# Supplementary material for: Study on the changes of miRNAs and their target genes in regulating anthocyanin synthesis during purple discoloration of cauliflower curd under low temperature stress
Source: Front Plant Sci. 2024 Dec 3;15:1460914. doi: 10.3389/fpls.2024.1460914 (PMC11649399; doi:10.3389/fpls.2024.1460914)
Supplement: Supplementary file 1 [file Table1.xlsx]

## Sheet: Summary
Differentially expressed genes between three treatments of cauliflower curds
cluster	up-regulated DEGs	down-regulated DEGs	All DEGs
White vs Light-purple	202	533	735
White vs Purple	396	1521	1917
Light-purple vs Purple	198	162	360

## Sheet: White vs Light-purple
Differentially expressed genes between white and light-purple cauliflower curds
transcript_id	UP or Down	White_1	White_2	White_3	Light-purple-1	Light-purple-2	Light-purple-3
BolK_0g00140.1	down-regulated	0.111446	0.718673	1.4655	3.45656	5.14192	5.19073
BolK_0g00230.1	down-regulated	0.845779	1.15219	0.905143	10.4723	1.40791	8.37727
BolK_0g00880.1	down-regulated	0.424555	0.251808	0.176642	1.67426	0.623385	2.21163
BolK_0g00890.1	down-regulated	0.064975	0.225396	0.140539	0.467525	3.54556	3.2805
BolK_0g01660.1	down-regulated	10.7355	13.4973	9.92646	101.877	9.67597	61.9782
BolK_0g01990.2	down-regulated	0	0	0	1.13387	0.408713	1.53016
BolK_0g02560.3	down-regulated	0	0	0	0.012834	0.167424	0.166331
BolK_0g02710.2	down-regulated	0.009246	0	0	0.09893	0.189119	3.52094
BolK_0g03640.1	down-regulated	0	0.089511	0	0.557778	0.179093	0.560721
BolK_0g04140.1	down-regulated	4.28819	3.2384	5.73123	20.9936	24.2673	19.9638
BolK_1g01440.1	down-regulated	1.12203	1.44668	2.05814	6.71058	5.26811	7.8489
BolK_1g01990.1	down-regulated	0.354329	0.513811	0.876892	3.57706	1.81782	4.82621
BolK_1g02070.1	up-regulated	10.0351	7.92047	14.9462	3.99515	1.67648	0.928007
BolK_1g03590.1	down-regulated	0	0.057931	0	0.888936	0.399223	0.777447
BolK_1g04180.1	down-regulated	5.0202	3.67205	4.50419	17.1328	23.0237	24.8578
BolK_1g05280.1	down-regulated	4.94602	5.11247	9.7117	51.735	65.5099	76.5463
BolK_1g05280.2	down-regulated	0.286946	0.123703	0.31458	10.907	8.85988	13.5475
BolK_1g06510.5	up-regulated	0.452495	0	0.045209	0	0	0
BolK_1g06510.6	up-regulated	0.03374	1.2695	0.038694	0	0	0
BolK_1g09230.1	down-regulated	0	0	0	0.119256	0.147441	0.479644
BolK_1g09730.2	down-regulated	0.163085	0.015729	0.058762	0.208966	1.14871	0.881072
BolK_1g10130.1	up-regulated	1.03192	0	0.85018	0	0	0
BolK_1g10860.4	up-regulated	1.1588	0	0	0	0	0
BolK_1g11160.1	down-regulated	1.28425	2.11583	3.11879	13.3794	17.6186	12.8423
BolK_1g11470.1	down-regulated	6.70625	2.72325	9.86673	14.4034	18.4319	48.5073
BolK_1g12720.1	down-regulated	7.54131	7.43671	14.7418	44.8539	29.9302	51.5027
BolK_1g13390.1	down-regulated	0.105785	0.301651	0.956021	1.68217	2.72408	1.54274
BolK_1g13540.1	up-regulated	5.1071	78.4121	62.4047	9.11776	7.27569	8.25284
BolK_1g17540.1	down-regulated	6.17927	6.94882	7.19017	61.0176	60.9294	24.5926
BolK_1g17540.2	down-regulated	0	0	0	8.22382	3.80289	7.53075
BolK_1g19120.1	down-regulated	0.269441	0	0	1.31665	6.24375	5.62915
BolK_1g19540.1	down-regulated	0.12905	0.126695	0.107406	0.562772	0.848774	0.48883
BolK_1g19850.1	up-regulated	0	2.65676	0.579449	0	0	0
BolK_1g19850.2	up-regulated	1.82912	0	0.985446	0	0	0
BolK_1g20080.1	down-regulated	2.85094	3.91558	8.39474	24.0304	23.1842	35.1357
BolK_1g21350.1	down-regulated	1.83073	11.1135	30.5384	109.084	167.431	125.92
BolK_1g21450.2	down-regulated	0	0	0	6.19233	0	0.756476
BolK_1g21560.1	down-regulated	0.613051	0.815894	0.878755	3.30007	2.00895	4.07942
BolK_1g23490.1	down-regulated	8.45791	11.02	14.0463	30.7819	30.6255	79.8526
BolK_1g23750.1	up-regulated	4.54429	2.22677	2.42421	0.364179	0.292859	0.836945
BolK_1g25040.1	up-regulated	4.01279	1.50031	1.33375	0.135761	0.344146	0.184889
BolK_1g25230.1	down-regulated	0.029442	0	0	0.046945	1.69944	0.877758
BolK_1g27350.1	down-regulated	0	0	0	0.330692	0.727812	0.357151
BolK_1g27450.1	down-regulated	0.270147	0.253882	0.361163	1.50058	1.02648	1.13156
BolK_1g28270.4	down-regulated	0	0	0	0	0.475203	1.04418
BolK_1g29110.1	down-regulated	0.16354	0.571207	1.45404	6.18419	5.69097	6.301
BolK_1g30240.1	down-regulated	0.026642	0.205037	0.055949	0.834375	0.624603	1.32625
BolK_1g30970.1	down-regulated	3.00589	1.65955	1.35963	5.45248	9.6966	11.8147
BolK_1g32960.1	down-regulated	0	0.06154	0.040862	0.506458	1.31483	2.02138
BolK_1g34360.2	down-regulated	0.013177	0.016245	0.030584	0.281776	0.599189	0.861703
BolK_1g35350.1	down-regulated	0.187173	0.241164	0.200484	0.511808	1.69426	0.783163
BolK_1g39940.1	up-purple-regulated	1.35692	0.050665	3.23337	0	0	0
BolK_1g40500.1	down-regulated	0	0	0	0.314457	0.385055	0.393572
BolK_1g40530.1	up-regulated	4.56461	2.2868	2.40236	0.209669	0.367531	0.536873
BolK_1g42090.1	down-regulated	0	0	0	0.301631	0.456893	0.414245
BolK_1g42500.1	down-regulated	0.017879	3.35244	20.3693	96.1852	192.707	133.846
BolK_1g42760.1	up-regulated	0.405415	0.243053	0	0	0	0
BolK_1g43660.1	up-regulated	19.2256	2.48033	1.76151	0.463987	0.626799	0.431289
BolK_1g44140.1	down-regulated	0.086454	0.23228	0.137935	0.899341	0.356276	1.81672
BolK_1g44290.1	down-regulated	0	0	0	2.87076	1.66195	3.22754
BolK_1g46460.1	down-regulated	0.054093	0	0	0.312558	0.198808	0.22801
BolK_1g47060.1	up-regulated	4.21784	25.7039	17.9151	0.695493	0.671887	0.253529
BolK_1g48810.1	down-regulated	0.631197	0.517744	0.258156	3.24526	2.74207	4.21129
BolK_1g48860.1	down-regulated	0	0.136062	0.061464	2.21278	0.802448	2.70656
BolK_1g49010.2	down-white-regulated	5.86853	5.08011	6.21593	30.7234	38.7734	33.1912
BolK_1g50020.1	up-regulated	0	3.00732	0	0	0	0
BolK_1g50170.1	up-regulated	27.9302	20.9228	15.7422	2.38768	2.02554	3.92815
BolK_1g51840.2	up-regulated	1.85701	0	2.06343	0	0	0
BolK_1g52320.1	up-regulated	0	2.87489	0	0	0	0
BolK_1g53190.2	up-regulated	7.03302	0.277787	1.56469	0.463479	0.523429	0.278265
BolK_1g53910.1	down-regulated	0.971589	1.39638	0.507878	5.29783	5.0655	5.17313
BolK_1g54350.6	down-regulated	0	0.080626	0.360428	2.13059	1.10149	2.08166
BolK_1g55170.1	down-regulated	0.148831	0.134119	0.503508	3.38139	1.40076	4.05207
BolK_1g56110.2	down-regulated	1.37696	0.98991	0.662889	4.54803	3.53805	4.96856
BolK_1g56170.1	up-regulated	0	0	2.31576	0	0	0
BolK_1g56410.1	down-regulated	0	0	0	0.111959	1.4336	0.837403
BolK_1g57610.1	down-regulated	0.37832	0.984305	0.871796	3.72366	1.6855	4.923
BolK_1g57670.1	down-regulated	0.239568	0.697063	0.524202	1.21863	2.12845	2.93511
BolK_1g58360.3	up-regulated	1.21362	0.679543	0.166458	0	0	0
BolK_1g58420.4	down-regulated	0	0	0	0.363429	0.234384	0.681594
BolK_1g58840.1	down-regulated	0.228094	0.471936	0.668057	2.4481	1.70926	2.73197
BolK_2g01300.1	down-regulated	0.049809	0.562466	0.900612	2.72539	2.76218	5.15855
BolK_2g02920.1	down-regulated	0	0	0	0.551738	0.784675	2.25108
BolK_2g02920.2	down-regulated	0.071493	0.143674	0.030752	2.36346	1.18198	4.22898
BolK_2g03560.2	up-regulated	0	2.71494	6.16426	0	0	0
BolK_2g03800.1	down-regulated	0	0	0	0	0.115377	0.248502
BolK_2g05580.2	down-regulated	0.463494	0.666319	0.371467	3.58248	1.80158	2.98168
BolK_2g06700.1	down-regulated	0	0	0	2.17691	12.3496	10.8983
BolK_2g08340.1	down-regulated	2.62742	4.91873	18.1745	67.399	64.7935	41.7013
BolK_2g08440.1	down-regulated	0.203789	1.57119	1.44563	48.7421	46.1509	30.0361
BolK_2g08600.1	down-regulated	0.412837	0.521796	0.341624	1.53148	1.57754	2.22754
BolK_2g08990.1	down-regulated	0	7e-06	0.002172	0.483426	0.203331	0.762641
BolK_2g09910.1	down-regulated	1.09925	0.929241	1.69742	14.302	21.4375	24.8319
BolK_2g10820.2	down-regulated	0.224633	0.535711	0.656901	3.44606	4.05627	1.12057
BolK_2g10910.1	down-regulated	0	0.236709	0.593422	0.864312	9.06232	5.89665
BolK_2g11340.1	up-regulated	1.10605	4.86533	1.42269	0.413645	0.551232	0.499453
BolK_2g11370.1	up-regulated	2.51123	7.34726	1.46928	0.699879	0.880037	0.703748
BolK_2g12390.1	down-regulated	0.930822	1.55137	2.4142	7.91436	3.26901	14.2135
BolK_2g14310.1	down-regulated	0.239756	0.38186	0.376997	1.46893	0.998195	2.6857
BolK_2g14590.1	down-regulated	0	0	0	2.93369	1.05114	7.70338
BolK_2g16270.1	down-regulated	0.449792	0.73338	0.328188	2.88009	1.75172	8.41032
BolK_2g17540.1	down-regulated	0	0	0	0	2.84306	0.022983
BolK_2g18770.1	down-regulated	1.06261	2.0521	3.07936	8.4084	5.26359	12.0676
BolK_2g18790.1	down-regulated	17.1876	19.4073	23.1519	94.2727	62.635	80.2544
BolK_2g19120.1	down-regulated	1.20137	1.12361	2.48506	8.43594	4.67317	8.59821
BolK_2g19160.1	down-regulated	0	0	0	0.690457	1.1098	0.146491
BolK_2g20770.1	down-regulated	0	0	0	0.480959	0	0.510181
BolK_2g20870.1	down-regulated	0	0	0	0.580165	1.24636	2.50949
BolK_2g22490.1	down-regulated	1.50813	1.80807	1.98341	8.14745	6.58942	9.60256
BolK_2g23280.1	down-regulated	0.059024	0	0	0.118415	2.28039	0.917046
BolK_2g23560.2	up-regulated	1.0088	1.28026	0.584279	0	0.026169	0
BolK_2g23560.3	down-regulated	0	0	0	0	1.24592	0
BolK_2g23750.1	up-regulated	0.613126	0.343942	0.332672	0	0	0
BolK_2g23930.1	down-regulated	0.520405	0.367353	0.143862	4.25908	1.77306	3.06588
BolK_2g26820.3	down-regulated	0.038296	0.197465	1.1222	2.22949	4.27992	2.47116
BolK_2g28650.1	up-regulated	2.88811	2.97054	0.434354	0	0.163304	0.218569
BolK_2g29360.1	down-regulated	1.81387	0.669976	0.722088	4.99136	9.30663	7.34263
BolK_2g31260.1	down-regulated	0	0	0	0.435931	0.105555	1.1218
BolK_2g32130.1	down-regulated	5.04692	2.61507	8.34634	22.5285	33.5261	38.4729
BolK_2g33520.1	down-regulated	2.32829	7.55019	18.0999	62.7207	45.8946	72.6366
BolK_2g33900.3	down-regulated	0.494226	0.521665	1.05846	3.24722	1.80381	3.87004
BolK_2g34690.1	down-regulated	0	0	0	0.591358	0.53575	0.133858
BolK_2g36530.1	down-regulated	2.84002	1.74111	0.852231	11.2442	1.30468	20.7489
BolK_2g37060.3	up-regulated	1.29066	0	4.85166	0	0	0
BolK_2g37620.1	down-regulated	0.302264	0.379464	0.665862	4.57603	3.56221	5.75538
BolK_2g40480.1	up-regulated	0	1.02578	0	0	0	0
BolK_2g47740.1	up-regulated	0.504717	0.044838	0	0	0	0
BolK_2g50000.1	up-regulated	333.071	168.604	100.885	34.5615	48.544	14.0197
BolK_2g50630.1	down-regulated	0	0	0	0.423469	0.026602	0.935051
BolK_2g51940.1	down-regulated	0	0	0.167273	1.52258	0.426867	0.762181
BolK_2g51970.1	down-regulated	9.39868	3.06254	6.1772	13.2401	25.5014	49.5628
BolK_2g53150.1	down-regulated	0	0	0	0	1.11957	1.13918
BolK_2g56510.2	down-regulated	0	0	0	0	3.61708	0
BolK_2g57410.3	up-regulated	31.3367	15.5616	15.662	4.23411	5.15251	4.91864
BolK_2g57520.4	down-regulated	0.466508	0.427883	1.60665	6.41729	5.37341	6.17043
BolK_2g57990.2	up-regulated	1.91643	0	0.601134	0	0	0
BolK_2g58760.1	down-regulated	0	0	0	0	0.445421	0.305047
BolK_2g58760.2	down-regulated	0	0	0.010746	0.555961	0.268303	0.116231
BolK_2g59150.1	down-regulated	0	0	0	0.077767	0.061256	0.185369
BolK_2g59210.1	down-regulated	0	0	0	0.083418	0.126102	0.027898
BolK_2g59460.1	down-regulated	4.752	5.30094	4.00679	11.1116	13.4273	38.432
BolK_2g59540.1	down-regulated	0.680476	0.519242	0.437261	1.98612	2.43184	2.5445
BolK_2g60900.1	down-regulated	0	0.522052	0.311042	4.58896	0.883676	5.35744
BolK_2g61440.1	down-regulated	3.12244	2.06161	10.206	62.5478	11.6304	38.0267
BolK_2g62500.2	down-regulated	1.53887	2.06824	1.24504	8.1711	3.44311	16.5586
BolK_2g62540.1	down-regulated	0.499835	0.681327	0.783507	2.03192	0.449073	15.2361
BolK_2g63480.1	down-regulated	0.215586	0.55401	0.035108	0.910988	1.53004	2.22231
BolK_2g63820.1	down-regulated	0.954479	0.384638	0.348449	2.58264	1.3425	4.41013
BolK_2g64020.1	down-regulated	0.243818	3.40867	8.82525	28.0846	26.6244	30.1851
BolK_3g01170.1	down-regulated	0	0.064001	0	1.34394	0.795815	2.74795
BolK_3g01600.1	down-regulated	1.22206	0.980235	0.772363	3.44896	4.05041	5.8973
BolK_3g01970.4	down-regulated	0.190403	0.080444	0.059973	1.20045	0.353023	1.28383
BolK_3g04070.1	down-regulated	0.168691	0.081843	0.590026	1.08463	0.924536	2.33466
BolK_3g05260.1	up-regulated	0.552954	0.439015	0	0	0	0
BolK_3g05590.3	down-regulated	0.435531	0.526378	0.192791	2.9031	4.42158	0.166157
BolK_3g07510.1	down-regulated	0.144164	1.19255	9.58174	157.073	217.078	161.929
BolK_3g07700.1	down-regulated	0.310517	0.093335	0.137586	0.438054	0.400585	5.73823
BolK_3g10790.1	up-regulated	3.07198	0.877163	0.296194	0	0	0
BolK_3g13460.1	down-regulated	1.3629	0.488183	1.349	4.90363	4.81772	6.82862
BolK_3g13570.1	up-regulated	1.35971	1.04062	0	0	0	0
BolK_3g13630.1	down-regulated	0.236841	0.454672	0.353633	1.10025	1.08306	3.04271
BolK_3g13690.4	down-regulated	0	0.086948	0.033209	0.777178	0.129215	4.49305
BolK_3g14290.1	down-regulated	0.078008	0.859113	0.555948	4.9548	3.20946	4.55783
BolK_3g14490.3	up-regulated	0.614725	0	0.381958	9.6e-05	0	0.000224
BolK_3g14710.1	up-regulated	1.59748	0.560826	1.843	0.166657	0.359265	0.173482
BolK_3g16090.1	down-regulated	0.603088	0.51306	3.83966	12.3133	5.49845	9.64452
BolK_3g16230.1	down-regulated	0	0	0	0.507533	0	1.51093
BolK_3g16960.1	down-regulated	0.198848	1.63432	5.37122	13.4509	16.6833	12.6369
BolK_3g16970.1	down-regulated	0.241288	3.03929	10.0914	19.2966	27.9736	25.6083
BolK_3g18020.2	down-regulated	0.484158	0.879637	0.563729	5.00958	5.0694	1.94402
BolK_3g18520.1	down-regulated	0.277475	1.85869	4.11325	352.013	255.242	536.062
BolK_3g19060.1	down-regulated	0.240185	0.072811	0.269593	0.926542	1.74083	1.49205
BolK_3g19250.1	down-regulated	0	0	0	0.246564	0.085411	0.388316
BolK_3g19280.1	down-regulated	0	0	0	0.107584	0.215565	0.081783
BolK_3g19800.1	down-regulated	0.11565	0	0.030096	0.398331	0.750639	0.933311
BolK_3g20620.3	up-regulated	3.15241	0	2.97099	0	0	0
BolK_3g21580.2	down-regulated	0.110889	0.077903	0.098333	0.997592	2.63145	0.292126
BolK_3g22320.1	down-regulated	0	0	0	0.179817	0.193426	0.632733
BolK_3g22660.1	down-regulated	0	0	0	0.058427	0.170108	0.317244
BolK_3g23640.1	up-regulated	2.61304	1.14227	1.92988	0.587579	0.365106	0.265186
BolK_3g24220.4	up-regulated	1.38061	1.46318	1.03858	0	0	0
BolK_3g25610.1	down-regulated	0.394318	0.984717	1.22197	2.6248	7.23683	5.43869
BolK_3g27840.2	up-regulated	0	0.020354	0.020923	0	0	0
BolK_3g28210.1	down-regulated	3.78792	8.37698	5.2938	14.1272	17.9256	50.3342
BolK_3g28230.1	down-regulated	0	0	0	0.999403	0.220637	2.04581
BolK_3g29040.1	down-regulated	4.71659	3.02505	2.95763	11.8655	10.1933	26.8723
BolK_3g30430.1	down-regulated	0	0	0	0.315348	0.194048	0.501236
BolK_3g31040.1	down-regulated	5.80299	6.26356	5.7589	17.939	30.0829	35.4424
BolK_3g31650.1	down-regulated	0.522208	0.353836	0.569748	2.63804	1.31087	2.4791
BolK_3g32240.1	up-regulated	6.9467	4.30349	6.69592	0.941584	0.42946	1.03467
BolK_3g32240.2	up-regulated	13.2854	6.76087	7.45929	0.401365	0.918423	0.533472
BolK_3g32300.1	down-regulated	0	0	0	0.565621	0.264623	0.42941
BolK_3g32660.2	up-regulated	0.771317	1.38824	2.11112	0.279489	0.111222	0.120143
BolK_3g33430.3	down-regulated	0	0	0	0	2.26371	1.9637
BolK_3g33790.1	down-regulated	3.15763	7.26473	4.42903	20.1142	17.729	40.4556
BolK_3g33820.1	up-regulated	1.82372	3.34387	2.60825	0.254135	0.09043	0.091931
BolK_3g34010.2	up-regulated	0.445526	0.32831	0	0	0	0
BolK_3g35210.1	down-regulated	0	0	0	0.784273	0.469387	2.34057
BolK_3g35300.1	up-regulated	1.13342	0.300118	0.314049	0	0	0
BolK_3g36210.2	down-regulated	0	0	0	1.50803	0	0
BolK_3g36470.1	down-regulated	0	0	0	0.893775	0	1.55312
BolK_3g37090.1	down-regulated	1.39156	2.57293	3.09265	10.8249	12.4463	21.6877
BolK_3g37410.1	up-regulated	2.3884	2.71501	0	0	0	0
BolK_3g38100.3	down-regulated	0	0	0	0.606493	0.266131	0.056111
BolK_3g38730.1	down-regulated	0	0	0	12.6276	7.1358	0
BolK_3g39460.1	down-regulated	0.900055	0.640536	0.739729	3.80237	1.26713	8.51846
BolK_3g41970.1	up-regulated	0.097943	0.250536	0.760629	0	0	0
BolK_3g42530.2	down-regulated	0.83295	0.947203	0.222651	3.53724	2.98243	3.12707
BolK_3g42560.2	up-regulated	0.311024	0.277752	0.146389	0	0	0
BolK_3g44070.1	down-regulated	1.25096	0.55396	0.497293	3.55533	1.91449	4.21424
BolK_3g45640.1	up-regulated	1.09119	0.286611	0.690306	0	0	0
BolK_3g45660.1	up-regulated	1.36393	1.85015	1.04543	0.301862	0.467858	0.17085
BolK_3g45800.1	down-regulated	0.074838	0.201129	0.063918	1.93249	2.90831	3.96626
BolK_3g46280.6	up-regulated	2.16027	1.64972	2.04632	0.429649	0.234815	0.381967
BolK_3g46940.2	down-regulated	0	0	0	0.206818	0.2191	0
BolK_3g48900.1	down-regulated	0.172143	0.238347	3.00739	9.41708	11.3128	14.9112
BolK_3g49610.1	up-regulated	2.9008	0.840337	1.15322	0.519896	0.257061	0.333145
BolK_3g50940.1	down-regulated	0.199258	0.310758	0.000827	2.4707	1.52483	0.570291
BolK_3g51270.1	down-regulated	7.93465	2.82585	10.0675	36.3219	17.1687	35.6512
BolK_3g51490.1	down-regulated	0	0	0	0.311965	0.248486	0.622099
BolK_3g51600.1	down-regulated	0.123628	0.250745	0.298212	0.865635	0.703343	1.50939
BolK_3g53760.1	down-regulated	5.57194	3.22295	2.53763	11.9262	11.0057	24.299
BolK_3g54470.1	down-regulated	0.03083	0.936993	2.31951	4.84621	5.55847	9.28664
BolK_3g55170.4	down-regulated	0.621666	0.209067	0.738773	1.62937	1.27646	4.76862
BolK_3g56260.2	down-regulated	0	0	0	0.357632	0	1.14399
BolK_3g56560.1	down-regulated	0.191857	1.00813	1.7369	7.50967	2.2299	7.41695
BolK_3g56860.2	up-regulated	1.69127	1.54782	2.2872	0.221481	0.058266	0.005053
BolK_3g57520.2	down-regulated	0	0	0	0	0.081286	0.228378
BolK_3g58320.1	down-regulated	17.2719	23.7973	23.024	84.8754	72.9653	118.619
BolK_3g59020.1	up-regulated	0.025752	5.62685	4.66174	0.049001	0	0
BolK_3g59570.3	down-regulated	0.324172	1.53783	0.432759	5.92055	0.9886	7.45632
BolK_3g60460.2	down-regulated	0.063369	0.302335	0.14286	0.719993	2.77526	1.72696
BolK_3g60870.2	down-regulated	2.36858	1.13645	2.2328	13.6912	13.4594	8.88268
BolK_3g60920.1	down-regulated	0.419242	1.49665	0.722441	4.26983	3.23565	7.31998
BolK_3g61150.1	up-regulated	0	0.831466	0	0	0	0
BolK_3g61190.3	down-regulated	0	0	0	0.43711	0	0.197972
BolK_3g62110.1	up-regulated	0.726844	2.55622	2.20178	0.451817	0.250591	0.313981
BolK_3g62450.1	down-regulated	0.917502	0.516202	0.626792	0.538599	16.5958	7.28134
BolK_3g63140.1	down-regulated	0	0	0	0.337769	0.296605	0.20949
BolK_3g65480.2	up-regulated	1.34378	0.826793	0	0	0	0
BolK_3g65540.2	down-regulated	0	0.009471	0	0.053187	0.132914	0.028083
BolK_3g69630.1	down-regulated	0	0	0	0.23958	0.079912	0.094508
BolK_3g70540.1	down-regulated	0	0.077731	0.105612	1.87234	1.90297	3.51288
BolK_3g70550.1	down-regulated	0	0	0	0.15399	0	0.370642
BolK_3g70770.1	up-regulated	50.679	72.8109	67.1809	16.4011	3.18794	20.7955
BolK_3g71900.1	down-regulated	1.75655	0.610183	1.50564	7.07573	3.60144	6.67999
BolK_3g72030.1	down-regulated	0	0.060101	0.310049	1.65729	1.47345	1.22725
BolK_3g72080.1	down-regulated	2.51815	2.09228	2.04694	10.2529	4.55494	17.0022
BolK_3g72960.1	down-regulated	0	0	0	1.7e-05	0.249109	0.380003
BolK_3g73680.1	down-regulated	0	0	0	1.22989	0	6.07799
BolK_3g74180.1	down-regulated	8.71009	6.81486	15.8259	29.3146	43.7211	54.7851
BolK_3g74330.1	down-regulated	3.02349	2.18231	5.95626	9.04664	9.13895	26.304
BolK_3g77870.1	up-regulated	29.0966	17.38	11.2565	4.44145	5.63661	3.85357
BolK_3g78070.1	down-regulated	0.089478	0.626547	0.354148	1.27208	2.22738	2.4581
BolK_3g78100.1	down-regulated	0	0.249017	0.103316	1.23771	2.98464	4.1826
BolK_3g79380.2	up-regulated	0	4.19989	5.38283	0	0	0
BolK_3g79670.1	down-regulated	0	0	0	0	4.38939	3.68546
BolK_3g80360.1	down-regulated	0	0	0	1.81681	0.708645	2.17357
BolK_3g82560.1	down-regulated	0	0	0	0.148894	0.230256	0.199391
BolK_3g82960.1	down-regulated	3.01409	3.49783	6.18692	22.07	23.0106	20.9377
BolK_3g83840.1	down-regulated	0.084982	0	0.088415	0.395353	0.13719	4.60352
BolK_3g84320.1	down-regulated	0.111434	0.147788	0.129927	2.68968	0.293159	0.448734
BolK_3g85080.4	down-regulated	0	0	0	1.98247	0	0
BolK_3g85430.1	down-regulated	0	0	0	0.157801	0	0.177812
BolK_3g86740.1	down-regulated	0	0	0	1.05274	0	4.84604
BolK_3g87810.1	down-regulated	86.6963	19.8985	19.4735	221.987	55.0113	352.576
BolK_3g87860.1	down-regulated	0.331029	0.021789	0.027817	2.26694	0.863461	0.681894
BolK_3g88920.4	down-regulated	0	0	0	0	0.162489	0
BolK_3g89750.1	up-regulated	26.7465	4.56062	3.59359	1.61497	2.79107	1.37079
BolK_3g91090.1	up-regulated	24.8208	12.8348	12.1514	1.37036	0.522943	0.731038
BolK_4g00110.2	up-regulated	0	2.08921	0	0	0	0
BolK_4g00830.1	down-regulated	0.398261	0.34092	0.740211	1.83445	1.85427	2.8994
BolK_4g01220.1	down-regulated	0	0	0	0.193465	0.052402	0.304408
BolK_4g01360.2	up-regulated	0.743636	0.430244	0.825469	0	0	0
BolK_4g01380.2	down-regulated	7.961	2.6568	6.01446	40.0249	26.954	39.2031
BolK_4g01380.3	down-regulated	0.245767	0.225209	0	8.3606	3.64961	3.40875
BolK_4g01430.1	down-regulated	6.20338	7.39207	9.47369	29.7461	31.0764	40.3275
BolK_4g03120.1	down-regulated	0.092009	0.33543	0.395535	1.2315	0.922886	1.14613
BolK_4g04930.2	up-regulated	0.798334	0.889836	1.07375	0	0	0
BolK_4g10350.1	up-regulated	0.545735	0.664807	1.02774	0	0.039773	0.038355
BolK_4g11970.1	down-regulated	0	0	0	0.034385	0.130115	0.238833
BolK_4g13990.1	up-regulated	2.35426	3.01256	1.74059	0.177252	0.316088	0.279237
BolK_4g14120.1	down-regulated	0.475266	1.09972	0.806378	1.90927	2.90082	6.43111
BolK_4g14130.1	down-regulated	0.806753	0.23116	0.196535	0.834269	1.67342	2.55131
BolK_4g14200.2	down-regulated	0	0.011582	0.005022	4.9738	0.041122	0.294899
BolK_4g14600.1	up-regulated	14.3458	14.2945	9.45392	2.59265	1.08031	5.10896
BolK_4g14610.1	up-regulated	59.3276	55.7576	48.2933	10.483	3.25383	21.823
BolK_4g17120.1	down-regulated	0.153216	0.154451	0.63534	3.76607	6.35496	7.80579
BolK_4g17580.1	up-regulated	2.85094	2.98529	3.32791	0.982569	0.724425	0.47051
BolK_4g17690.1	up-regulated	3.28676	0.314176	0.742094	0	0	0.081097
BolK_4g18610.1	down-regulated	0.253909	0.864836	2.8518	35.1623	17.6803	24.7292
BolK_4g20040.1	up-regulated	3.81897	1.80662	0	0	0	0
BolK_4g21220.1	down-regulated	0.107497	0.180187	0.296285	1.00806	0.988152	2.07039
BolK_4g21260.2	down-regulated	0	0	0.075624	0.173905	0.960753	1.05295
BolK_4g21320.1	down-regulated	0	0	0	22.9422	0	0
BolK_4g22990.1	down-regulated	4.879	0.732361	0.912105	10.1706	5.83183	23.1309
BolK_4g23210.1	down-regulated	0	0.019768	0	0.284755	0.262531	0.472884
BolK_4g24220.1	up-regulated	0	0	22.5014	0	0	0
BolK_4g28840.5	down-regulated	1.93067	1.10278	1.17387	8.00837	10.3079	5.46551
BolK_4g31890.1	down-regulated	0.421799	0.044748	0.565711	1.94485	2.17826	2.97959
BolK_4g34140.1	down-regulated	0.138863	0.076608	0.125035	0.647005	0.799848	0.300918
BolK_4g34590.1	down-regulated	0.062895	0.226791	0.178802	0.495565	0.795622	2.03364
BolK_4g34780.1	down-regulated	0.416365	0.88303	1.74529	36.0692	6.9508	62.1211
BolK_4g36300.2	down-regulated	0	0	0	0.30029	0.067704	0.378418
BolK_4g36680.1	down-regulated	1.19777	0.70735	1.36646	1.49256	10.9045	5.52688
BolK_4g39310.1	down-regulated	4.62548	5.48233	14.1653	82.8661	75.5323	68.747
BolK_4g40560.1	up-regulated	28.341	10.1556	17.2967	0.164501	0	0.162818
BolK_4g41640.1	up-regulated	9.96068	2.29801	2.20728	0.032305	0.032062	0.071923
BolK_4g42020.4	down-regulated	0.141864	0.230351	0.16014	2.09685	0.206573	1.84843
BolK_4g42350.2	down-regulated	0	0	0	0	0.196483	0.262451
BolK_4g42680.1	down-regulated	0	0	0	0	1.70166	0.702185
BolK_4g43080.1	down-regulated	0	0.080123	0	0.8091	0.764258	2.15709
BolK_4g43320.2	up-regulated	1.76618	0.728748	0.900366	0.209736	0.336946	0.124397
BolK_4g43600.1	down-regulated	0	0	0.062009	0.582602	0.403028	0.286491
BolK_4g45180.1	down-regulated	0.177253	0.430607	1.0375	2.23599	1.18509	4.3046
BolK_4g46160.1	down-regulated	0.104806	0	0.067622	0.752337	1.04946	1.511
BolK_4g47410.1	up-regulated	0	0	1.63998	0	0	0
BolK_4g47410.4	up-regulated	1.16237	0.38704	0	0	0	0
BolK_4g51720.2	down-regulated	0	0	0	0.97309	0.439568	0.813205
BolK_4g52230.1	up-regulated	0.300794	0.07692	0.061781	0	0	0
BolK_4g54790.2	down-regulated	0	0.052949	0	0.374223	0.137441	0.575322
BolK_4g54950.2	down-regulated	0	0	0	0.475774	0	0
BolK_4g55520.1	up-regulated	3.95787	0.894948	1.59102	0	0	0
BolK_4g56370.1	down-regulated	0.920482	1.88511	1.09623	6.32032	2.69706	7.8404
BolK_4g56440.1	down-regulated	0.352268	0.998195	0.971165	2.34714	1.93496	9.26466
BolK_4g56540.1	down-regulated	1.29573	1.12331	0.729492	5.33919	3.41082	6.18211
BolK_4g57280.1	down-regulated	0	0	0	0.1362	0.149941	0.420817
BolK_4g57330.2	down-regulated	4.39141	0.606471	0.925398	8.31862	15.9117	3.76991
BolK_4g58240.1	down-regulated	0.292501	0.256028	0.648882	4.16615	3.0726	14.8511
BolK_4g58250.1	down-regulated	6.0929	9.28018	18.0765	52.4669	36.329	46.5343
BolK_4g59600.1	down-regulated	0.900511	2.03849	7.08909	28.3665	19.6655	25.7363
BolK_4g60430.3	down-regulated	0.378243	1.45356	0.610972	1.39475	8.42219	4.28598
BolK_4g63970.1	down-regulated	0	0	0	0.867592	0	0.308365
BolK_4g65420.1	down-regulated	0.148134	1.16484	1.00601	8.30487	9.49051	13.413
BolK_4g65420.3	down-white-regulated	25.9207	23.808	41.4446	489.873	435.001	722.921
BolK_4g65830.2	down-regulated	0.090499	0.237645	0.153399	0.816552	1.35691	0.905871
BolK_4g65850.1	down-regulated	0.626571	0.938829	2.26135	3.55032	8.32774	4.78457
BolK_4g67990.1	up-regulated	2.24969	0.321555	0.488542	0	0	0
BolK_4g68510.1	up-regulated	2.06926	0.939342	0.855756	0	0.197249	0
BolK_4g69300.1	up-regulated	0.366263	0.450555	0.987262	0	0	0
BolK_4g71420.2	up-regulated	1.92451	2.23587	1.45497	0.276988	0.536812	0.18654
BolK_4g71600.2	down-regulated	0.059703	0.012209	0	1.33707	2.73473	0.350235
BolK_4g71600.8	down-regulated	0	0	0	39.0288	63.6307	34.1063
BolK_5g00400.1	up-regulated	0.429094	0.194	0.259254	0	0	0
BolK_5g01820.1	up-regulated	1.66732	0.890958	2.3596	0.473077	0.02919	0.27979
BolK_5g01880.5	up-regulated	3.18323	1.11925	0.333669	0.15655	0.236605	0.467897
BolK_5g02780.1	down-regulated	0	0	0	0.085234	0.182876	0.302594
BolK_5g03300.1	up-regulated	1.45429	1.61619	2.25975	0.183188	0.173454	0
BolK_5g05200.3	up-regulated	1.50624	0.686863	2.48446	0.629414	0.044724	0.141127
BolK_5g05910.1	down-regulated	0.304488	0.551791	0.277925	1.98844	0.775827	1.90605
BolK_5g05920.1	down-regulated	0.446626	1.15856	3.44141	5.15376	5.15477	9.765
BolK_5g06010.3	up-regulated	13.1435	0	0	0	0	0
BolK_5g06160.1	down-regulated	0	0	0	0.250346	0.564948	0.379897
BolK_5g06940.3	down-regulated	3.53116	7.36111	6.86152	42.7213	32.9806	31.6759
BolK_5g07700.4	down-regulated	0	0	0	0.268945	0.035098	0.163307
BolK_5g07720.1	down-regulated	41.7356	24.2133	21.1075	106.956	100.021	153.146
BolK_5g09460.1	down-regulated	0	0	0	0.10064	0.023521	0.034308
BolK_5g10530.1	down-regulated	0	0.028562	0.188601	0.371336	0.887623	0.948343
BolK_5g12080.3	up-regulated	0.822926	0	0	0	0	0
BolK_5g13470.3	up-regulated	1.46278	0.197607	0.781228	0	0.003555	0
BolK_5g13610.2	down-regulated	0	0	0.009139	0.116847	0.199961	0.094987
BolK_5g13670.1	up-regulated	1.98905	13.2679	13.349	1.69985	0	0.769198
BolK_5g13820.2	up-regulated	1.04988	1.3538	0	0	0	0
BolK_5g14290.5	down-regulated	0	0.00028	0.013603	0.369907	0.89716	0.55113
BolK_5g19420.1	up-regulated	0	4.47543	1.42237	0	0	0
BolK_5g19560.1	down-regulated	0.42332	1.21372	0.881614	2.56908	2.65471	6.00749
BolK_5g21940.2	up-regulated	0.498281	0.590713	0	0	0	0
BolK_5g22390.1	down-regulated	3.48278	2.90959	2.13702	18.035	7.25372	30.2105
BolK_5g23180.2	up-regulated	0.583984	0.508053	0.212472	0	0	0
BolK_5g23290.2	up-regulated	0.306201	0.860485	0	0	0	0
BolK_5g23760.1	down-regulated	4.93476	6.34845	7.91571	27.477	37.743	57.7734
BolK_5g24050.2	down-regulated	0	0	0	0	0.262743	3.3431
BolK_5g25440.2	down-regulated	0	0.027253	0.021566	0.106285	0.231125	0.491931
BolK_5g27680.2	down-regulated	1.00415	0.182914	0.210781	3.46183	3.5955	2.47975
BolK_5g29430.1	down-regulated	0.361164	0.639001	0.133329	1.94558	0.927256	2.63179
BolK_5g36200.1	down-regulated	0	0.166216	0.017062	0.739983	1.07265	1.3871
BolK_5g37130.1	down-regulated	0	0	0	1.10387	2.05305	2.32233
BolK_5g37130.2	up-regulated	0.853854	1.27698	0.9194	0.071278	0.258432	0.090282
BolK_5g39410.2	up-regulated	0.292573	0.16807	0.258321	0	0	0
BolK_5g40970.3	down-regulated	0.119554	0.146608	0.20142	0.177168	0.896251	2.79236
BolK_5g41000.1	down-regulated	0	0	0	11.4837	0	0
BolK_5g45100.1	down-regulated	1.25144	1.46344	0.519624	4.30674	4.56291	8.0119
BolK_5g45760.1	down-regulated	0	0	0	0	0.09883	0.16607
BolK_5g46320.1	up-regulated	0.230478	4.15621	44.6928	0.381812	0.073398	0.112674
BolK_5g47040.1	down-regulated	0	0	0	0.37214	0.308906	0.227987
BolK_5g47600.2	down-regulated	1.16632	10.5116	21.9048	45.8976	44.5505	52.4883
BolK_5g49800.1	down-regulated	0.717697	0.252214	0.188889	1.83942	1.34925	4.86454
BolK_5g50470.2	up-regulated	15.1024	2.68895	2.58329	0.965339	1.27039	1.42652
BolK_5g50640.1	down-regulated	0.129247	0.124509	0.166429	0.781228	0.656574	1.1472
BolK_5g50690.1	down-regulated	0.186289	0.231116	0.350492	0.811647	0.62151	2.04313
BolK_5g50740.1	down-regulated	0	0	0	0.291607	0.086479	0.521202
BolK_5g54110.1	down-regulated	1.02863	1.1307	0.751165	4.05765	1.97083	8.73414
BolK_5g54140.1	down-regulated	0.297539	0.746287	2.53997	5.08948	6.13562	7.15044
BolK_5g55480.1	down-regulated	0	0	0	8.29503	6.86104	0
BolK_5g55860.1	up-purple-regulated	13.6185	22.6302	16.9908	3.67659	4.24067	4.22568
BolK_5g56290.1	down-regulated	0.068172	0.090814	0.104018	0.261566	0.849693	0.694444
BolK_5g57360.1	up-regulated	1.01762	0.518901	0.507065	0	0	0
BolK_5g59290.2	down-regulated	0	0	0	5.79353	0	0
BolK_5g60670.2	down-regulated	0	0	0	0.600355	0	0.884973
BolK_5g62070.1	down-regulated	0.114472	0.27404	0.248462	2.55639	1.68854	3.30368
BolK_5g62970.1	down-regulated	0.046123	0	0	0.082096	1.12266	0.430126
BolK_5g63030.1	down-regulated	0	0	0	1.04523	0	0
BolK_6g01900.1	down-regulated	0	0	0	4.12342	1.19028	3.96122
BolK_6g02110.1	down-regulated	17.8682	25.6864	39.4124	96.6732	118.246	121.118
BolK_6g04320.2	down-regulated	0	0.104207	0.220242	0.287994	1.34091	3.17302
BolK_6g06040.1	down-regulated	0.565006	0.096533	0.203478	2.61787	0.954736	4.0553
BolK_6g06650.1	up-regulated	0.370218	0.051456	0.616046	0	0	0
BolK_6g06690.1	down-regulated	0.068058	0.068088	0.223478	0.811194	1.16595	1.46023
BolK_6g06980.1	up-regulated	0.713981	0.862136	0.868441	0	0.025191	0.009051
BolK_6g08300.2	up-regulated	5.48137	1.61378	1.88203	1.03202	0.303919	0.241796
BolK_6g09810.2	up-regulated	2.11925	0.614942	0.588527	0.164187	0.332921	0.210894
BolK_6g11990.1	down-regulated	0	0	0	0.371146	0.309655	1.89177
BolK_6g12120.4	down-regulated	0	0	0	3.86516	3.11463	4.23263
BolK_6g12120.5	up-regulated	2.81885	2.51116	2.50408	0	0	0
BolK_6g13750.2	up-regulated	9.68655	5.0299	6.68089	0.519909	0.157209	2.00303
BolK_6g14000.1	up-regulated	0.297556	0.160063	0.744847	0	0	0
BolK_6g14330.1	down-regulated	0	0	0.244837	3.23337	1.54053	0.997387
BolK_6g14330.2	down-regulated	0.099839	0.298654	1.77043	9.51613	14.2443	13.8081
BolK_6g17600.1	down-regulated	0.125856	0.01319	0.026346	2.55067	0.493819	3.566
BolK_6g17600.2	down-regulated	6.64989	4.17484	7.99261	34.056	44.117	19.5669
BolK_6g17600.3	down-regulated	3.02744	0.731971	3.77368	17.9875	11.455	38.2372
BolK_6g17600.4	down-regulated	1.49917	0.671649	1.73605	10.651	11.1173	32.824
BolK_6g18020.2	down-regulated	0.125738	0.322588	0.175444	0.859194	1.19088	0.537568
BolK_6g18980.1	down-regulated	0	0	0	0.403646	0.058348	0.914407
BolK_6g20710.2	up-regulated	0.088239	0.409422	0.136038	0	0	0
BolK_6g21740.7	down-regulated	0	0	0	1.44376	1.93431	0
BolK_6g24000.1	up-regulated	0.550319	2.57042	0	0	0	0
BolK_6g24880.2	up-regulated	6.09297	4.75893	6.26634	0	0	0
BolK_6g25530.1	down-regulated	1.75076	1.0902	1.77544	5.22453	8.00015	5.65319
BolK_6g25530.2	up-regulated	18.2355	14.3989	22.8394	2.90427	6.05125	3.13362
BolK_6g27140.1	down-regulated	0	0	0	0.058332	0	0.02843
BolK_6g27810.1	up-regulated	27.2799	11.2658	3.50503	0.786842	1.39104	0.680928
BolK_6g28580.2	down-regulated	0	0	0.013678	0.369331	0.284736	0.231295
BolK_6g30310.1	down-regulated	0.206894	0.82204	1.54085	3.65245	4.79899	8.78692
BolK_6g30380.3	up-regulated	0.702243	0	0.541965	0	0	0
BolK_6g30680.2	up-regulated	0	0	1.11929	0	0	0
BolK_6g31020.1	down-regulated	4.2824	3.84806	4.70683	16.5808	11.8595	22.4845
BolK_6g31880.1	down-white-regulated	0.651322	0.674377	1.08349	11.4189	12.2581	20.1162
BolK_6g31950.1	down-regulated	7.54634	7.21279	4.40041	61.6838	3.02465	60.4602
BolK_6g32680.2	up-regulated	0	2.30833	0	0	0	0
BolK_6g32690.2	down-regulated	0.1219	0.173305	0.159263	1.38372	1.93172	0.758961
BolK_6g33040.1	up-regulated	17.1509	11.2859	11.4361	3.61693	2.33083	2.52438
BolK_6g34170.1	up-regulated	0.367169	0.322226	0.056751	0	0	0
BolK_6g34560.1	down-regulated	0	0	0	0.044406	0.132216	0.044634
BolK_6g36220.1	up-regulated	3.90685	0	0	0	0	0
BolK_6g38160.2	down-regulated	0	0.166078	0.077895	3.71801	6.28266	4.71529
BolK_6g38690.1	up-regulated	0.860474	0.209088	0.506557	0	0	0
BolK_6g38740.2	up-regulated	0	8.56367	0	0	0	0
BolK_6g38740.3	down-regulated	0	0.143306	0	1.856	7.39492	22.3687
BolK_6g39700.2	down-regulated	0.033994	0.063687	0.294993	0.68482	0.675343	0.684961
BolK_6g40500.1	down-regulated	3.67112	1.25889	1.48318	7.0937	6.79826	19.5443
BolK_6g40780.1	up-regulated	1.69953	0.834894	1.65129	0.184576	0.556997	0.224538
BolK_6g41930.2	down-regulated	0.976494	0.722966	0.328319	2.11906	1.27577	5.26137
BolK_6g42110.1	down-regulated	0.220818	0.21761	0	1.08185	1.27671	2.45971
BolK_6g42790.1	down-regulated	0.060606	0	0.048942	0.693795	1.01871	2.16222
BolK_6g44210.1	down-regulated	0.004765	0.006921	0.003983	0.874697	0.003665	3.63093
BolK_6g44540.3	up-regulated	2.80483	0	0	0	0	0
BolK_6g44580.1	down-regulated	0	0	0	0.054542	0.030096	0.14389
BolK_6g45320.1	up-regulated	0	0	2.23439	0	0	0
BolK_6g46190.1	down-regulated	0	0	0	0.057002	0.10181	0.10521
BolK_6g46670.2	down-regulated	20.3292	23.8745	25.3266	202.885	47.2822	174.765
BolK_6g47760.1	down-regulated	0	0	0	0	2.91456	3.40142
BolK_6g47900.1	down-regulated	0.560556	0.421457	0.991194	2.04575	4.59035	2.08924
BolK_6g48850.1	down-regulated	18.0228	11.9911	26.8863	99.7254	129.26	117.946
BolK_6g49700.1	down-regulated	0.05368	0.126086	0.044736	1.34052	0.320545	3.7367
BolK_6g50210.1	down-regulated	4.26554	6.17717	10.9175	38.3604	45.4238	49.9756
BolK_6g50430.3	down-regulated	0.387468	0.529939	0.395794	2.48206	0.878628	2.4374
BolK_6g50600.1	down-regulated	0	0	0.02928	1.8456	0.212984	1.9859
BolK_6g50800.1	down-regulated	0.139541	0.092825	0.235282	0.469743	1.12709	0.97343
BolK_6g50890.1	up-regulated	0.371486	0.552043	0.551971	0.116576	0	0.025454
BolK_6g50950.1	down-regulated	0	0	0	0.224133	0.453062	0.685907
BolK_6g51140.4	down-regulated	0	0	0	0	0.660919	0
BolK_6g51170.1	down-regulated	0.344266	0.128315	0.37594	1.2504	1.12883	1.25907
BolK_7g00620.1	down-regulated	0	0	0	0.896371	2.03537	0.68232
BolK_7g04910.1	down-regulated	0	0.471812	0	1.94626	2.15318	2.21697
BolK_7g13080.1	up-regulated	24.6564	12.6402	14.9612	1.2609	1.36641	2.04121
BolK_7g13290.1	down-regulated	0	0	0	0.672254	0	6.92207
BolK_7g13290.2	down-regulated	0.697678	1.74942	3.59256	9.12708	11.4895	7.98849
BolK_7g17030.1	up-regulated	2.5172	5.76912	8.44348	0.549752	0.517377	1.62437
BolK_7g17230.1	down-regulated	0.078526	0.426541	0.245565	1.31595	1.3876	3.62701
BolK_7g18100.1	up-regulated	0	0	1.70961	0	0	0
BolK_7g18770.1	down-regulated	0.236812	0.205099	1.96253	4.58244	3.79672	4.35369
BolK_7g19780.1	down-regulated	26.3033	34.0195	87.0946	506.084	139.45	297.339
BolK_7g19910.1	down-regulated	0.108999	0.126205	0.254465	0.524227	0.655946	1.12513
BolK_7g21220.2	up-regulated	8.55183	7.10013	3.10624	1.53174	1.07052	1.59713
BolK_7g21410.1	down-regulated	0.309601	0.193149	0.031222	0.661359	0.745421	0.979987
BolK_7g27150.1	up-regulated	0.332545	0.110667	0.148831	0	0	0
BolK_7g28420.1	down-regulated	0	0	0	0	0.126012	0.386202
BolK_7g29810.2	down-regulated	0	0	0	0.073192	0.507659	0.077967
BolK_7g30590.1	up-regulated	0.110259	0.125307	0.104595	0	0	0
BolK_7g30790.2	down-regulated	1.55385	0.681729	0.669069	6.27501	4.51492	5.09591
BolK_7g31430.3	down-regulated	0.049111	0.072618	0.069977	0.661486	0.696568	0.611729
BolK_7g32070.4	up-regulated	3.49231	1.43373	0	0	0	0
BolK_7g33870.1	down-regulated	0	0.062458	0	0.602863	0.045306	1.77941
BolK_7g36350.3	up-regulated	3.03749	5.63006	2.36651	0.815907	0.070582	0.757696
BolK_7g37080.1	down-regulated	0.628095	0.456018	1.21274	4.77923	5.39882	6.46575
BolK_7g37550.2	down-regulated	0.196429	0.292105	0.064314	5.72379	0.574498	3.93399
BolK_7g38150.1	down-regulated	0	0.023265	0.147142	0.577111	1.41845	3.23538
BolK_7g38880.1	down-regulated	4.00007	1.42303	2.15255	3.04442	39.2608	9.7882
BolK_7g38880.2	down-regulated	0.390796	0.085809	0.150514	0.37462	4.00983	3.02957
BolK_7g39300.2	down-regulated	0.194224	0.009632	0.170796	2.36114	2.83512	0.11622
BolK_7g40470.1	down-regulated	0	0	0	0.236536	0	0.400293
BolK_7g41050.1	down-regulated	0	0	0	13.2756	0	36.8054
BolK_7g41640.1	down-regulated	0.595854	0.971205	1.25047	4.33668	3.19658	10.5369
BolK_7g42280.1	up-regulated	0.941651	0.647039	0.19155	0	0	0
BolK_7g42380.1	down-regulated	17.0547	18.3729	35.1807	117.392	106.848	141.237
BolK_7g43110.1	down-regulated	1.17194	4.44384	19.1371	46.5785	62.4699	42.8962
BolK_7g44040.2	up-regulated	1.71498	0	0.842094	0	0	0
BolK_7g44090.4	down-regulated	0	0	0	0	0	0.43421
BolK_7g44620.1	down-regulated	0.026985	0	0	0.254098	0.236679	0.416645
BolK_7g44650.2	up-regulated	1.16094	3.19297	2.069	0	0	0
BolK_7g45570.1	down-regulated	0.557379	0.223409	0.077359	2.7536	0.13143	4.11939
BolK_7g45630.3	down-regulated	0	0	0	0	1.26055	0.928038
BolK_7g46330.1	down-regulated	3.39576	2.99183	4.73334	19.3289	45.0961	58.225
BolK_7g46350.1	down-regulated	0.424635	0.746358	0.481631	1.34277	1.97292	5.48489
BolK_7g47690.1	down-regulated	0	0.096016	0.551046	6.43251	6.00637	6.39141
BolK_7g48050.1	down-regulated	0	0	0	0	0.993628	0.704179
BolK_7g48070.1	down-regulated	0.081053	0.55945	0.489569	1.38735	3.42103	1.73361
BolK_7g48680.1	down-regulated	0	0	0	0.070959	0.099153	0.391356
BolK_7g50120.1	down-regulated	0.057297	0.047297	0	0.684452	0.755294	0.938942
BolK_7g50140.1	up-regulated	6.16556	11.474	14.3877	0.476977	1.68551	0.695456
BolK_7g50640.2	down-regulated	2.86269	4.248	6.22674	6.37976	37.2319	26.6762
BolK_7g51430.1	down-regulated	0.258863	0.191948	0.607971	1.45203	1.74985	2.21447
BolK_7g51690.1	down-regulated	0	0	0.008504	0.163073	0.233309	0.355418
BolK_7g52330.1	down-regulated	0	0	0	0.402181	0.120649	0.241751
BolK_7g52610.1	down-regulated	0.810191	1.08213	1.46159	8.05168	12.4223	6.41615
BolK_7g52720.1	down-regulated	0.471266	0.249789	0.200626	0.930953	0.757702	2.07358
BolK_7g53020.1	up-regulated	0.521203	0.316759	0.21402	0	0.026282	0.087447
BolK_7g53780.1	down-regulated	0	0	0.023681	0.104032	0.280615	0.178362
BolK_7g54730.1	up-regulated	0.619322	0.069599	0.188915	0	0	0.031707
BolK_7g54750.1	down-regulated	0.404464	0.485346	0.301471	15.838	18.0218	10.0706
BolK_7g54910.1	down-regulated	0	0	0	0	5.10269	8.81651
BolK_7g55230.1	down-regulated	3.60015	3.18905	3.60826	10.0135	45.3696	9.42562
BolK_7g56240.1	up-regulated	0.099351	0.053224	0.198375	0	0	0
BolK_7g56780.1	down-regulated	0.023307	0.06904	0.366504	5.40754	2.80733	2.84356
BolK_7g57570.3	up-regulated	2.13757	0	6.09683	0	0	0
BolK_7g58980.1	down-regulated	0.155408	0.319665	0.900794	1.45597	3.37518	3.67232
BolK_7g59250.2	up-regulated	0.788402	4.5664	1.40443	0.306665	0.394161	0.665324
BolK_7g59850.1	down-regulated	0	0	0	0	0	0.041273
BolK_7g59900.2	down-regulated	0.149137	0.178576	0.064976	2.06799	0.668773	1.44006
BolK_7g59940.1	up-regulated	26.0419	18.2385	17.523	1.92873	5.26795	5.21635
BolK_7g60210.1	up-regulated	12.4681	13.0974	7.95811	3.70995	1.00673	2.91538
BolK_7g60880.1	down-regulated	0	0	0	0.266185	0	0.848115
BolK_7g61540.1	down-regulated	9.25462	9.24794	15.7634	48.1563	64.4838	65.3427
BolK_7g62140.1	down-regulated	0.145942	0.285432	0.543697	0.707526	2.56476	1.71291
BolK_7g63300.2	up-regulated	1.97261	0	0	0	0	0
BolK_8g00990.3	down-regulated	0.167336	0.17571	0	0.372178	2.14406	3.60898
BolK_8g01170.1	down-regulated	0	0	0	0.097576	0.134697	0.446458
BolK_8g01740.1	down-regulated	0	0.017767	0	0.065296	0.10216	0.51763
BolK_8g02610.2	down-regulated	0.695858	1.15087	0.670593	4.03011	3.5242	4.3389
BolK_8g02610.3	down-regulated	0	0	0	2.77042	0	2.07393
BolK_8g03120.1	down-regulated	0.294221	0.149088	0.137824	0.828648	0.394964	1.72612
BolK_8g04360.1	up-regulated	1.08992	0.25003	1.726	0	0	0
BolK_8g05440.2	up-regulated	0.484818	0.104637	0.21771	0	0	0
BolK_8g05840.2	up-regulated	0.441491	1.28405	0.479198	0	0	0
BolK_8g05860.1	down-regulated	0	0	0	31.8183	0	0
BolK_8g05960.1	down-regulated	0	0	0.034523	0.178008	0.259319	0.884998
BolK_8g07100.1	down-regulated	0.338382	0.403252	0.372053	2.37532	1.1894	1.05531
BolK_8g07520.1	up-regulated	1.18185	1.22192	0.598836	0.028338	0.027534	0.005149
BolK_8g08740.2	down-regulated	0	0	0	0.340178	0.188347	0.599014
BolK_8g08910.1	down-regulated	0	0	0	0.339458	0.495769	0.274033
BolK_8g09520.1	down-regulated	0.034815	0.28783	0.307722	11.5126	18.037	8.81671
BolK_8g11300.1	down-regulated	0.88669	1.29829	0.650301	4.95883	3.40368	12.2652
BolK_8g12780.4	down-regulated	0.189586	0.655778	0.127771	1.20609	4.2183	3.64266
BolK_8g13190.2	down-regulated	1.6138	1.10226	3.49017	9.21875	7.90222	8.57025
BolK_8g13200.1	down-regulated	1.07052	1.50625	2.04573	7.18455	10.0911	7.99197
BolK_8g13270.1	down-regulated	0.489661	2.88718	2.03626	64.6042	52.7232	38.4208
BolK_8g17390.1	down-regulated	0.155613	0	0	1.42912	0.376444	2.73867
BolK_8g18430.1	down-regulated	0	0	0.033081	1.38497	0.409013	0.91646
BolK_8g19210.1	down-regulated	0	0	0	0.356566	0.670359	0.92606
BolK_8g20560.2	down-regulated	0.29309	0.265938	0	2.14697	2.054	1.41699
BolK_8g21560.2	up-regulated	0	0	2.29321	0	0	0
BolK_8g21570.1	down-regulated	16.8891	23.9037	34.6428	148.528	124.304	145.1
BolK_8g22130.1	up-regulated	3.93934	2.09072	1.57088	0.669561	0.596438	0.441456
BolK_8g22290.1	down-regulated	0.148886	0.414068	0.447446	1.02029	1.53971	3.87868
BolK_8g22360.1	down-regulated	1.39042	1.53252	1.36872	6.84977	6.26443	15.2207
BolK_8g22730.1	down-regulated	3.03081	4.66785	2.5349	4.42054	42.2552	20.8458
BolK_8g22950.1	down-regulated	0.256666	0.311865	0.430246	1.29429	1.07204	1.87247
BolK_8g23010.1	down-regulated	0.055567	0	0.136748	1.65302	1.11442	2.20185
BolK_8g23960.1	down-regulated	32.8292	24.1418	19.4238	55.8666	262.062	108.192
BolK_8g25050.2	down-regulated	0.451225	0.616765	0.068715	5.31194	3.27863	3.1898
BolK_8g25520.2	down-regulated	0.314185	0.228646	0.253875	0.704903	0.734401	2.11074
BolK_8g25600.1	down-regulated	0.053268	0	0	1.06271	0.473154	1.05842
BolK_8g25780.2	down-regulated	0	0	0	0	0.189452	0.132859
BolK_8g27600.1	down-regulated	1.04677	0.691674	0.689975	6.26927	0.979639	5.79712
BolK_8g32410.2	down-regulated	0	0	0	8.65017	3.71197	0
BolK_8g32950.2	down-regulated	0	0.003309	0	1.29962	0	0.463936
BolK_8g33070.1	up-regulated	1.41255	1.9354	1.05215	0.401887	0.258349	0.272416
BolK_8g33780.1	down-regulated	1.57885	4.55325	2.39108	12.9874	11.0608	16.2905
BolK_8g34250.1	down-regulated	0.586748	1.41047	1.3826	4.48821	5.91343	5.29477
BolK_8g35040.3	down-regulated	1.45323	5.68085	28.5928	52.8866	100.342	74.2762
BolK_8g35250.2	down-regulated	6.62251	3.55265	4.43823	15.3343	19.4266	24.2742
BolK_8g35300.1	down-regulated	0.032862	0	0.034476	0.433764	0.223423	0.974395
BolK_8g35560.3	up-regulated	0.518783	0	0.178175	0	0	0
BolK_8g35600.2	down-regulated	1.85076	1.82482	1.83593	5.6377	11.0948	5.68524
BolK_8g37150.1	down-regulated	7.0555	8.78698	27.4917	121.89	57.4859	92.0869
BolK_8g37310.1	up-regulated	3.86986	10.245	12.6041	2.47001	2.54979	1.32858
BolK_8g38570.1	down-regulated	25.7473	50.362	70.8941	143.396	261.213	207.075
BolK_8g38690.1	up-regulated	6.33627	9.81005	9.39126	1.03109	0.429024	2.03277
BolK_8g39120.1	up-regulated	84.0082	21.0962	12.8151	4.90891	6.93082	8.98916
BolK_8g39730.1	down-regulated	0.987211	0.394982	0.752415	6.60048	0.531621	4.98495
BolK_8g40290.1	down-regulated	0.409547	0.297124	0.649784	1.59201	1.49918	3.15526
BolK_8g41280.1	down-regulated	0.147391	1.00955	0.814606	2.32928	2.37272	6.1765
BolK_8g41330.1	down-regulated	0.744548	0.64482	1.1092	4.44078	2.42389	9.30391
BolK_8g42120.1	up-regulated	0	0	0.906675	0	0	0
BolK_8g42240.1	down-regulated	0	0.105083	0.197126	1.18886	0.676342	0.640366
BolK_8g42760.1	down-regulated	0	0.008474	0	1.79119	0	0.029082
BolK_8g42760.2	up-regulated	0	1.22266	2.34317	0	0	0
BolK_8g43090.3	down-regulated	0.271831	0.967812	0.714276	3.18674	5.2893	3.87742
BolK_8g43750.1	down-regulated	0	0	0	0.304537	0.076037	0.577871
BolK_8g44240.1	down-regulated	0.235819	0.320718	0.563691	1.97766	1.14743	4.95458
BolK_8g44240.2	down-regulated	0	0	0	0.638572	0.750932	0.391323
BolK_8g44360.1	down-regulated	0	0.088819	0.055856	0.340984	1.05911	0.746929
BolK_8g45270.1	up-regulated	1.24495	0.49323	0.630973	0	0.053763	0
BolK_8g45370.3	up-regulated	0	0.682013	0.080501	0	0	0
BolK_8g46600.1	down-regulated	5.73188	7.27899	5.66316	9.6859	53.1727	24.1449
BolK_8g47100.2	up-regulated	0.425038	1.44629	0.596441	0	0	0
BolK_8g47100.4	down-regulated	0	0	0	1.84963	0.947182	0
BolK_8g47290.1	down-regulated	0	0	0	0.439903	0.161679	0.235913
BolK_8g48150.1	down-regulated	0	0	0	0.206141	0.708244	0.409297
BolK_8g48980.1	down-regulated	1.19766	0.984264	5.63003	15.7182	24.8199	15.5103
BolK_8g48980.2	down-regulated	0.198126	1.43828	1.50841	40.3767	51.3221	40.8535
BolK_8g50500.1	down-regulated	0	0	0	0	0.058674	0.142039
BolK_8g50590.2	down-regulated	0	0.003396	0	1.97825	0	0
BolK_8g51650.2	up-regulated	3.86631	1.04576	5.032	0.595143	0.86015	0.216713
BolK_8g53340.4	up-regulated	0	1.13243	0	0	0	0
BolK_8g54100.1	down-regulated	0.478261	1.66399	0.899432	11.1716	1.60132	11.9483
BolK_8g54120.2	down-regulated	0.575164	0.329067	0.61537	0.794406	2.26476	5.18585
BolK_8g54820.1	down-regulated	0.028421	0.16035	0.059956	0.504246	0.686065	0.30701
BolK_8g57570.1	up-regulated	1.03108	0	0.088379	0	0	0
BolK_8g57920.1	down-regulated	0	0	0	1.66531	0.047403	2.44265
BolK_8g57920.2	up-regulated	0	0.567833	0	0	0	0
BolK_8g57920.4	down-regulated	0	0	0	0	0.895225	0.44264
BolK_8g58380.3	down-regulated	0	0	0	1.83296	0	0.973566
BolK_8g58380.4	down-regulated	0	0.140828	0	1.44154	0.46098	0.487689
BolK_8g58640.2	up-regulated	0.889951	0	0	0	0	0
BolK_8g58930.4	down-regulated	0.177987	0.317005	0.230188	2.16689	0.698367	0.809223
BolK_8g59710.2	down-regulated	0	0.015229	0	0.238493	0.33897	0.469277
BolK_8g60070.1	down-regulated	0	0	0	0.115122	0.20512	0.342598
BolK_8g60190.2	up-regulated	1.12562	0.372176	0.342083	0	0	0
BolK_8g60730.2	up-regulated	0.156854	0.707189	0.342336	0.110971	0.044929	0.021853
BolK_8g60930.2	down-regulated	0	0	0	2.12078	0	0.404473
BolK_8g61490.1	up-regulated	13.2359	16.6712	13.2682	5.10484	2.50275	2.58046
BolK_8g62170.3	down-regulated	1.42992	7.67823	1.11769	21.0095	26.2352	41.8816
BolK_9g00370.1	down-regulated	0.761707	0.274107	0.914582	4.58852	1.96894	4.73656
BolK_9g00750.1	down-regulated	0	0	0	0.029555	0.083306	0.234409
BolK_9g02540.1	down-regulated	1.5232	1.7236	2.46089	4.38174	14.2545	15.0816
BolK_9g03000.3	down-regulated	0	0	0	0	1.55147	0.140168
BolK_9g03030.1	down-regulated	1.4383	1.44814	1.23166	14.3652	12.3847	13.2366
BolK_9g03200.1	down-regulated	0.372086	0.527364	0.500124	0.71133	3.38489	2.18221
BolK_9g03410.1	up-regulated	10.1407	6.81288	5.23293	2.05764	1.14346	1.47862
BolK_9g03660.1	down-regulated	1.44981	4.13448	4.12677	42.7465	41.1137	25.7812
BolK_9g03680.1	down-regulated	0	0	0	1.56433	0.277815	3.93438
BolK_9g04600.1	down-regulated	1.33067	1.08229	2.07352	3.33302	7.89806	7.32751
BolK_9g04940.3	up-regulated	1.8534	0	0.852354	0	0	0
BolK_9g06120.1	down-regulated	12.7879	13.9588	35.7892	105.469	86.2099	93.9951
BolK_9g06380.1	down-regulated	0	0.206736	0.653421	3.74756	4.97537	4.50192
BolK_9g06720.1	down-regulated	0.025712	0.034131	0.403951	1.47337	0.493337	2.21272
BolK_9g06800.2	down-regulated	0	0	0	0	0	0.844562
BolK_9g06860.1	up-regulated	6.06704	66.3937	70.5378	7.41836	12.1666	10.5176
BolK_9g08690.1	up-regulated	1.53356	0	0	0	0	0
BolK_9g11440.1	down-regulated	4.10789	2.24723	3.13342	5.62577	18.1723	14.4804
BolK_9g12760.1	down-regulated	0	0	0	0.179111	0.224649	0.137731
BolK_9g14550.1	down-regulated	0.142748	0.06588	0.040617	0.45049	0.407935	1.35068
BolK_9g16070.2	up-regulated	0	0	1.53359	0	0	0
BolK_9g16100.1	down-regulated	0.727279	1.4433	1.09788	6.67487	4.4719	6.2271
BolK_9g17400.1	up-regulated	0.53725	0.849698	0.887254	0.075869	0.170404	0.078487
BolK_9g17460.1	up-regulated	1.27157	2.09648	0	0	0	0
BolK_9g17460.5	up-regulated	0.264591	0.229215	0	0	0	0
BolK_9g21200.1	up-regulated	1.18742	1.34921	0	0	0	0
BolK_9g21970.2	down-regulated	0.499575	0	0	10.5044	8.17198	22.0598
BolK_9g22260.1	down-regulated	5.81338	6.91134	9.99847	48.597	64.6946	75.0222
BolK_9g22910.1	down-regulated	36.1496	74.1948	78.8702	335.979	148.2	311.955
BolK_9g23180.1	down-regulated	0.164198	0.141137	0.514834	3.29608	3.19292	4.99667
BolK_9g23190.1	down-regulated	0.307501	0.988254	3.07187	4.0301	11.7306	7.53308
BolK_9g23370.6	up-regulated	4.47271	5.17597	6.11426	0.414828	0.294153	0.317422
BolK_9g23830.1	down-regulated	0.042213	2.57447	1.81623	81.2467	93.7256	45.6872
BolK_9g31250.2	down-regulated	0	0	0	5.62993	6.43894	5.25741
BolK_9g31280.1	down-regulated	4.13492	4.01715	3.54343	21.4052	14.5428	14.7522
BolK_9g31540.1	down-regulated	2.29739	2.88396	2.29499	14.1843	8.89608	19.6187
BolK_9g32390.2	down-regulated	0	0	0	2.24442	2.79679	5.38772
BolK_9g33120.2	up-regulated	4.78201	0.327449	0.850481	0	0	0
BolK_9g34810.1	up-regulated	0	3.35989	7.87805	0	0	0
BolK_9g35190.1	down-regulated	0.567667	3.81135	7.72602	20.0095	15.6155	20.5658
BolK_9g36500.1	down-regulated	0.539714	1.40058	3.33047	5.81435	9.15637	8.10022
BolK_9g37380.1	up-regulated	2.36034	0	0	0	0	0
BolK_9g37560.1	up-regulated	22.1437	9.26101	10.8368	2.02668	2.8256	5.02865
BolK_9g37700.2	up-regulated	1.8058	2.61898	1.90336	0.272522	0.316478	0.484004
BolK_9g37750.1	down-regulated	0	0	0	0.911909	0.050063	0.539721
BolK_9g38680.1	up-regulated	1.66741	0	0	0	0	0
BolK_9g41920.1	down-regulated	0.185369	1.04721	1.13066	21.0401	21.9498	15.4425
BolK_9g42160.1	down-regulated	0	0.071055	0.403393	2.63135	4.12236	3.37179
BolK_9g42180.1	down-regulated	0.206606	0.095351	1.88455	3.55232	7.86525	7.20443
BolK_9g42380.1	up-purple-regulated	18.9112	29.0379	24.1656	3.15035	1.95003	4.07276
BolK_9g43550.1	up-regulated	0.28354	0.847368	0.612556	0	0	0
BolK_9g45370.3	down-regulated	0.035576	0.201418	0.148051	0.855556	0.955883	1.11159
BolK_9g46400.1	down-regulated	0.468918	1.10013	1.89062	6.83863	4.37485	8.5362
BolK_9g46440.1	down-regulated	0.627058	1.03492	1.33104	4.0217	4.56619	6.00808
BolK_9g46760.1	down-regulated	0.038446	0.316111	3.57549	12.9302	9.1607	14.029
BolK_9g46760.2	down-regulated	0	0	0.685811	24.2603	16.4307	10.9323
BolK_9g47130.3	down-regulated	0.26427	0.213026	0.117636	1.23375	0.606953	2.52771
BolK_9g47140.1	up-regulated	0	1.47674	0.494563	0	0	0
BolK_9g47300.1	up-regulated	4.4492	2.01277	2.68363	0.762846	0.096244	0.407928
BolK_9g47370.1	down-regulated	4.48963	8.5466	12.2906	51.1054	55.8063	52.3975
BolK_9g47410.1	down-regulated	0.323538	0.449536	0.540375	1.89358	1.75002	2.00569
BolK_9g48440.2	up-regulated	6.30231	8.73533	6.9765	0.455854	0	0.93125
BolK_9g48540.1	down-regulated	0	0	0	0	0	1.49204
BolK_9g52450.1	down-regulated	0.706897	0.701932	1.08413	4.01701	3.66286	2.63968
BolK_9g53690.1	down-regulated	1.00067	0.872968	1.25322	4.61435	6.28687	6.03191
BolK_9g54710.2	down-regulated	1.12093	0.450361	0.647277	4.51036	3.99439	7.53137
BolK_9g56070.1	down-regulated	0.323266	0.343952	0.183394	0.322	3.74076	1.60627
BolK_9g56680.2	up-regulated	0.271814	0.317429	0.956094	0.164625	0.076677	0.066757
BolK_9g57080.1	down-regulated	5.77288	1.8744	2.46683	17.4742	14.2486	19.5715
BolK_9g57160.1	down-regulated	0	0.19354	0.15249	28.1849	22.7692	10.2755
BolK_9g58400.1	down-regulated	0.110651	0.037943	0	1.33672	0.061135	0.814398
BolK_9g58890.2	down-regulated	0.277528	0.274284	0.201894	0.869117	2.67928	3.42398
BolK_9g59390.1	up-regulated	1.31987	1.60863	1.19661	0.327853	0.320907	0
BolK_9g59650.1	up-regulated	1.35442	0.681932	1.80057	0	0	0
BolK_9g60250.1	down-regulated	2.23293	4.01889	14.2372	41.186	86.4738	62.6044
BolK_9g60730.2	down-regulated	0.085995	0.01918	0.074499	0.911709	0.330925	2.04703
BolK_9g63660.1	down-regulated	0	0	0	0.128386	0.625426	0.598822
BolK_9g64300.1	down-regulated	0	0	0	0	0.2019	0.33188
BolK_9g64550.1	down-regulated	5.73693	1.968	1.87699	18.1838	24.6482	86.4358
BolK_9g64660.1	down-regulated	1.50406	9.14224	23.8983	120.568	140.723	131.067
BolK_9g65310.1	down-regulated	0.064002	0.415671	1.17091	12.106	25.473	21.16
BolK_9g65310.2	down-regulated	0	0.034009	0	1.88242	0.821513	2.61047
BolK_9g65480.1	down-regulated	0	0	0	0	0.560294	15.0429
BolK_9g65910.2	down-regulated	0	0	0	0.117866	0.49978	0.034973
BolK_9g66260.1	up-regulated	0.073185	0.073808	0.215487	0	0	0
BolK_9g67690.3	down-regulated	0.590401	0.31707	0.307138	4.13397	0.854811	3.64269
BolK_9g67970.1	down-regulated	0	0.550813	0.04439	0.707807	1.75508	4.36825
BolK_9g68000.1	down-regulated	1.43324	25.652	77.2123	243.62	231.931	233.308
BolK_9g68570.1	down-regulated	0	0	0	0.167694	0.123174	0.623041
BolK_9g69960.1	up-regulated	66.0288	24.5214	36.1557	7.59654	8.20245	9.38716
BolK_9g70250.1	down-regulated	0.94381	1.29357	0.75321	3.17997	5.14104	6.83888

## Sheet: White vs Purple
Differentially expressed genes between white and purple cauliflower curds
transcript_id	UP or Down	White-1	White-2	White-3	Purple-1	Purple-2	Purple-3
BolK_0g00140.1	down-regulated	0.111446	0.718673	1.4655	6.21875	12.663	6.14452
BolK_0g00750.4	up-regulated	0.264083	5.64762	0.53103	0.246964	0.11584	0.36456
BolK_0g00760.1	down-regulated	0	0	0.041379	0.355603	0.21926	0.912234
BolK_0g00780.1	down-regulated	1.29972	4.55768	6.54131	7.36278	12.3322	43.1789
BolK_0g00880.1	down-regulated	0.424555	0.251808	0.176642	2.72847	3.48824	3.05699
BolK_0g00890.1	down-regulated	0.064975	0.225396	0.140539	1.68259	1.60255	3.74889
BolK_0g01460.2	down-regulated	2.30721	8.47472	13.1398	42.0659	64.8725	53.7324
BolK_0g01660.1	down-regulated	10.7355	13.4973	9.92646	78.8616	153.865	173.381
BolK_0g01990.2	down-regulated	0	0	0	2.41727	3.9965	17.2921
BolK_0g02160.1	down-regulated	0.057961	0.041196	0.116667	0.288123	0.173537	2.03006
BolK_0g02490.12	down-regulated	4.28	3.08224	4.67428	21.2828	14.2511	85.4445
BolK_0g02490.9	down-regulated	1.53329	1.02443	1.80369	5.5571	3.10623	10.561
BolK_0g02510.3	down-regulated	0	0	0	0	2.66298	0.194279
BolK_0g02550.1	up-regulated	0.15944	0.205896	0.099184	0.018116	0	0
BolK_0g02560.3	down-regulated	0	0	0	0.21855	0.118639	0.323006
BolK_0g02710.2	down-regulated	0.009246	0	0	0	0.821461	5.30134
BolK_0g02710.4	down-regulated	0.635119	0.931584	0.691549	8.61409	10.7505	4.02398
BolK_0g02740.1	down-regulated	0.157619	0.331376	0.309649	0.196576	1.33061	14.6176
BolK_0g02910.1	down-regulated	0.367304	0.627179	0	4.20065	8.66468	7.2444
BolK_0g03070.1	down-regulated	2.38484	3.34542	2.07262	5.35304	12.4675	12.225
BolK_0g03540.3	down-regulated	0	0	0	0.501961	1.83434	0
BolK_0g03580.2	up-regulated	0	1.13611	2.78126	0	0	0
BolK_0g03640.1	down-regulated	0	0.089511	0	0.430566	0.959588	0.825425
BolK_0g03840.1	down-regulated	5.08902	4.97488	11.1601	25.9589	34.5013	27.3301
BolK_0g04140.1	down-regulated	4.28819	3.2384	5.73123	29.0362	27.0746	27.2601
BolK_0g04170.1	down-regulated	0	0	0	1.24819	0.094277	0
BolK_0g04860.1	down-regulated	0.095113	0.105512	0.201473	0.262079	0.471422	0.876656
BolK_1g00510.1	down-regulated	1.66484	4.63222	8.13039	13.4131	28.5251	27.9963
BolK_1g00550.1	down-regulated	4.93957	2.33023	2.33472	8.89434	9.27199	26.5892
BolK_1g00970.2	up-regulated	0.099005	7.86191	0	0	0	0
BolK_1g01100.1	down-regulated	1.12394	1.34752	2.01306	9.75925	3.99436	8.28145
BolK_1g01190.1	down-regulated	0	0	0	0.516819	0.179962	2.95494
BolK_1g01200.1	down-regulated	1.24293	0.231872	0.052504	0.663448	1.92763	11.8634
BolK_1g01440.1	down-regulated	1.12203	1.44668	2.05814	10.6183	4.67272	5.07746
BolK_1g01710.1	up-regulated	2.39446	4.11971	3.0077	0.452233	0.392856	0.656497
BolK_1g01990.1	down-regulated	0.354329	0.513811	0.876892	6.15535	9.32926	10.1913
BolK_1g02000.1	down-regulated	0.224034	0.161513	0	5.23404	4.39458	6.13721
BolK_1g02060.1	up-regulated	0.572061	0.640309	0.579774	0	0	0
BolK_1g02070.1	up-regulated	10.0351	7.92047	14.9462	0.589617	0.453685	0.317581
BolK_1g02120.1	down-regulated	0.092927	0.164207	0.9771	4.74526	5.91578	4.65817
BolK_1g02200.1	down-regulated	76.3709	74.7073	65.8747	262.644	380.06	290.03
BolK_1g02280.1	up-regulated	0.920376	0.414515	0.83985	0.088294	0.183237	0
BolK_1g02420.2	up-purple-regulated	4.58719	1.26676	2.83564	0	0	0
BolK_1g02670.1	down-regulated	6.68327	4.81184	3.72462	35.4675	71.6885	170.654
BolK_1g02940.1	down-regulated	3.45453	1.3422	2.59532	5.06832	7.27697	17.858
BolK_1g03160.1	down-regulated	1.62409	3.22429	7.52286	19.9158	8.02031	21.833
BolK_1g03590.1	down-regulated	0	0.057931	0	3.13855	3.9571	10.0451
BolK_1g03670.1	down-regulated	3.04449	1.49984	0.990698	6.574	8.52754	7.70392
BolK_1g03690.1	down-regulated	0.344742	0.471758	0.158051	1.1049	1.20736	3.65601
BolK_1g04020.3	down-regulated	0.327438	0.65196	0.095091	1.2473	1.35286	2.84932
BolK_1g04030.1	down-regulated	0.964801	0.553823	1.09278	6.5896	6.10976	46.9653
BolK_1g04060.4	down-regulated	0.248842	0.271676	0.025179	0.94821	1.92626	1.41755
BolK_1g04180.1	down-regulated	5.0202	3.67205	4.50419	23.0331	17.4667	20.336
BolK_1g04210.1	down-regulated	2.39517	1.07365	0.774696	10.0838	6.7309	8.22466
BolK_1g04450.1	down-regulated	0.02659	0.093572	0.084886	0.684615	1.8355	2.17278
BolK_1g04570.3	up-regulated	0	0.489756	0	0	0	0
BolK_1g04830.1	down-regulated	0.032655	0.044514	0	0.275409	0.214763	1.00882
BolK_1g05190.1	down-regulated	2.41326	2.38031	3.19082	12.1345	9.04261	10.9903
BolK_1g05280.1	down-regulated	4.94602	5.11247	9.7117	114.869	64.5616	75.8893
BolK_1g05280.2	down-regulated	0.286946	0.123703	0.31458	11.9951	25.99	21.7201
BolK_1g05850.1	down-regulated	3.49755	7.31088	3.04384	23.3373	20.8618	37.5287
BolK_1g05970.1	down-regulated	0.715825	0.469122	1.60106	2.70465	6.62376	22.4123
BolK_1g06060.2	down-regulated	0.131255	0.28527	0.020178	1.08157	2.39568	1.97851
BolK_1g06570.1	down-regulated	0.684632	0.196369	0.162638	1.56871	2.28651	1.51898
BolK_1g06640.1	down-regulated	9.47448	11.117	11.2447	46.3602	79.721	60.5496
BolK_1g06810.1	down-regulated	0	0.063067	0	1.00046	0.199422	0.371924
BolK_1g07000.1	down-regulated	0.408468	0.116945	0.145619	0.836796	1.56983	3.99584
BolK_1g07200.1	down-regulated	0	0.01853	0	0.186958	0.102272	0.20979
BolK_1g07680.1	down-regulated	2.80953	1.87054	3.42653	5.066	7.33827	45.3259
BolK_1g07920.3	up-regulated	2.82539	0.979611	0.3417	0.180638	0.205438	0
BolK_1g09200.1	down-regulated	3.41237	3.80743	3.00687	20.0998	12.7133	10.7703
BolK_1g09230.1	down-regulated	0	0	0	0.747539	0.771337	1.06063
BolK_1g09240.1	down-regulated	0.718193	0.798279	0.256715	3.77536	0.431441	5.41866
BolK_1g09730.2	down-regulated	0.163085	0.015729	0.058762	1.69985	0.368698	0.10755
BolK_1g10130.1	up-regulated	1.03192	0	0.85018	0	0	0
BolK_1g10860.4	up-regulated	1.1588	0	0	0	0	0
BolK_1g10990.1	down-regulated	0	0	0	1.15718	0.1372	0.156809
BolK_1g11160.1	down-regulated	1.28425	2.11583	3.11879	25.239	10.3175	6.06291
BolK_1g11160.2	down-regulated	0.070384	0.064687	0.019686	0.610262	0.191447	0.143398
BolK_1g11470.1	down-regulated	6.70625	2.72325	9.86673	24.2088	38.2161	80.939
BolK_1g12400.1	down-regulated	1.03517	1.11672	1.61187	3.14886	5.37361	11.616
BolK_1g12640.1	up-regulated	1.97317	0.498568	0.50291	0	0	0
BolK_1g12720.1	down-regulated	7.54131	7.43671	14.7418	34.7054	44.7351	97.8208
BolK_1g12940.1	up-regulated	9.54614	6.33616	3.03969	3.19285	0.781207	0.663322
BolK_1g13210.2	down-regulated	0	0	0	0.296161	0.128766	1.77101
BolK_1g13250.1	down-regulated	1.17212	0.252545	0.462613	2.40183	2.30022	4.97959
BolK_1g13540.1	up-regulated	5.1071	78.4121	62.4047	2.73162	5.97502	4.27018
BolK_1g14150.1	down-regulated	1.27435	0.60622	0.409597	4.41503	2.8578	3.56733
BolK_1g14230.2	up-regulated	0.306163	0	0.881765	0	0	0
BolK_1g14330.1	down-regulated	0.791301	0.749501	0.661785	2.27274	2.93366	8.67136
BolK_1g14960.1	down-regulated	0.186288	0.152078	0.097188	0.752736	1.6062	2.64887
BolK_1g15760.1	down-regulated	0.381396	0.134566	0.070645	1.78966	5.72783	4.56223
BolK_1g15910.2	up-regulated	1.78577	2.88683	0	0	0	0.034167
BolK_1g16280.1	down-regulated	0.340757	0.037609	0.343851	0.676081	1.22548	0.99822
BolK_1g16330.1	down-regulated	0.386073	0.555336	0.326445	2.31703	1.02204	2.30153
BolK_1g16380.1	down-regulated	9.97	10.3131	12.3881	43.2949	26.7439	63.0794
BolK_1g17030.1	down-regulated	58.4983	34.7348	42.9481	203.69	144.941	254.892
BolK_1g17540.1	down-regulated	6.17927	6.94882	7.19017	80.3	21.8171	29.9815
BolK_1g17540.2	down-regulated	0	0	0	8.94441	0	9.77284
BolK_1g17840.1	up-regulated	0.204631	0.523764	0.338315	0	0	0
BolK_1g17990.1	down-regulated	0.642999	1.18559	2.17806	8.59843	12.8136	152.851
BolK_1g18010.1	down-regulated	11.1911	4.95744	5.00123	32.9761	23.5944	56.9977
BolK_1g18050.1	down-regulated	0.278011	1.3163	0.580569	4.03909	4.61903	7.40407
BolK_1g18530.1	up-regulated	0.471505	1.40211	2.05728	0	0.052725	0
BolK_1g18630.1	up-regulated	3.87055	2.58817	3.33778	0.961267	0.530084	0.683863
BolK_1g18660.1	up-regulated	0.016079	0.043406	0.116756	0	0	0
BolK_1g18900.1	down-regulated	0.395021	0.114488	0.372108	0.522155	0.46166	4.07283
BolK_1g19120.1	down-regulated	0.269441	0	0	17.331	2.08279	4.37185
BolK_1g19540.1	down-regulated	0.12905	0.126695	0.107406	1.31746	1.80535	1.75917
BolK_1g19830.2	up-regulated	1.70494	0.987613	0	0	0	0
BolK_1g19850.1	up-regulated	0	2.65676	0.579449	0	0.011364	0
BolK_1g19940.1	down-regulated	0.256009	0.6564	0.614938	1.74219	2.76179	2.39342
BolK_1g20080.1	down-regulated	2.85094	3.91558	8.39474	57.1805	44.4965	36.1445
BolK_1g20190.1	up-regulated	0.236772	0.246558	0.151619	0.095394	0	0.01719
BolK_1g20270.2	up-regulated	0	1.68295	2.15139	0	0	0
BolK_1g21220.1	up-regulated	2.72122	45.8335	42.2207	1.44167	1.94928	4.71963
BolK_1g21350.1	down-regulated	1.83073	11.1135	30.5384	113.045	98.138	96.612
BolK_1g21400.1	down-regulated	8.28751	3.80316	5.68193	18.5725	33.3098	31.5179
BolK_1g21450.2	down-regulated	0	0	0	0	2.22655	0
BolK_1g21500.1	down-regulated	3.74581	5.95909	10.9184	39.2929	28.4161	24.8442
BolK_1g21560.1	down-regulated	0.613051	0.815894	0.878755	4.4749	8.30823	8.25486
BolK_1g22000.1	down-regulated	0.190848	0.338289	0.527861	1.75176	0.712561	3.15214
BolK_1g23490.1	down-regulated	8.45791	11.02	14.0463	34.3988	82.8911	96.2259
BolK_1g24190.1	down-regulated	4.54689	2.73206	2.49582	9.56421	17.8531	46.9228
BolK_1g24290.1	up-regulated	3.21053	1.85697	1.13618	0.685076	0.139491	0
BolK_1g25130.1	down-regulated	0	0.04149	0	0.27221	0.686144	2.53684
BolK_1g25230.1	down-regulated	0.029442	0	0	0.14582	0.910269	1.0038
BolK_1g26030.1	down-regulated	0.093349	0.323696	0.355416	1.76079	1.25079	2.89173
BolK_1g27220.2	down-regulated	2.32895	2.86671	2.76843	17.0711	8.45593	8.05282
BolK_1g27280.1	down-regulated	0.542849	1.61202	1.63106	4.64961	6.47043	15.0848
BolK_1g27350.1	down-regulated	0	0	0	0.373014	1.76574	6.30105
BolK_1g27450.1	down-regulated	0.270147	0.253882	0.361163	1.52338	1.95156	1.44785
BolK_1g27470.1	down-regulated	0	0	0	0.87291	0.131396	0.434989
BolK_1g28110.1	down-regulated	0	0.005405	0	0.642272	0	0.057597
BolK_1g28110.2	up-regulated	0	0.011521	0	0	0	0
BolK_1g28270.4	down-regulated	0	0	0	3.16208	0	0
BolK_1g28370.2	down-regulated	3.57959	2.64082	2.48455	16.8923	19.346	22.7509
BolK_1g28520.1	down-regulated	0.148324	0.309482	0.533697	0.911074	1.0346	3.20173
BolK_1g28890.1	down-regulated	0	0	0	0.26657	0.221683	0
BolK_1g29110.1	down-regulated	0.16354	0.571207	1.45404	7.34783	6.39479	7.12119
BolK_1g29740.7	up-regulated	0.083357	0.435682	0.709802	0.042192	0.012119	0.017003
BolK_1g29940.1	up-regulated	0.213514	0.665346	0.169629	0.040074	0	0
BolK_1g30240.1	down-regulated	0.026642	0.205037	0.055949	0.821384	0.7505	0.548345
BolK_1g30540.1	down-regulated	1.34509	2.5854	2.01981	5.91705	5.46074	12.0139
BolK_1g30970.1	down-regulated	3.00589	1.65955	1.35963	7.14016	11.0339	10.76
BolK_1g31180.1	down-regulated	23.5418	12.5074	7.49814	54.1271	104.58	181.024
BolK_1g31200.2	down-regulated	0.963543	1.38958	0.766176	8.06269	7.31815	0.924318
BolK_1g31840.3	up-regulated	0.105161	1.54815	1.08486	0.109595	0.070483	0
BolK_1g32110.1	down-regulated	0.441957	0.387809	0.084195	3.39948	4.52107	6.22348
BolK_1g32340.1	up-regulated	0.816466	0.193344	0.06061	0	0	0
BolK_1g32960.1	down-regulated	0	0.06154	0.040862	1.06314	1.04822	0.379712
BolK_1g33280.1	down-regulated	48.639	41.9453	42.8436	141	174.015	238.064
BolK_1g33340.2	down-regulated	0	0	0	0.199593	0.962628	0.398276
BolK_1g34360.2	down-regulated	0.013177	0.016245	0.030584	0.037256	0.92442	2.61585
BolK_1g35350.1	down-regulated	0.187173	0.241164	0.200484	0.981945	0.875072	1.10845
BolK_1g35750.1	down-regulated	6.7406	5.57367	4.59974	18.017	25.8449	36.9582
BolK_1g35850.1	down-regulated	4.40404	4.39105	3.61214	14.473	23.1016	21.171
BolK_1g35850.2	down-regulated	4.6492	5.19842	4.03017	17.7971	26.1066	35.4345
BolK_1g35930.1	down-regulated	0.053995	0.499355	0.809889	2.32367	1.76179	4.97849
BolK_1g36300.1	down-regulated	1.30314	0.570401	0.839257	5.35216	2.23066	3.0076
BolK_1g36570.5	down-regulated	0	0	0.054003	14.9523	8.55455	0
BolK_1g36720.1	up-regulated	0	0.251908	5.07333	0	0	0
BolK_1g38000.1	up-regulated	1.44881	2.02144	2.43933	0.647632	0.277387	0.223524
BolK_1g38730.1	down-regulated	5.52908	2.97361	2.77028	14.4977	18.5742	12.5179
BolK_1g39150.1	down-regulated	0	0	0.09936	0.519604	0.703039	2.90195
BolK_1g39450.1	down-regulated	0	0	0	0.634834	0.110377	0.786279
BolK_1g40500.1	down-regulated	0	0	0	0.106173	0.413156	0.392045
BolK_1g40530.1	up-regulated	4.56461	2.2868	2.40236	0.269193	0.313349	0.497813
BolK_1g40600.1	down-regulated	11.1294	1.70124	2.80095	29.5425	24.229	51.6029
BolK_1g41000.1	down-regulated	1.73754	1.07167	0.791232	5.97332	8.03569	14.9514
BolK_1g41090.1	up-regulated	7.3107	4.08119	4.15627	1.79556	0.653383	0.805018
BolK_1g42010.1	down-regulated	2.06087	1.62147	0.475115	5.53909	5.17969	13.5306
BolK_1g42090.1	down-regulated	0	0	0	0.129485	0.169726	0.298636
BolK_1g42270.1	down-regulated	0	0.014231	0	0.860701	1.46866	5.41022
BolK_1g42310.1	down-regulated	3.16088	2.84303	3.49117	11.1449	23.4989	29.1465
BolK_1g42460.2	down-regulated	0	0.168356	0.458225	0.346568	5.01887	0.893668
BolK_1g42500.1	down-regulated	0.017879	3.35244	20.3693	162.113	106.664	137.103
BolK_1g43510.1	up-regulated	0.628142	0.406344	0.404427	0.03442	0	0
BolK_1g43520.1	down-regulated	3.16483	1.01853	1.96686	7.36832	4.65269	18.1893
BolK_1g44140.1	down-regulated	0.086454	0.23228	0.137935	2.76468	5.29732	12.0171
BolK_1g44290.1	down-regulated	0	0	0	3.86969	5.82486	5.1734
BolK_1g44450.1	down-regulated	0.164151	0.447813	0.19169	1.09882	1.8769	1.96398
BolK_1g45070.1	down-regulated	4.96434	4.57198	3.06308	15.6394	18.8231	35.0957
BolK_1g46460.1	down-regulated	0.054093	0	0	0.293815	0.129805	0.19347
BolK_1g47000.1	down-regulated	0	0	0	0.041146	0.11241	0.514738
BolK_1g47060.1	up-regulated	4.21784	25.7039	17.9151	0.848755	1.12304	0.449296
BolK_1g47220.1	down-regulated	0.524065	0.738499	0.341637	0.910338	2.01434	5.00513
BolK_1g48790.1	down-regulated	0	0	0	0.86017	0.091357	4.01672
BolK_1g48810.1	down-regulated	0.631197	0.517744	0.258156	6.85015	4.79922	7.09377
BolK_1g48860.1	down-regulated	0	0.136062	0.061464	3.49237	8.36846	24.3817
BolK_1g49000.1	down-regulated	3.15934	3.90421	2.69987	28.7677	25.8035	54.6433
BolK_1g49010.2	down-regulated	5.86853	5.08011	6.21593	35.5754	31.0933	30.6734
BolK_1g49670.1	down-regulated	2.36989	0.629306	0.809692	11.2518	10.6124	11.5535
BolK_1g49750.1	up-regulated	0.204336	0	0.25205	0	0	0
BolK_1g49840.1	down-regulated	0.499845	1.31685	1.64995	5.49965	5.58976	4.15087
BolK_1g49850.1	down-regulated	0.345793	0.354943	0.793111	1.41159	2.48713	2.62531
BolK_1g49940.1	down-regulated	18.0317	7.11515	10.9441	51.2491	38.3952	86.6704
BolK_1g50370.1	up-regulated	3.60245	3.74387	3.94827	0.800216	0.740313	0.903611
BolK_1g50680.1	down-regulated	0.247765	0.262127	0.242986	1.02481	2.47418	1.61682
BolK_1g51410.1	down-regulated	0	0.078067	0.080983	1.02771	0.469662	2.20169
BolK_1g51650.1	down-regulated	0.132101	0.213611	0.229135	0.322693	0.760232	2.97851
BolK_1g51840.2	up-regulated	1.85701	0	2.06343	0	0	0
BolK_1g51870.1	up-regulated	3.36909	2.90833	2.51807	1.23177	0.238927	0.139023
BolK_1g52620.1	down-regulated	0.589946	0.510412	0.822888	0.939038	3.79331	10.6753
BolK_1g52670.1	down-regulated	0.049615	0.190949	0.237866	0.671028	0.984995	0.576084
BolK_1g53070.1	down-regulated	7.14182	8.24325	8.15713	27.6272	50.5566	80.3173
BolK_1g53090.1	down-regulated	0.060864	0.105167	0.098706	0.286444	0.512732	0.385235
BolK_1g53910.1	down-regulated	0.971589	1.39638	0.507878	6.04364	5.25368	4.3149
BolK_1g53930.1	down-regulated	1.08702	0.607092	2.09552	2.21246	2.06392	10.8252
BolK_1g54160.1	up-regulated	0.382181	0.558431	1.02114	0	0	0
BolK_1g54350.6	down-regulated	0	0.080626	0.360428	2.64385	2.16081	1.73466
BolK_1g54810.1	down-regulated	0.435326	0.176915	0.140735	0.967363	0.997728	1.54466
BolK_1g55170.1	down-regulated	0.148831	0.134119	0.503508	3.02969	2.64314	0.316882
BolK_1g55670.1	down-regulated	0.185113	0.076313	0	1.82568	1.35401	1.57133
BolK_1g55990.1	down-regulated	0.115873	0.150168	0	0.321455	1.23287	4.82981
BolK_1g56410.1	down-regulated	0	0	0	1.33665	0.25499	0.458003
BolK_1g56630.1	down-regulated	0.932878	0.08484	0.270123	3.03785	1.87029	1.92277
BolK_1g57540.1	down-regulated	2.91596	0.860593	0.887843	12.2997	19.3764	38.742
BolK_1g57550.1	down-regulated	0.120588	0	0.042407	0.844186	0.708567	1.73893
BolK_1g57610.1	down-regulated	0.37832	0.984305	0.871796	3.51166	6.23867	12.0474
BolK_1g57670.1	down-regulated	0.239568	0.697063	0.524202	2.12329	1.78291	2.57454
BolK_1g58360.1	up-regulated	0.877265	0.976121	0	0	0	0
BolK_1g58360.3	up-regulated	1.21362	0.679543	0.166458	0	0.108899	0
BolK_1g58420.4	down-regulated	0	0	0	0.393223	0	0.828574
BolK_1g58540.2	down-regulated	0.761596	2.18204	1.47426	6.04808	3.18577	8.57825
BolK_1g58840.1	down-regulated	0.228094	0.471936	0.668057	3.38805	4.80282	5.25689
BolK_1g58900.2	down-regulated	0.266267	2.34317	1.55537	6.68946	1.8551	9.63418
BolK_1g58990.1	up-regulated	1.14491	0.382595	1.45853	0.106123	0	0
BolK_2g00170.1	down-regulated	7.54265	7.53042	4.85516	21.4003	56.0603	56.7972
BolK_2g00300.1	down-regulated	7.89766	4.38931	3.7674	30.7403	35.7562	41.7814
BolK_2g01270.2	down-regulated	2.04592	1.2568	0.919977	6.57989	7.0347	7.21712
BolK_2g01300.1	down-regulated	0.049809	0.562466	0.900612	3.88207	6.61105	9.11621
BolK_2g01310.1	down-regulated	1.68027	0.925677	0.752397	4.13484	12.3382	39.2639
BolK_2g01920.1	down-regulated	0	0	0	0.124942	0	0.339458
BolK_2g02230.1	up-regulated	0	68.9483	24.4213	0	0	0
BolK_2g02460.1	down-regulated	1.09516	0.604271	0.131298	3.89329	9.72273	15.4584
BolK_2g02570.2	down-regulated	1.23874	0.329529	2.64174	11.9915	1.4516	14.0384
BolK_2g02920.1	down-regulated	0	0	0	3.79731	4.15738	18.6673
BolK_2g02920.2	down-regulated	0.071493	0.143674	0.030752	3.49494	6.386	19.0816
BolK_2g03400.1	up-regulated	0.626014	1.15327	0.829827	0	0	0
BolK_2g03450.1	down-regulated	3.76525	3.13523	3.09785	7.62896	8.79589	51.3486
BolK_2g03640.1	down-regulated	5.78873	4.91139	7.54006	13.2355	23.6463	50.0714
BolK_2g03750.1	down-regulated	0.716217	0.311266	0.055112	1.75307	2.24973	3.73594
BolK_2g03800.1	down-regulated	0	0	0	0	0.344607	0.778092
BolK_2g03860.1	down-regulated	0.282253	0	0.348817	2.81696	6.83596	3.91918
BolK_2g03990.1	down-regulated	0.788328	1.5915	0.977675	7.06776	6.48702	9.38284
BolK_2g04530.1	down-regulated	49.9172	17.8012	12.7164	115.32	107.723	108.592
BolK_2g05840.1	down-regulated	4.49233	4.54275	4.31988	26.2887	17.3593	39.8709
BolK_2g06020.1	up-regulated	0.187317	0.217208	0.307769	0	0	0
BolK_2g06320.1	down-regulated	0	3.44051	20.3947	186.786	106.693	141.543
BolK_2g06700.1	down-regulated	0	0	0	4.31626	6.62161	0
BolK_2g08300.1	up-regulated	0	0.655288	0.221124	0	0	0
BolK_2g08340.1	down-regulated	2.62742	4.91873	18.1745	61.7597	41.4636	49.7291
BolK_2g08440.1	down-regulated	0.203789	1.57119	1.44563	49.9402	19.9421	27.2008
BolK_2g08500.1	down-regulated	13.7965	7.51239	10.3884	40.5191	55.5095	62.237
BolK_2g08940.1	up-regulated	2.6833	4.81413	5.11545	0.646318	0.328799	1.64436
BolK_2g09400.1	down-regulated	0.127551	0.115317	0.162501	0.721126	0.626573	0.784168
BolK_2g09440.1	down-regulated	0.068064	0.08415	0.048135	0.437576	0.190572	0.328884
BolK_2g09910.1	down-regulated	1.09925	0.929241	1.69742	19.6845	11.9201	4.31554
BolK_2g10040.1	down-regulated	0	0	0.197588	0.654939	0.38446	3.55694
BolK_2g10280.1	down-regulated	0.472359	0.943673	0.98993	3.32502	6.7743	7.21027
BolK_2g10400.1	down-regulated	0.131125	0.519657	0.264535	0.424696	7.83494	1.11752
BolK_2g10820.2	down-regulated	0.224633	0.535711	0.656901	2.20143	2.74707	3.12715
BolK_2g10910.1	down-regulated	0	0.236709	0.593422	9.86125	5.44197	5.52287
BolK_2g11370.1	up-regulated	2.51123	7.34726	1.46928	0.915767	0.645802	0.392259
BolK_2g12040.1	down-regulated	28.6521	18.7757	13.6188	57.1525	116.188	70.9839
BolK_2g12390.1	down-regulated	0.930822	1.55137	2.4142	14.3236	11.4924	24.0408
BolK_2g12430.1	down-regulated	0.28542	1.65176	2.94064	5.34181	7.2992	11.6448
BolK_2g12570.1	up-regulated	0.508211	0.503017	0.524389	0	0	0.075001
BolK_2g12600.1	down-regulated	2.14018	2.47075	2.55927	3.09045	6.47556	46.0896
BolK_2g13420.9	down-regulated	0.016094	0	0.032692	0.200806	0.083319	0.2564
BolK_2g13850.1	down-regulated	0.53547	0.024095	0.205509	1.42747	1.24863	1.62881
BolK_2g14310.1	down-regulated	0.239756	0.38186	0.376997	0.963592	2.40709	6.41993
BolK_2g14590.1	down-regulated	0	0	0	26.3402	23.1032	50.6146
BolK_2g15570.1	down-regulated	0	0	0.025627	0.038585	0.681989	0.530295
BolK_2g15820.1	down-regulated	0.099736	0	0	1.54564	0.99856	2.15272
BolK_2g15940.1	down-regulated	20.463	23.3138	31.0601	144.584	107.653	106.812
BolK_2g16160.1	down-regulated	0	0	0	0.250357	0.566953	1.70644
BolK_2g16260.1	down-regulated	0	0	0	0.958985	1.61467	1.28379
BolK_2g16270.1	down-regulated	0.449792	0.73338	0.328188	8.16406	33.4497	21.5559
BolK_2g16570.1	down-regulated	0	0	0.073408	0.033148	0.650487	2.28554
BolK_2g16630.3	down-regulated	0.07454	0.065197	0.037338	0.270482	0.318731	0.449022
BolK_2g16930.1	down-regulated	0	0.252458	0	1.40118	1.05461	1.87163
BolK_2g17250.1	down-regulated	1.34751	0.858392	1.05804	9.36772	15.1881	10.8729
BolK_2g17540.1	down-regulated	0	0	0	0.043818	0.228232	1.06523
BolK_2g17940.1	up-regulated	0	23.9615	20.7935	0	0	0
BolK_2g18050.1	down-regulated	0	0.594021	0.324977	1.69751	0.582693	11.2209
BolK_2g18080.1	up-regulated	0.434995	0	1.30013	0	0	0
BolK_2g18320.4	down-regulated	0	0.022318	0.047227	0.550476	0.0964	3.71644
BolK_2g18770.1	down-regulated	1.06261	2.0521	3.07936	17.7589	31.1089	46.7275
BolK_2g19120.1	down-regulated	1.20137	1.12361	2.48506	9.20741	13.5257	12.8191
BolK_2g19160.1	down-regulated	0	0	0	0	0.259205	0.07547
BolK_2g20770.1	down-regulated	0	0	0	0.588982	0.550651	1.39342
BolK_2g20870.1	down-regulated	0	0	0	3.02844	1.20075	2.66563
BolK_2g20880.1	down-regulated	0	0	0	1.23949	0.415861	0.243566
BolK_2g21270.1	down-regulated	2.05595	0.48167	1.17563	6.28073	3.73102	5.88153
BolK_2g21540.1	down-regulated	1.69402	0.230252	0.620305	3.64217	3.26598	5.35015
BolK_2g22490.1	down-regulated	1.50813	1.80807	1.98341	8.33533	9.21127	10.8244
BolK_2g22910.2	down-regulated	0.236139	0.044797	0.923666	2.39138	2.05087	3.86101
BolK_2g23280.1	down-regulated	0.059024	0	0	0.195943	0.886726	0.585409
BolK_2g23350.1	down-regulated	10.0855	6.4516	10.9875	15.8264	17.8478	73.2153
BolK_2g23580.1	down-regulated	0	0	0	0.075924	0.275992	0.731875
BolK_2g23680.1	down-regulated	0.136127	0.101895	0.127775	0.67768	0.615759	1.84967
BolK_2g23930.1	down-regulated	0.520405	0.367353	0.143862	3.83815	3.12134	3.0074
BolK_2g24760.1	down-regulated	3.60094	1.75276	2.37525	12.5368	33.7394	64.1112
BolK_2g25310.1	down-regulated	5.99275	3.48765	3.17643	12.9419	17.7125	18.2898
BolK_2g25640.1	down-regulated	2.10342	1.90214	1.2204	12.6804	15.0499	19.3146
BolK_2g26480.2	down-regulated	1.11326	1.28532	0.834353	3.59097	5.98229	5.10012
BolK_2g28110.1	down-regulated	3.84707	4.69021	6.51322	14.9922	34.5914	23.751
BolK_2g28260.2	down-regulated	0	0	0	0	1.03088	1.43406
BolK_2g28500.3	down-regulated	0	0	0	0.446867	1.1916	0
BolK_2g29500.1	down-regulated	1.41593	1.14814	0.139569	3.73878	5.6217	15.9407
BolK_2g29510.1	down-regulated	0.064456	0.04177	0	0.351785	1.02148	1.68092
BolK_2g30020.1	down-regulated	0	0	0	0.177989	0.790574	1.81976
BolK_2g31260.1	down-regulated	0	0	0	0.534689	1.12007	10.8127
BolK_2g31720.2	down-regulated	0	0	0	0.388077	0.460771	2.86501
BolK_2g32130.1	down-regulated	5.04692	2.61507	8.34634	49.0719	41.5744	32.3389
BolK_2g33520.1	down-regulated	2.32829	7.55019	18.0999	60.0608	92.3378	85.5552
BolK_2g33790.1	down-regulated	0.332105	0.606788	0.454993	1.40176	1.89652	3.89562
BolK_2g33900.3	down-regulated	0.494226	0.521665	1.05846	2.57767	4.95612	10.6429
BolK_2g33930.1	down-regulated	0.11669	0.235171	0.284369	0.849697	0.509551	2.33473
BolK_2g33970.1	down-regulated	0.765065	0.254419	0.401008	2.42264	1.17204	2.59604
BolK_2g34450.4	up-regulated	0.415342	0.652902	1.05448	0.076507	0.17616	0
BolK_2g34690.1	down-regulated	0	0	0	0.435452	0.373116	0.030989
BolK_2g35510.1	down-regulated	3.1218	3.70216	9.08908	13.1654	19.2116	41.4266
BolK_2g36220.1	down-regulated	0.161066	0.163171	0.219877	1.00489	0.500576	2.00937
BolK_2g36530.1	down-regulated	2.84002	1.74111	0.852231	24.185	29.7726	54.245
BolK_2g36650.1	down-regulated	2.46631	3.01502	4.22304	7.31431	20.4774	60.6241
BolK_2g37050.1	down-regulated	1.60981	1.34294	1.38524	4.44578	4.46092	16.5772
BolK_2g37060.3	up-regulated	1.29066	0	4.85166	0	0	0
BolK_2g37280.1	down-regulated	10.8008	2.63412	3.00544	43.9943	56.8998	62.4553
BolK_2g37620.1	down-regulated	0.302264	0.379464	0.665862	5.72446	7.67271	7.45047
BolK_2g38270.1	down-regulated	0.088829	0.105232	0.021004	0.402489	0.388656	0.75301
BolK_2g38830.1	down-regulated	0.093735	0.205949	0.09096	0.380955	1.09828	1.33772
BolK_2g39290.1	down-regulated	39.4873	59.6557	49.1537	94.5042	132.946	553.099
BolK_2g39940.1	up-regulated	0.307294	0.240053	0.146561	0	0	0
BolK_2g40160.1	down-regulated	0.310191	0.325805	0.116294	2.75307	0.700982	2.81367
BolK_2g41260.1	down-regulated	0.775746	0.642268	0.203583	3.75697	1.52845	3.54281
BolK_2g41820.1	up-regulated	0.333576	0.077837	0.446013	0	0	0
BolK_2g42560.1	down-regulated	0	0.185895	0.383603	1.40192	1.91807	1.22878
BolK_2g42990.1	down-regulated	0.131987	0.109779	0.181344	0.836059	0.561635	9.93391
BolK_2g43780.1	down-regulated	0.158421	0.383994	0.097507	0.446029	1.12308	2.28592
BolK_2g45190.1	up-regulated	1.3017	1.43466	1.6043	0.576388	0.23608	0.212325
BolK_2g45220.1	up-regulated	0.933278	2.43978	1.0789	0.272597	0.313016	0.437303
BolK_2g45720.1	up-regulated	0.1571	0.434529	0.120854	0	0	0
BolK_2g45830.1	up-regulated	0.458525	0.22806	0	0	0	0
BolK_2g46590.1	down-regulated	0.273183	0.1232	0	0.656382	1.82899	2.94931
BolK_2g46590.2	down-regulated	0	0.027212	0	0.074221	0.277064	0.254188
BolK_2g47630.1	down-regulated	0.896762	0.113101	0.717861	2.11417	1.69006	10.8521
BolK_2g47690.1	down-regulated	0.226263	0	0	0.131414	0.249734	4.12383
BolK_2g47800.1	up-regulated	0.041432	0.069082	0.050324	0	0	0
BolK_2g48840.1	down-regulated	20.3732	10.3797	15.9136	50.1292	77.6438	152.367
BolK_2g49050.3	down-regulated	0.344267	0.297258	0.619651	1.82051	2.52344	3.33835
BolK_2g50000.1	up-regulated	333.071	168.604	100.885	41.8384	14.7787	23.5261
BolK_2g50630.1	down-regulated	0	0	0	0	0.478282	18.7426
BolK_2g50850.4	up-regulated	0.216146	1.04414	0.879975	0.11607	0.189443	0.094637
BolK_2g51370.1	down-regulated	0.055342	0.09303	0.467895	1.77012	2.36249	2.44532
BolK_2g51940.1	down-regulated	0	0	0.167273	1.68441	2.52412	3.53312
BolK_2g51960.1	down-regulated	2.77956	2.02093	1.67878	18.7008	27.7057	46.9644
BolK_2g51970.1	down-regulated	9.39868	3.06254	6.1772	74.9754	25.4913	69.8982
BolK_2g52620.1	down-regulated	0.10467	0.493751	0.373555	1.23092	1.05093	17.7507
BolK_2g52820.1	down-regulated	0.282338	0	0	1.11793	1.11224	2.68005
BolK_2g52850.1	up-regulated	1.67355	5.51007	2.13911	0.465082	0.204603	0.773911
BolK_2g53080.1	down-regulated	29.1572	16.3786	6.86692	98.0443	126.734	208.801
BolK_2g53150.1	down-regulated	0	0	0	1.25631	0	0
BolK_2g53310.1	up-regulated	1.11147	0.575267	0.156087	0	0	0
BolK_2g54110.1	down-regulated	0	0.11726	0.092571	0.282559	0.290986	1.27899
BolK_2g54540.1	down-regulated	20.0429	8.30224	6.04086	60.596	70.6581	63.7226
BolK_2g55800.3	up-regulated	0	0	4.88068	0	0	0
BolK_2g55980.1	down-regulated	0.067455	0.113879	0.054263	2.73795	2.25566	4.76017
BolK_2g56110.1	down-regulated	0	0	0	0.147875	0.761867	0.639234
BolK_2g56510.2	down-regulated	0	0	0	0.570884	7.38641	0
BolK_2g56880.1	down-regulated	3.6778	1.65784	1.88025	18.9186	16.5704	11.2621
BolK_2g57290.1	down-regulated	3.63121	2.17882	3.17619	9.93532	21.4817	14.9942
BolK_2g57410.3	up-regulated	31.3367	15.5616	15.662	8.00631	2.7057	3.34904
BolK_2g57880.2	down-regulated	0.171721	0.02803	0.369313	0.666631	0.56432	1.12175
BolK_2g57990.2	up-regulated	1.91643	0	0.601134	0	0	0
BolK_2g58390.1	up-regulated	0.551587	0.520044	0.63815	0	0	0
BolK_2g58760.1	down-regulated	0	0	0	0.066598	0.944575	0.720044
BolK_2g58760.2	down-regulated	0	0	0.010746	0.626068	0.266101	0.176979
BolK_2g58880.1	up-regulated	2.58343	1.13226	1.25551	0.377983	0.188021	0.259003
BolK_2g59130.1	down-regulated	1.19852	1.23362	1.37654	6.18632	8.66351	5.83916
BolK_2g59150.1	down-regulated	0	0	0	0	0.224443	0.436878
BolK_2g59210.1	down-regulated	0	0	0	0.229622	0.703774	0.226065
BolK_2g59370.1	down-regulated	0.117069	0.151198	0.054449	0.584195	0.853798	1.44039
BolK_2g59460.1	down-regulated	4.752	5.30094	4.00679	25.1558	25.8137	126.62
BolK_2g59830.1	up-regulated	1.43095	0.101639	0	0	0	0
BolK_2g59940.1	up-regulated	2.0458	1.27953	2.72338	0	0	0
BolK_2g60250.1	down-regulated	0.169813	1.05999	0.604709	2.74257	2.39881	3.57724
BolK_2g60670.1	up-regulated	0.222757	0.154856	0.149489	0	0	0
BolK_2g60800.1	down-regulated	1.54811	2.47619	2.2287	4.84672	5.91726	19.9659
BolK_2g60900.1	down-regulated	0	0.522052	0.311042	6.35073	2.63457	4.2634
BolK_2g61070.1	down-regulated	0.112677	0.128467	0	1.70457	2.68761	3.60184
BolK_2g61440.1	down-regulated	3.12244	2.06161	10.206	30.5775	59.4818	19.2345
BolK_2g61900.1	up-regulated	1.9509	1.80782	2.43981	0.352134	0.126405	0
BolK_2g62500.2	down-regulated	1.53887	2.06824	1.24504	5.81589	12.501	31.7393
BolK_2g62540.1	down-regulated	0.499835	0.681327	0.783507	5.00371	29.9744	34.8517
BolK_2g62580.1	down-regulated	0	0	0.053201	0.416757	0.311224	1.73778
BolK_2g63040.1	down-regulated	0.093568	0	0	0.695504	0.627225	6.81577
BolK_2g63040.2	down-regulated	0	0	0.171743	0.550714	1.87297	8.22926
BolK_2g63080.1	down-regulated	1.74652	1.01271	3.70142	9.0135	13.3195	10.855
BolK_2g63080.2	down-regulated	3.89448	3.63346	3.45229	17.943	12.1471	17.1944
BolK_2g63120.1	down-regulated	0.215196	0.140964	0.203074	0.979161	0.882077	4.67191
BolK_2g63480.1	down-regulated	0.215586	0.55401	0.035108	2.16623	2.69704	4.37656
BolK_2g63820.1	down-regulated	0.954479	0.384638	0.348449	3.63471	2.24251	4.04979
BolK_2g63930.1	down-regulated	0.217534	0.103073	0.056718	0.448873	1.61295	3.90056
BolK_2g64020.1	down-regulated	0.243818	3.40867	8.82525	31.5915	41.6296	39.4871
BolK_3g00330.1	up-regulated	2.88195	1.25191	2.42695	0	0.108183	0
BolK_3g00510.2	up-regulated	1.09232	0.39404	0	0	0	0
BolK_3g00530.3	down-regulated	5.14794	0.746086	2.01816	14.8479	8.7395	8.6047
BolK_3g01000.1	down-regulated	8.56253	4.56825	2.73398	11.381	24.8345	34.3777
BolK_3g01050.1	down-regulated	0	0.286225	0.056893	0.648604	2.49635	4.17589
BolK_3g01070.1	down-regulated	0	0	0	0.484893	0.397747	0
BolK_3g01170.1	down-regulated	0	0.064001	0	2.66142	2.25488	1.38967
BolK_3g01970.4	down-regulated	0.190403	0.080444	0.059973	0.804502	0.666865	0.340963
BolK_3g02070.1	down-regulated	0.247291	0.469211	0.252127	1.10593	1.83674	1.21336
BolK_3g03980.1	down-regulated	0	0	0	0.20449	1.58103	4.63812
BolK_3g04820.1	down-regulated	6.11125	4.12519	11.4357	50.143	80.227	127.931
BolK_3g04830.1	down-regulated	13.0392	9.30935	5.05328	24.3432	50.3166	63.4887
BolK_3g04840.1	up-regulated	0	0	0.483384	0	0	0
BolK_3g04920.1	down-regulated	0	0	0	0	0.55988	1.8764
BolK_3g06500.3	up-regulated	6.78745	0.62013	3.4046	0.241819	0.220502	0.54201
BolK_3g07130.1	down-regulated	0.099895	0	0.435579	0.959516	1.33353	2.69658
BolK_3g07240.1	down-regulated	0.847027	0.639423	0.414201	1.13801	2.23114	4.98218
BolK_3g07380.1	down-regulated	0.484842	0.682444	0.471904	4.54559	6.94508	4.77892
BolK_3g07400.1	down-regulated	13.2914	13.5241	9.02921	27.8436	43.4212	174.423
BolK_3g07410.1	down-regulated	1.09673	1.91025	1.44006	2.86856	3.25116	11.6858
BolK_3g07510.1	down-regulated	0.144164	1.19255	9.58174	247.55	122.709	169.466
BolK_3g07700.1	down-regulated	0.310517	0.093335	0.137586	2.80227	2.25895	0.505821
BolK_3g07910.2	up-regulated	0.959824	1.60102	2.69746	0.347794	0.332999	0.173292
BolK_3g09280.1	up-regulated	10.3509	6.31807	6.51357	3.1103	1.10976	1.34304
BolK_3g09490.1	down-regulated	0	0	0	2.65726	0.131899	0.273321
BolK_3g09710.7	up-regulated	0.360437	0.729186	0	0	0	0.006522
BolK_3g10050.1	down-regulated	9.26838	2.73797	3.21969	30.8725	34.7701	33.4267
BolK_3g10070.1	down-regulated	0.10361	0.031172	0.036136	0.283769	0.336896	2.95974
BolK_3g10130.1	down-regulated	0	0.207089	0	0.437473	0.882908	2.34685
BolK_3g10270.1	down-regulated	1.84567	2.02462	0.491852	6.68974	4.56648	6.38995
BolK_3g10290.1	down-regulated	0.050569	0.098804	0	0.466036	0.722408	0.52444
BolK_3g10500.1	down-regulated	2.84813	1.56022	3.09792	7.83377	10.1811	14.8064
BolK_3g10870.2	up-regulated	1.22366	1.56963	1.14689	0	0.151104	0
BolK_3g12280.1	down-regulated	1.92065	2.22148	1.30923	9.12006	15.1172	14.2141
BolK_3g12550.1	down-regulated	0.278543	0.032167	0.094866	0.461715	0.766565	1.65089
BolK_3g12600.1	down-regulated	0.310393	0.33325	0.637468	0.942894	4.01224	9.11577
BolK_3g13110.1	up-regulated	1.48819	2.20029	2.23216	0.651271	0.306642	0.300046
BolK_3g13460.1	down-regulated	1.3629	0.488183	1.349	4.52746	7.9475	13.9128
BolK_3g13570.2	down-regulated	0	0.551233	1.52067	3.45356	4.74275	8.67744
BolK_3g13630.1	down-regulated	0.236841	0.454672	0.353633	2.01405	1.84016	6.48827
BolK_3g13690.4	down-regulated	0	0.086948	0.033209	4.98056	10.3991	15.4812
BolK_3g13770.2	down-regulated	0.198836	0.168925	0.201126	0.595108	1.05633	1.48347
BolK_3g14220.1	down-regulated	0.149711	0.157928	0	0.683622	1.48589	2.01829
BolK_3g14290.1	down-regulated	0.078008	0.859113	0.555948	5.20188	9.68397	13.257
BolK_3g14290.2	down-regulated	0.628575	0.871215	1.3988	3.31471	5.7911	3.44779
BolK_3g15120.1	down-regulated	0.214824	0.318937	0.102263	0.366851	1.52463	3.08485
BolK_3g15330.1	down-regulated	2.73882	6.41737	6.9711	14.8157	26.795	22.2269
BolK_3g15510.1	down-regulated	2.90028	1.33841	0.732228	18.9728	28.3245	21.3978
BolK_3g15540.2	up-regulated	21.068	3.28596	20.0688	2.2939	1.77185	3.18305
BolK_3g16090.1	down-regulated	0.603088	0.51306	3.83966	17.6453	19.5512	37.9639
BolK_3g16100.3	up-regulated	2.17206	0	0	0	0	0
BolK_3g16160.1	down-regulated	0.391832	0.840741	0.28334	3.44071	4.51935	11.1611
BolK_3g16230.1	down-regulated	0	0	0	0	0.188693	15.8691
BolK_3g16410.1	up-regulated	0	0.202654	0.097747	0	0	0
BolK_3g16770.1	down-regulated	0.058942	0.190432	0.110156	0.440177	0.667026	1.61802
BolK_3g16900.1	down-regulated	0.11123	0	0.069611	1.77692	4.01947	6.19998
BolK_3g16910.1	down-regulated	0	0	0	1.30505	1.74259	4.08085
BolK_3g16960.1	down-regulated	0.198848	1.63432	5.37122	20.0306	13.0004	17.8915
BolK_3g16970.1	down-regulated	0.241288	3.03929	10.0914	35.3729	24.4924	34.1163
BolK_3g16980.1	down-regulated	0.288298	0.229061	0.45156	0.780155	1.23425	1.76552
BolK_3g17760.1	down-regulated	1.91086	3.32301	5.95458	11.7437	22.6336	181.727
BolK_3g17760.2	down-regulated	0.478708	0.726932	1.60957	5.32155	6.79094	28.7118
BolK_3g17980.1	up-regulated	0.455354	0.412134	0.490319	0	0	0
BolK_3g18020.2	down-regulated	0.484158	0.879637	0.563729	6.86398	1.04056	5.48316
BolK_3g18110.1	down-regulated	0.635002	0.894116	0.942912	2.31677	5.06156	3.80815
BolK_3g18430.1	down-regulated	0	0	0	0.821133	0.345616	0.001404
BolK_3g18520.1	down-white-regulated	0.277475	1.85869	4.11325	1098.23	901.153	919.144
BolK_3g18780.2	up-regulated	0	0.217725	0.083412	0	0	0
BolK_3g19060.1	down-regulated	0.240185	0.072811	0.269593	1.66689	0.726736	2.0646
BolK_3g19090.1	down-regulated	0.443876	0.448238	0.599517	4.04598	6.43894	6.68488
BolK_3g19190.1	down-regulated	6.20212	6.35535	12.0828	27.8904	31.7203	63.8209
BolK_3g19200.1	down-regulated	5.99612	3.85495	9.39752	14.5969	19.8621	50.5978
BolK_3g19250.1	down-regulated	0	0	0	0.306093	0.469027	0.752447
BolK_3g19280.1	down-regulated	0	0	0	0.358965	0.024088	0.163561
BolK_3g19460.1	up-regulated	0.786317	1.11897	1.44007	0.303296	0	0
BolK_3g19480.1	down-regulated	0.033708	0.07932	0.097932	0.4407	0.248851	0.502943
BolK_3g19800.1	down-regulated	0.11565	0	0.030096	0.573695	0.72451	0.956735
BolK_3g19880.1	up-regulated	0.699866	1.21203	0.858429	0.246849	0	0
BolK_3g20570.1	up-regulated	15.8007	14.4244	0	0	0	0
BolK_3g21300.1	down-regulated	35.7341	17.4829	3.84588	355.811	837.54	1169.78
BolK_3g22320.1	down-regulated	0	0	0	0.147557	0.949713	0.141599
BolK_3g22710.1	up-regulated	2.1526	0.603467	0.430397	0	0.193452	0
BolK_3g22740.1	down-regulated	0	0	0	0	0.039311	4.14638
BolK_3g22860.1	down-regulated	0	0	0.139857	0.857417	1.63938	1.5115
BolK_3g22890.1	down-regulated	7.65356	4.00457	2.64725	24.6242	32.7095	41.0753
BolK_3g23320.2	down-regulated	0	0	0	0.116703	0	2.81488
BolK_3g23320.4	down-regulated	1.47617	0.762795	1.70754	2.90263	11.9425	5.70342
BolK_3g23440.1	down-regulated	0.364343	0	0.480463	1.38725	4.42285	4.09703
BolK_3g23470.2	up-regulated	4.62918	3.95867	6.14443	1.69535	0.885629	0.87037
BolK_3g23860.1	down-regulated	0.057267	0.490357	0.086567	2.17455	2.22477	5.17858
BolK_3g24530.1	down-regulated	10.1815	6.20787	18.1123	43.0377	73.4749	130.357
BolK_3g24810.1	down-regulated	0.236942	0.372083	2.37305	2.93625	3.66954	5.64075
BolK_3g25180.1	down-regulated	0.019397	0.061822	0	0.619744	0.048204	0.202611
BolK_3g25190.1	down-regulated	0.176197	0.10607	0.410359	0.304972	0.622874	1.90544
BolK_3g25230.1	down-regulated	0.367589	0.620656	0.959973	2.94534	1.26919	6.19143
BolK_3g25460.1	down-regulated	12.3491	12.0384	16.0629	42.9529	102.773	52.4176
BolK_3g25460.4	down-regulated	1.1505	0.727186	2.26137	8.33504	6.82936	15.2628
BolK_3g25560.1	up-regulated	0	0.390949	1.05492	0	0	0
BolK_3g25610.1	down-regulated	0.394318	0.984717	1.22197	3.67422	3.45783	5.44473
BolK_3g25690.1	down-regulated	1.31855	1.56394	1.22294	1.70827	6.93867	15.4221
BolK_3g25730.1	down-regulated	4.00848	2.69368	2.00317	26.3375	53.9375	71.9326
BolK_3g25870.1	down-regulated	0.254074	0.032754	0	0.739878	0.874822	0.949806
BolK_3g25910.1	down-regulated	6.50284	2.68509	5.81407	14.7374	22.4759	39.8682
BolK_3g26380.1	down-regulated	0	0	0	0	0.082558	1.2872
BolK_3g28210.1	down-regulated	3.78792	8.37698	5.2938	29.2503	38.6406	191.719
BolK_3g28230.1	down-regulated	0	0	0	1.61951	2.36044	20.3707
BolK_3g28750.1	down-regulated	3.41188	2.41795	1.91355	6.04954	7.92603	25.2267
BolK_3g29040.1	down-regulated	4.71659	3.02505	2.95763	28.9471	11.3812	27.2953
BolK_3g29190.1	down-regulated	25.7286	20.6681	9.83723	57.0072	97.2294	98.0162
BolK_3g29250.1	down-regulated	0	0	0	0.062932	0.205954	6.01283
BolK_3g29400.1	up-regulated	5.49631	2.87406	2.85512	0.950097	0.458254	0
BolK_3g29770.1	down-regulated	0.368457	0.491738	0.856544	1.64639	2.60737	8.72446
BolK_3g30130.1	down-regulated	1.46128	0.192236	0.862203	4.29303	7.43959	17.1322
BolK_3g30190.1	up-regulated	0	0.386679	0.112326	0	0	0
BolK_3g30430.1	down-regulated	0	0	0	0.512188	1.95265	3.29985
BolK_3g30610.1	down-regulated	2.71162	13.5872	26.7251	64.9626	61.7044	72.8865
BolK_3g30920.1	down-regulated	0	0	0	6.5742	7.50914	4.22499
BolK_3g31040.1	down-regulated	5.80299	6.26356	5.7589	26.7459	24.1827	25.651
BolK_3g31590.1	down-regulated	0.254983	0.091959	0.301304	0.330744	1.79286	1.54242
BolK_3g31650.1	down-regulated	0.522208	0.353836	0.569748	4.81286	4.12582	6.25872
BolK_3g31790.1	up-regulated	2.27108	1.419	2.19462	0.233993	0.810059	0.355406
BolK_3g31960.1	up-regulated	1.34878	2.20508	2.16673	0.56665	0.217532	0.273751
BolK_3g32010.1	down-regulated	0.648031	0.419145	0.431385	3.32455	7.82366	14.5924
BolK_3g32070.1	down-regulated	0.751646	0.82746	0.900197	3.79534	1.5906	19.4486
BolK_3g32120.2	up-regulated	0.153002	0.068699	0.310389	0	0	0
BolK_3g32240.1	up-regulated	6.9467	4.30349	6.69592	0.90879	0.066906	1.11893
BolK_3g32240.2	up-regulated	13.2854	6.76087	7.45929	0.305286	1.51826	0.577242
BolK_3g32290.1	down-regulated	0	0	0	1.72089	0.382896	2.46523
BolK_3g32300.1	down-regulated	0	0	0	2.77652	0.593035	2.16489
BolK_3g32580.1	down-regulated	0.961801	0.466945	0.582146	3.45392	1.91275	2.81416
BolK_3g32660.2	up-regulated	0.771317	1.38824	2.11112	0.217915	0.137835	0.34567
BolK_3g32970.1	down-regulated	0.10269	0.116541	0.236049	0.585191	0.509802	1.95173
BolK_3g33210.1	down-regulated	0	0	0	0.597021	1.1838	0.322337
BolK_3g33790.1	down-regulated	3.15763	7.26473	4.42903	29.2723	52.3344	43.9568
BolK_3g33820.1	up-regulated	1.82372	3.34387	2.60825	0.488127	0.703932	0.523582
BolK_3g33930.1	down-regulated	0	0	0	0.2032	0	0.247835
BolK_3g34030.1	down-regulated	0.510756	0.639501	0.519445	4.69858	4.85693	8.54925
BolK_3g34240.1	down-regulated	6.30824	11.2188	16.418	37.8593	99.8692	207.52
BolK_3g34570.1	down-regulated	0.197826	0.229401	0.391861	1.70887	0.101033	3.86752
BolK_3g34740.1	up-regulated	0.500896	0.456731	0.820606	0.14497	0.129197	0
BolK_3g34990.1	down-regulated	2.92132	1.20635	0.95621	9.40544	5.44565	10.827
BolK_3g35020.2	down-regulated	2.06987	0.620614	0.819982	0.808757	4.47551	9.17985
BolK_3g35040.1	down-regulated	0	0.065829	0.076889	0.439142	0.369418	1.14017
BolK_3g35210.1	down-regulated	0	0	0	0.754753	2.72723	2.513
BolK_3g35220.1	down-regulated	1.82457	1.3178	1.03607	5.05172	7.02179	8.60165
BolK_3g35540.3	up-regulated	1.21441	0.111049	0.707138	0.012573	0.011886	0.069248
BolK_3g35750.1	down-regulated	0.199278	0.161674	0.257253	1.12532	0.751188	1.86479
BolK_3g36050.1	down-regulated	17.8176	9.93153	9.26102	73.0234	128.523	114.013
BolK_3g36210.1	up-regulated	0.264302	0.45363	0.424799	0	0	0
BolK_3g36210.2	down-regulated	0	0	0	2.173	2.31787	4.4487
BolK_3g36470.1	down-regulated	0	0	0	5.20431	7.73213	5.60134
BolK_3g37080.1	down-regulated	78.697	83.2376	68.5914	205.221	203.572	933.589
BolK_3g37090.1	down-regulated	1.39156	2.57293	3.09265	20.6483	29.6756	244.981
BolK_3g37230.1	down-regulated	10.9036	3.92387	7.74079	38.9134	65.8794	268.03
BolK_3g38100.3	down-regulated	0	0	0	1.09581	0	0
BolK_3g38140.2	down-regulated	48.7096	31.8872	22.061	114.777	139.005	147.27
BolK_3g38410.1	down-regulated	0.085982	0.044403	0.326085	0.614333	1.50626	4.17408
BolK_3g38700.1	down-regulated	0.104567	0.169331	0.411962	0.774649	1.69761	7.03653
BolK_3g39210.2	down-regulated	1.15979	0.426847	1.1045	2.95621	2.81053	7.04616
BolK_3g39410.2	up-regulated	0.154875	1.17107	0.938275	0.140694	0.102886	0.19593
BolK_3g39460.1	down-regulated	0.900055	0.640536	0.739729	8.75876	11.5274	8.43729
BolK_3g39580.1	up-regulated	1.27828	1.37136	1.34744	0.288833	0.251634	0.197556
BolK_3g39800.1	down-regulated	0	0	0.218039	0.521017	7.62881	64.6509
BolK_3g39860.1	down-regulated	0.135626	0.150024	0.084815	2.50475	6.11568	5.5151
BolK_3g39910.1	down-regulated	3.93646	2.22428	2.25256	16.0168	16.1451	15.4122
BolK_3g40590.1	down-regulated	5.95441	3.09282	1.79678	14.4216	26.177	183.306
BolK_3g41770.2	up-regulated	0.282255	0.119678	0.374608	0.05418	0.027931	0.060844
BolK_3g42050.1	up-regulated	1.37394	0.972273	1.08077	0.198392	0.143627	0.144293
BolK_3g42300.1	up-regulated	2.34819	0	0	0	0	0
BolK_3g43510.2	down-regulated	0.210026	0.365595	0.204018	0.551972	1.0937	3.38334
BolK_3g44070.1	down-regulated	1.25096	0.55396	0.497293	4.62413	8.3522	13.0642
BolK_3g44650.1	down-regulated	8.3722	5.50301	5.92736	21.3816	32.2324	39.3031
BolK_3g45800.1	down-regulated	0.074838	0.201129	0.063918	1.99306	1.91791	9.33953
BolK_3g46370.2	up-regulated	7.97758	5.28464	4.4371	0.824615	0.154671	1.22965
BolK_3g46940.2	down-regulated	0	0	0	0	1.49884	2.25126
BolK_3g47690.1	down-regulated	0.002229	0.935871	1.23524	3.34856	4.81877	3.41012
BolK_3g48490.2	up-regulated	18.7548	12.473	5.30319	2.50826	2.01321	2.9125
BolK_3g48900.1	down-regulated	0.172143	0.238347	3.00739	14.9296	15.3186	24.8352
BolK_3g49650.1	down-regulated	0.336532	0.901819	0.161175	0.845989	2.04754	4.16307
BolK_3g49860.1	down-regulated	0	0	0	0.094682	0.320648	0.216491
BolK_3g50940.1	down-regulated	0.199258	0.310758	0.000827	1.36617	1.10925	1.65866
BolK_3g51270.1	down-regulated	7.93465	2.82585	10.0675	34.6743	42.9433	52.8829
BolK_3g51600.1	down-regulated	0.123628	0.250745	0.298212	1.4924	0.882159	2.39463
BolK_3g51670.1	down-regulated	2.30617	4.08561	8.00003	18.1347	19.7859	24.5664
BolK_3g52130.1	down-regulated	0	0	0.135287	0	0.700013	10.069
BolK_3g52130.2	down-regulated	0	0	0	0	0.615655	3.1239
BolK_3g52300.2	down-regulated	0.615599	0.656595	0.213496	1.96731	1.5216	5.88303
BolK_3g52420.4	down-regulated	0	0	0	1.13194	0	0
BolK_3g53010.1	up-regulated	0.25527	0.242083	0.320934	0.045499	0.072964	0
BolK_3g53760.1	down-regulated	5.57194	3.22295	2.53763	37.7321	16.6681	83.2542
BolK_3g54320.1	down-regulated	0.173394	0.027337	0.33178	1.22256	0.579912	3.22293
BolK_3g54420.1	down-regulated	1.14169	1.92644	3.36188	5.7601	6.79318	27.4077
BolK_3g54470.1	down-regulated	0.03083	0.936993	2.31951	15.4446	12.025	16.4955
BolK_3g55020.2	down-regulated	0	0	0	0.763403	0.123105	5.87728
BolK_3g55130.1	down-regulated	0.594067	2.44108	5.07373	10.6275	27.4795	30.3675
BolK_3g55170.1	down-regulated	0.727078	1.05588	1.31621	2.43161	3.7808	16.3718
BolK_3g55170.2	down-regulated	0.901239	0.127066	0.053547	1.20672	2.76579	9.99816
BolK_3g55170.4	down-regulated	0.621666	0.209067	0.738773	2.19377	6.2559	14.239
BolK_3g55420.1	down-regulated	0	0.211039	0.165306	6.4157	42.6833	372.501
BolK_3g55890.1	down-regulated	31.6086	8.48797	3.9724	52.0705	84.9556	77.5554
BolK_3g56170.1	up-regulated	0.430207	0.621884	0.6842	0	0	0
BolK_3g56260.2	down-regulated	0	0	0	0.513574	0.482564	0
BolK_3g56260.5	down-regulated	0.263413	0.981289	0.112961	2.17274	4.60265	6.15881
BolK_3g56560.1	down-regulated	0.191857	1.00813	1.7369	4.01271	7.88344	9.04303
BolK_3g57130.1	down-regulated	1.13273	0.867917	1.51549	5.6533	7.42769	8.86704
BolK_3g57150.1	up-regulated	1.33935	0.142083	0.280076	0	0	0
BolK_3g57520.2	down-regulated	0	0	0	0.11095	0.070833	0.657192
BolK_3g57570.1	down-regulated	0.919863	0.327167	0.344291	8.08425	2.06589	3.84977
BolK_3g58150.1	down-regulated	0.861558	0.584767	1.05731	3.49931	8.97969	22.6461
BolK_3g58290.1	down-regulated	0	0.176022	0.062381	0.329022	1.03012	4.17994
BolK_3g58320.1	down-regulated	17.2719	23.7973	23.024	73.9811	116.531	148.161
BolK_3g58910.1	down-regulated	0.076926	0.128336	0.183396	0.44539	0.208309	1.516
BolK_3g59570.1	down-regulated	0.901695	0	0	2.92866	5.09213	17.5247
BolK_3g59570.3	down-regulated	0.324172	1.53783	0.432759	12.05	24.6394	11.276
BolK_3g59790.1	down-regulated	0.590346	0.216663	0	3.17468	4.77701	3.95398
BolK_3g60190.1	down-regulated	6.22985	4.32429	10.3276	18.7011	32.6431	102.512
BolK_3g60420.1	up-regulated	0.56477	0.863127	0.529545	0	0	0
BolK_3g60460.2	down-regulated	0.063369	0.302335	0.14286	1.42515	0.422075	0.399765
BolK_3g60500.1	down-regulated	0.820631	0.589891	0.086238	2.09782	2.73266	4.00935
BolK_3g60830.1	down-regulated	0.542265	0.556055	0.142537	0.546524	0.976671	5.14756
BolK_3g60870.2	down-regulated	2.36858	1.13645	2.2328	10.2452	5.22172	15.1119
BolK_3g60920.1	down-regulated	0.419242	1.49665	0.722441	2.57127	1.3542	10.6154
BolK_3g61150.1	up-regulated	0	0.831466	0	0	0	0
BolK_3g61160.1	down-regulated	3.9428	4.77759	2.75998	6.81789	16.3128	21.5461
BolK_3g61190.3	down-regulated	0	0	0	1.07929	1.50983	3.18507
BolK_3g61450.2	up-regulated	0.228384	0.170458	0.256311	0	0	0
BolK_3g62110.1	up-regulated	0.726844	2.55622	2.20178	0.50084	0.088353	0.30433
BolK_3g62170.1	up-regulated	0.816133	0	0	0	0	0
BolK_3g62200.1	down-regulated	9.44341	10.4478	12.0574	29.1265	23.916	78.491
BolK_3g63140.1	down-regulated	0	0	0	0.396183	0.194104	0.279149
BolK_3g63170.1	up-regulated	10.1414	18.9264	33.1609	1.57173	3.65229	4.9448
BolK_3g63880.1	down-regulated	7.45962	7.90031	6.78876	24.0276	28.5758	35.9957
BolK_3g64090.2	down-regulated	0	0.361248	0.382258	1.3023	3.28602	1.75831
BolK_3g64560.1	down-regulated	0	0	0	0.037958	0.252676	4.2253
BolK_3g65540.2	down-regulated	0	0.009471	0	0.039022	0.097063	0.232906
BolK_3g66020.2	up-regulated	0.98282	1.43179	1.48229	0	0	0
BolK_3g67100.1	down-regulated	0	0	0	1.42329	0	0
BolK_3g67850.1	up-regulated	13.8306	12.3031	13.1793	4.60166	2.54839	1.49897
BolK_3g68450.1	down-regulated	0.359697	0.1335	0.029718	0.715183	1.17796	2.84204
BolK_3g68610.1	down-regulated	16.3384	11.5732	21.1087	57.075	84.2512	112.429
BolK_3g69140.1	down-regulated	0	0	0	0	0.11776	0.285106
BolK_3g69300.1	down-regulated	30.2553	26.3215	43.8481	80.21	164.621	208.393
BolK_3g69370.2	up-regulated	1.01894	3.89942	3.94361	0	0.042499	0
BolK_3g69630.1	down-regulated	0	0	0	0.2529	0.198582	0.366671
BolK_3g69970.1	up-regulated	0.04709	0.23852	2.31893	0	0.050515	0
BolK_3g70500.1	up-regulated	0.198254	0.145988	0.062129	0.027333	0	0
BolK_3g70540.1	down-regulated	0	0.077731	0.105612	11.3975	6.29645	7.63784
BolK_3g70550.1	down-regulated	0	0	0	0.527151	1.49297	2.53258
BolK_3g70550.2	down-regulated	2.5543	1.85309	1.34887	24.2976	47.0446	73.0333
BolK_3g70590.1	down-regulated	0	0.020788	0	0.29682	1.78565	2.07194
BolK_3g70720.2	down-regulated	0	0.012663	0.237715	2.63751	2.51082	0.227198
BolK_3g70730.1	down-regulated	0.789342	1.24113	1.34123	3.67872	5.27728	5.55606
BolK_3g70800.1	down-regulated	1.32202	0.445277	0.713089	1.96055	6.37007	18.6171
BolK_3g71910.1	down-regulated	0.198911	0.605147	0.803696	1.05962	1.5205	3.61422
BolK_3g72030.1	down-regulated	0	0.060101	0.310049	2.39823	3.02951	2.38757
BolK_3g72080.1	down-regulated	2.51815	2.09228	2.04694	9.85081	24.8317	31.6001
BolK_3g72960.1	down-regulated	0	0	0	0.376128	0.112466	0.384032
BolK_3g73000.1	up-regulated	0.203774	3.47851	1.8534	0.020033	0	0
BolK_3g73680.1	down-regulated	0	0	0	0	3.49898	0
BolK_3g73750.1	down-regulated	1.81433	0.984051	6.59291	14.6985	28.7287	50.212
BolK_3g74080.1	down-regulated	2.3493	2.63799	2.58039	11.7725	19.1824	19.2583
BolK_3g74180.1	down-regulated	8.71009	6.81486	15.8259	46.592	37.3773	54.0657
BolK_3g74330.1	down-regulated	3.02349	2.18231	5.95626	23.9031	34.98	68.2425
BolK_3g75320.1	down-regulated	0.88777	1.89158	2.19454	6.8594	8.78728	17.032
BolK_3g75360.1	down-regulated	1.40379	2.88032	1.77933	6.51123	9.26235	12.4049
BolK_3g75370.1	down-regulated	7.66572	15.2064	14.197	29.3975	65.5731	58.7098
BolK_3g75570.1	up-regulated	0.317345	0	2.06732	0	0	0
BolK_3g75610.2	down-regulated	15.6424	10.8566	8.22313	57.5491	65.9664	124.947
BolK_3g75610.3	down-regulated	19.1942	8.10006	8.20315	64.2668	83.8271	47.521
BolK_3g76260.1	down-regulated	0.074825	0.070617	0.019675	0.203512	0.39526	0.54491
BolK_3g76720.1	down-regulated	0.4969	0.331249	0.481665	2.96407	3.01543	3.57126
BolK_3g76730.1	down-regulated	0.565451	0.723965	3.31655	8.54267	14.0236	23.1113
BolK_3g76730.2	down-regulated	0	0.075513	0.076347	1.15988	4.77675	0.554895
BolK_3g76830.1	down-regulated	0.391592	1.16232	1.032	5.44065	5.25897	6.60691
BolK_3g77170.2	up-regulated	1.1718	12.8514	0.743518	0.752211	0.184848	0.478881
BolK_3g77200.2	up-regulated	0	0.498497	1.49419	0	0	0
BolK_3g77870.1	up-regulated	29.0966	17.38	11.2565	5.89851	2.72078	1.25753
BolK_3g78070.1	down-regulated	0.089478	0.626547	0.354148	2.24532	1.02132	2.67943
BolK_3g78100.1	down-regulated	0	0.249017	0.103316	3.19361	3.48178	6.51464
BolK_3g78100.2	down-regulated	0.161487	0.028339	0	0.403233	0.116901	1.97112
BolK_3g78100.3	down-regulated	0	0	0	1.20931	0.213495	0.203623
BolK_3g78350.1	up-regulated	0.351936	0.630141	0.674238	0.123291	0.156516	0
BolK_3g78780.1	down-regulated	4.48971	3.34913	2.51127	15.5814	21.7401	20.1055
BolK_3g79100.1	down-regulated	0	0.125098	0	1.60732	3.69094	2.35341
BolK_3g79380.2	up-regulated	0	4.19989	5.38283	0	0	0
BolK_3g79510.1	down-regulated	18.4615	19.3768	20.717	63.2917	75.4856	98.7476
BolK_3g79670.1	down-regulated	0	0	0	12.327	7.53992	23.4855
BolK_3g79790.1	down-regulated	0.179982	0	0	1.95082	1.07567	6.16606
BolK_3g80360.1	down-regulated	0	0	0	1.77856	2.54515	3.83243
BolK_3g82500.1	down-regulated	0.032724	0.077648	0.023388	0.085527	0.049937	1.11579
BolK_3g82560.1	down-regulated	0	0	0	0.419295	0.548476	0.179303
BolK_3g82740.1	down-regulated	0.435869	0.163506	0.406305	1.73178	1.45477	4.43221
BolK_3g83420.2	up-regulated	0	0.580176	0.02998	0	0	0
BolK_3g83460.2	down-regulated	2.78796	2.87882	1.75018	11.3453	19.1902	20.7699
BolK_3g83840.1	down-regulated	0.084982	0	0.088415	4.86158	3.98787	2.54246
BolK_3g83840.2	down-regulated	0	0	0	1.97472	0.91151	2.14344
BolK_3g84130.1	down-regulated	16.7302	12.4937	8.06143	81.6639	79.2591	113.085
BolK_3g84200.1	down-regulated	2.87966	3.42877	3.6389	14.5147	19.2485	37.1724
BolK_3g84320.1	down-regulated	0.111434	0.147788	0.129927	1.33269	0.611203	0.886123
BolK_3g84350.1	down-regulated	0.112747	0.154067	0.459701	1.88193	1.3682	1.84405
BolK_3g84640.1	up-regulated	0.465213	0.701586	1.14796	0	0	0
BolK_3g84680.1	down-regulated	0	0.076496	0.644277	1.42996	2.4464	1.30423
BolK_3g84940.1	down-regulated	0.586374	0.807242	0.99065	2.8746	3.61692	8.54793
BolK_3g84970.1	down-regulated	1.04183	0.554771	0.825437	4.20092	1.30719	7.14193
BolK_3g85080.2	down-regulated	13.1962	13.0791	4.8357	32.9122	50.4039	39.9154
BolK_3g85080.4	down-regulated	0	0	0	0.538675	0.243478	0.701348
BolK_3g85430.1	down-regulated	0	0	0	0	1.20662	1.59464
BolK_3g85490.1	down-regulated	0.443689	0.521282	0.630463	1.94581	2.01571	3.73108
BolK_3g85670.1	down-regulated	2.69297	3.3004	2.50278	8.44017	10.0602	21.64
BolK_3g85740.1	down-regulated	1.53606	0.93998	0.840088	2.73163	3.22366	12.4863
BolK_3g86260.3	up-regulated	0.290541	0.566589	0	0	0	0
BolK_3g86690.1	down-regulated	0.622046	0.206586	0	1.68821	1.76558	4.67772
BolK_3g86740.1	down-regulated	0	0	0	1.08461	0.067485	0.038001
BolK_3g87590.1	down-regulated	2.83706	1.36951	2.33153	7.96335	9.38293	9.23255
BolK_3g87690.1	down-regulated	4.14201	2.66126	4.59263	12.1825	20.5924	44.9717
BolK_3g87810.1	down-regulated	86.6963	19.8985	19.4735	373.827	415.565	441.595
BolK_3g87860.1	down-regulated	0.331029	0.021789	0.027817	0.808039	1.44522	0.768083
BolK_3g87900.1	down-regulated	0.584385	0.141038	0.247376	0.624761	1.27918	2.59423
BolK_3g88300.1	down-regulated	0.966839	0.801839	1.11686	5.5379	3.73451	16.1547
BolK_3g88860.1	up-regulated	0.246607	0.288844	0.24631	0	0	0
BolK_3g88920.4	down-regulated	0	0	0	0	1.52511	1.17369
BolK_3g89430.2	up-regulated	0	1.06996	0	0	0	0
BolK_3g89750.1	up-regulated	26.7465	4.56062	3.59359	1.39685	1.33625	0.932153
BolK_3g90020.2	down-regulated	0.510194	0.583021	0.652236	1.31407	2.18007	4.38185
BolK_3g90990.1	down-regulated	0	0	0	0.407612	1.18375	2.74265
BolK_3g91020.1	up-regulated	0.854813	4.77563	1.73706	0.990442	0.429832	0.08874
BolK_3g91090.1	up-regulated	24.8208	12.8348	12.1514	2.10382	2.24315	0.816915
BolK_3g91600.5	up-regulated	0.465598	0	0.395657	0	0	0
BolK_3g92270.3	up-regulated	0	0.232219	0	0	0	0
BolK_3g92270.5	up-regulated	1.30448	0.192066	4.36787	0.231524	0.24315	0
BolK_4g00650.1	down-regulated	0.237749	0	0.078642	0.981964	1.24452	3.17743
BolK_4g00710.1	down-regulated	0	0	0	0.264409	0.234917	0.715413
BolK_4g00780.1	down-regulated	0.150693	0	0	1.07306	0.447929	9.59902
BolK_4g00830.1	down-regulated	0.398261	0.34092	0.740211	4.05041	5.05629	5.0829
BolK_4g01030.1	down-regulated	0.013375	0	0	0.246392	0.094254	1.63732
BolK_4g01200.1	up-regulated	4.49233	0.660621	0.037631	0	0	0
BolK_4g01220.1	down-regulated	0	0	0	0.188477	0.988392	1.3293
BolK_4g01360.1	down-regulated	1.82388	1.54629	0.92618	3.58493	7.08332	7.03128
BolK_4g01360.3	down-regulated	0.363127	0.251105	0.356871	1.51466	2.07417	2.35941
BolK_4g01380.1	down-regulated	0.552293	0.114695	0.673862	2.92207	6.5365	5.04459
BolK_4g01380.2	down-regulated	7.961	2.6568	6.01446	33.9832	51.8991	53.1372
BolK_4g01380.3	down-regulated	0.245767	0.225209	0	2.89195	7.00263	9.71994
BolK_4g01430.1	down-regulated	6.20338	7.39207	9.47369	60.5718	37.7582	40.1235
BolK_4g01470.1	down-regulated	21.6944	14.5933	13.7329	65.766	130.601	123.898
BolK_4g02640.2	up-regulated	0.718521	0.363881	2.9246	0.274276	0.109771	0
BolK_4g02660.1	down-regulated	1.71835	2.58691	3.28389	14.721	16.9876	12.6341
BolK_4g03200.1	down-regulated	4.22319	2.6099	2.17273	13.0959	15.7576	21.3115
BolK_4g03200.2	down-regulated	0.213906	0.037278	0.011515	1.15537	0.750232	0.605598
BolK_4g03230.1	down-regulated	0.363266	0.229787	0.505776	2.74065	1.84447	2.51029
BolK_4g03280.2	up-regulated	15.9582	9.32061	0.80797	1.45888	1.0343	1.41448
BolK_4g03930.1	down-regulated	0.061023	0.057057	0.442369	0.848827	1.19389	6.18105
BolK_4g04530.1	down-regulated	0.417331	0.198776	0.09469	0.912621	2.16087	5.72717
BolK_4g04840.1	down-regulated	3.43642	5.1274	3.25287	13.8084	13.1304	20.5447
BolK_4g04930.2	up-regulated	0.798334	0.889836	1.07375	0	0	0
BolK_4g05110.1	down-regulated	0.158949	0.353769	0.321958	2.40638	4.54409	59.738
BolK_4g05300.1	down-regulated	0.866919	1.10539	0.516947	2.46313	3.25116	4.40323
BolK_4g06810.1	down-regulated	0.496791	0.994456	0.967425	4.14364	4.03564	2.53888
BolK_4g08110.1	down-regulated	3.5524	1.97119	3.78271	11.5479	14.6622	27.1158
BolK_4g08360.1	down-regulated	0.209072	0.153272	0.034598	2.80419	3.33238	11.4007
BolK_4g09320.1	up-regulated	0.390282	1.0536	0.820618	0.350991	0.072263	0.039941
BolK_4g09620.1	down-regulated	0.063366	0.044323	0	0.431061	0.153367	0.875364
BolK_4g09920.1	down-regulated	0.289381	0.169969	1.20532	2.63941	5.18151	13.7899
BolK_4g10330.3	down-regulated	2.15896	0.651662	1.46605	5.28692	11.0425	16.3724
BolK_4g10930.1	down-regulated	1.47121	0.492891	0.775604	2.14607	3.62284	6.97894
BolK_4g10940.1	down-regulated	3.80693	3.41774	2.34806	7.50794	19.0199	16.539
BolK_4g11350.2	up-regulated	0.402933	0.221333	0.650255	0	0	0
BolK_4g11400.2	down-regulated	0.059949	0.051513	0.073208	0.24674	0.647444	0.306389
BolK_4g11500.1	down-regulated	0.01233	0	0.000434	0.332033	0.564687	0.976935
BolK_4g11510.1	down-regulated	0.019197	0	0	0.119458	0.195196	0.804401
BolK_4g11540.1	down-regulated	0.295382	0.127789	0.140635	1.32016	0.310891	0.764373
BolK_4g11940.1	down-regulated	0.03771	0.033078	0.139661	1.03242	2.12922	1.661
BolK_4g11970.1	down-regulated	0	0	0	0.067692	0.20978	2.21712
BolK_4g12360.3	down-regulated	0.63752	0.471781	0.112217	16.812	0.135976	1.21573
BolK_4g12470.1	down-regulated	9.35134	4.67299	7.282	23.3833	27.8943	34.6181
BolK_4g12750.1	down-regulated	0.290371	0.266283	0.156735	0.314193	0.789432	1.71854
BolK_4g12800.1	down-regulated	0	0	0.133438	0.51385	0.716356	2.1154
BolK_4g12910.4	down-regulated	0.583329	0.000611	0.178296	1.1532	2.98241	2.46842
BolK_4g13490.1	down-regulated	0.145932	0.359137	0.444464	0.939716	0.939315	2.66257
BolK_4g13760.1	down-regulated	0.017938	0.026981	0.066602	0.169462	0.722017	1.22934
BolK_4g13990.1	up-regulated	2.35426	3.01256	1.74059	0.497255	0.216633	0.383024
BolK_4g14060.1	down-regulated	6.64564	4.49859	11.6876	54.1622	89.7402	107.094
BolK_4g14120.1	down-regulated	0.475266	1.09972	0.806378	3.65036	3.87925	6.90958
BolK_4g14200.1	down-regulated	4.09431	4.92108	6.3255	26.9509	19.9677	22.7426
BolK_4g14670.1	down-regulated	0	0	0	0.148525	0.110653	0.450132
BolK_4g15070.1	up-regulated	0	0.654728	0	0	0	0
BolK_4g15490.1	up-regulated	0.541751	0.569879	0.864217	0.085353	0.111176	0.231982
BolK_4g16210.3	up-regulated	0	0.164994	0.290742	0	0	0
BolK_4g17120.1	down-regulated	0.153216	0.154451	0.63534	7.6892	11.0728	14.1636
BolK_4g17430.1	down-regulated	0	0	0	0.601788	2.20461	2.62313
BolK_4g17580.1	up-regulated	2.85094	2.98529	3.32791	0.313138	0.3781	0.454759
BolK_4g17690.1	up-regulated	3.28676	0.314176	0.742094	0.167981	0.119376	0.105828
BolK_4g18610.1	down-regulated	0.253909	0.864836	2.8518	22.4938	21.7428	22.3337
BolK_4g19750.1	up-regulated	1.10664	1.17261	1.83385	0.481032	0.146892	0.225774
BolK_4g19990.1	up-regulated	0.158596	0.36227	1.08321	0	0	0
BolK_4g20220.2	up-regulated	3.68934	6.92613	0	0	0	0
BolK_4g20440.1	up-regulated	0.341216	0.094874	0.682855	0	0	0
BolK_4g21010.1	down-regulated	0.392015	0.56671	2.32044	3.2656	1.58835	21.0045
BolK_4g21220.1	down-regulated	0.107497	0.180187	0.296285	1.90867	4.52809	6.64396
BolK_4g21260.1	down-regulated	0.096495	0.717339	0.775908	4.05942	2.28188	2.66868
BolK_4g21260.2	down-regulated	0	0	0.075624	1.29469	0.931345	4.4043
BolK_4g21320.1	down-regulated	0	0	0	5.82416	0	0
BolK_4g21750.1	up-regulated	408.375	400.905	343.297	148.068	64.7724	42.7003
BolK_4g22080.1	down-regulated	3.39568	5.03043	4.15124	19.4629	16.2026	18.1749
BolK_4g22770.2	up-regulated	1.00611	0.92055	0	0	0	0
BolK_4g22990.1	down-regulated	4.879	0.732361	0.912105	24.0134	24.721	41.4076
BolK_4g23210.1	down-regulated	0	0.019768	0	0.1425	0.452979	2.20681
BolK_4g24210.1	down-regulated	1.69298	2.60792	3.44089	7.83019	9.84168	27.585
BolK_4g24220.1	up-regulated	0	0	22.5014	0	0	0
BolK_4g24400.3	down-regulated	3.13219	0.347156	1.0021	5.56705	5.97363	5.82853
BolK_4g24560.1	down-regulated	0	0	0	0.501844	0.515898	0.148897
BolK_4g24900.2	down-regulated	0	0	0.029837	0.766095	0.301878	0.239749
BolK_4g27010.1	down-regulated	1.19448	0.871396	0.710433	3.10188	4.50035	8.85558
BolK_4g28840.5	down-regulated	1.93067	1.10278	1.17387	8.87104	6.30052	2.71778
BolK_4g28990.3	up-regulated	0.139335	0	0.250498	0	0	0
BolK_4g29430.2	down-regulated	1.91997	1.14519	2.10889	1.50854	10.9407	14.6539
BolK_4g30010.1	down-regulated	0.14504	0.393491	0.382788	0.974341	0.724398	2.61366
BolK_4g30040.1	up-regulated	5.31215	9.72383	8.78674	1.53423	0.600643	0.380244
BolK_4g30690.2	down-regulated	0.297607	0.801797	0.540335	1.66196	1.23607	5.41778
BolK_4g30710.1	down-regulated	1.30188	0.675038	1.74707	6.82105	5.74895	12.049
BolK_4g31890.1	down-regulated	0.421799	0.044748	0.565711	2.22664	2.81142	6.56598
BolK_4g32030.4	up-regulated	0	1.51724	1.47886	0	0.045024	0
BolK_4g32320.1	up-regulated	0	0.689719	0.729569	0	0	0
BolK_4g32360.1	down-regulated	0	0	0	0.236609	0.752455	13.9288
BolK_4g32880.1	down-regulated	0.040568	0.09091	0	0.202443	0.55184	1.39941
BolK_4g33140.1	down-regulated	0.113963	0.04448	0.03376	0.282269	0.582034	0.639262
BolK_4g34590.1	down-regulated	0.062895	0.226791	0.178802	1.01373	1.42246	7.65749
BolK_4g34780.1	down-regulated	0.416365	0.88303	1.74529	30.2335	121.487	536.176
BolK_4g34820.1	down-regulated	3.21786	2.39003	2.13045	8.95898	23.0062	35.1547
BolK_4g35450.1	down-regulated	0	0	0	0.1188	1.19877	2.68635
BolK_4g36230.1	down-regulated	0.982852	2.09551	1.8358	5.95213	10.5422	13.341
BolK_4g36300.2	down-regulated	0	0	0	0.144173	0.374791	0.432252
BolK_4g36590.1	up-regulated	1.86045	0.730943	0.182779	0.151442	0	0
BolK_4g36680.1	down-regulated	1.19777	0.70735	1.36646	5.45708	4.58203	12.1309
BolK_4g37000.1	down-regulated	0	0	0	0.206773	0.122611	0.042015
BolK_4g37280.2	down-regulated	0.035154	0.167918	0.075382	0.658925	0.665788	0.27688
BolK_4g38410.1	down-regulated	0	0.917779	0.527992	1.34997	2.90004	15.1706
BolK_4g38880.1	down-regulated	0	0	0	0.07455	0.054766	0.123724
BolK_4g39100.1	down-regulated	0	0.031473	0	0.094455	0.181641	5.57275
BolK_4g39310.1	down-regulated	4.62548	5.48233	14.1653	91.2812	108.174	120.512
BolK_4g39940.1	up-regulated	3.30429	3.59394	3.32247	0.845975	0.509681	0.087332
BolK_4g39950.1	up-regulated	0.828552	0.845593	1.29456	0.226431	0.104229	0.101958
BolK_4g40230.1	down-regulated	0.071664	0.131659	0.23944	2.36191	3.87168	2.47352
BolK_4g40560.1	up-regulated	28.341	10.1556	17.2967	0.115481	0	0
BolK_4g40720.1	down-regulated	21.0828	9.80495	12.6593	28.9424	21.5163	142.55
BolK_4g41310.1	down-regulated	0.965293	0.109432	0.145351	4.73013	14.0911	9.33481
BolK_4g41640.1	up-regulated	9.96068	2.29801	2.20728	0.08874	0.071534	0
BolK_4g41740.3	up-regulated	0.745824	2.24859	0.456337	0.088321	0.12425	0.034707
BolK_4g42020.2	up-regulated	0	1.85326	2.77438	0	0	0
BolK_4g42120.1	down-regulated	0.185231	0.213151	0.276576	0.996446	0.871832	3.76558
BolK_4g42350.1	down-regulated	0.190775	0.154827	0	0.97817	2.49279	0.871842
BolK_4g42350.2	down-regulated	0	0	0	0.034452	0.131474	0.097337
BolK_4g42680.3	down-regulated	2.7257	0.950043	0.365884	7.0248	7.76778	4.35601
BolK_4g42680.4	down-regulated	0.515601	0.29331	0.104711	4.66842	2.68297	0.205468
BolK_4g43020.1	up-regulated	1.79255	1.03071	0.999269	0.106024	0.190335	0
BolK_4g43080.1	down-regulated	0	0.080123	0	1.85581	1.17939	4.01161
BolK_4g43600.1	down-regulated	0	0	0.062009	0.452789	0.491001	0.836943
BolK_4g44600.1	down-regulated	0.299309	0.302403	0	1.57661	10.1647	13.3517
BolK_4g44730.1	down-regulated	0.057135	0.065638	0	0.444426	0.303357	0.98962
BolK_4g45180.1	down-regulated	0.177253	0.430607	1.0375	3.48713	9.05363	5.94017
BolK_4g45250.1	down-regulated	4.12834	2.41594	1.35655	11.4806	12.6765	25.2916
BolK_4g45320.1	down-regulated	7.38794	2.86381	13.0827	23.0525	61.1127	79.8708
BolK_4g46100.1	down-regulated	0.193261	0	0.082127	0.709722	1.06995	1.11739
BolK_4g46160.1	down-regulated	0.104806	0	0.067622	1.47425	0.85658	0.973205
BolK_4g46890.1	down-regulated	10.611	4.58567	2.1245	30.2963	22.3797	35.262
BolK_4g47050.1	down-regulated	0.093783	0.096386	0.364726	0.503638	1.03471	1.66449
BolK_4g47390.1	down-regulated	0	0.120826	0	0.297616	0.869256	1.72822
BolK_4g48060.1	down-regulated	0	0	0	0.038947	0.04201	0.215827
BolK_4g48900.1	down-regulated	0.863819	0.681977	1.44352	3.63163	6.58024	4.36475
BolK_4g48930.1	down-regulated	0	0	0	0.433539	0.171121	0.442916
BolK_4g49050.1	down-regulated	0.380551	0.167826	0.808131	1.45089	3.46698	9.04654
BolK_4g49380.1	up-regulated	0.822648	0.239719	0.586622	0.046561	0.098839	0
BolK_4g49960.2	up-regulated	1.63163	2.30903	1.39171	0.157904	0.032207	0.634428
BolK_4g49980.1	up-regulated	0	0.299031	0.834109	0	0	0
BolK_4g50190.1	down-regulated	0	0.098385	0.156443	0.547966	1.57405	3.07239
BolK_4g51560.1	down-regulated	0.916653	1.02023	1.81159	4.70728	4.57958	5.38691
BolK_4g51720.2	down-regulated	0	0	0	0.693731	0.55946	0
BolK_4g51960.1	down-regulated	0	0.015873	0.013916	0.154697	0.107475	0.404139
BolK_4g51990.1	down-regulated	3.45202	5.55714	2.516	12.1955	20.5889	18.5564
BolK_4g52370.1	down-regulated	0.214478	0.252844	0.380603	1.90274	0.847968	1.67958
BolK_4g52910.1	up-regulated	0.056944	0.379873	0.689914	0	0	0
BolK_4g53110.1	down-regulated	1.87728	3.56608	6.24947	19.9339	25.2625	27.8126
BolK_4g54520.1	up-regulated	0	0	0.792422	0	0	0
BolK_4g54790.2	down-regulated	0	0.052949	0	0.651562	0.1089	1.2989
BolK_4g54860.1	down-regulated	0	0	0	0.296277	0.240666	0.268092
BolK_4g55650.1	down-regulated	4.3028	1.10167	0.583057	23.981	26.5455	41.276
BolK_4g55680.1	down-regulated	0.73258	0.269907	1.07735	1.30752	4.25802	11.1829
BolK_4g56370.1	down-regulated	0.920482	1.88511	1.09623	3.67895	6.60712	6.2708
BolK_4g56440.1	down-regulated	0.352268	0.998195	0.971165	5.2879	10.683	22.538
BolK_4g56500.1	down-regulated	8.03641	4.30212	5.80102	16.4863	52.0266	58.7888
BolK_4g56540.1	down-regulated	1.29573	1.12331	0.729492	8.77286	8.22828	9.96484
BolK_4g57250.1	down-regulated	0	0	0	1.05217	0.772174	0.752207
BolK_4g57280.1	down-regulated	0	0	0	0.07005	0.407265	0.561136
BolK_4g57370.1	down-regulated	4.25391	0.64588	1.55476	12.2699	9.06274	7.07211
BolK_4g57480.2	down-regulated	0	0.234855	0.387052	1.37963	0.289862	18.117
BolK_4g57550.1	down-regulated	0	0	0	0.194503	0	1.65991
BolK_4g57850.1	down-regulated	0.364234	0.635548	0.444303	0.906481	1.23329	4.10638
BolK_4g58240.1	down-regulated	0.292501	0.256028	0.648882	8.07098	14.2933	43.0915
BolK_4g58250.1	down-regulated	6.0929	9.28018	18.0765	54.6501	56.6463	56.7215
BolK_4g58520.2	up-regulated	2.88168	3.00051	1.97034	1.04228	0.272214	0.539569
BolK_4g58690.1	down-regulated	0.591021	0.086656	0.038069	1.50638	1.8305	5.18232
BolK_4g58840.1	down-regulated	0.196514	0.319115	0	27.0395	19.3375	44.0228
BolK_4g59600.1	down-regulated	0.900511	2.03849	7.08909	23.697	32.4107	38.4786
BolK_4g59920.3	down-regulated	0.607143	1.19949	0.132963	1.30402	3.98426	3.79689
BolK_4g59950.1	down-regulated	0.498339	0.722973	0.924786	2.98693	3.79939	7.77952
BolK_4g60430.3	down-regulated	0.378243	1.45356	0.610972	3.79051	4.11616	4.99031
BolK_4g60770.2	down-regulated	0.047749	0.046799	0.049927	0.182376	0.603659	1.03203
BolK_4g62340.1	up-regulated	0	19.7459	23.8997	0	0	0
BolK_4g62530.1	down-regulated	0.023788	0	0	0.074345	0.334288	1.41849
BolK_4g63040.1	down-regulated	5.80255	11.9144	15.5886	38.0366	51.2246	48.8178
BolK_4g63100.1	down-regulated	0.737656	0.509191	0.57924	1.98369	3.51966	5.12076
BolK_4g63410.1	down-regulated	0.403406	0.056106	0.079873	1.47246	4.30193	11.4483
BolK_4g63420.3	down-regulated	1.31521	2.6798	1.22411	6.57923	6.86958	11.9808
BolK_4g63470.1	down-regulated	0.055418	0.050805	0	0.345753	0.974308	8.89594
BolK_4g63730.1	down-regulated	0.026365	0	0.045599	0.082687	0.608037	0.748804
BolK_4g63870.1	up-regulated	16.6602	4.46718	4.06541	3.80292	0.393047	0.61545
BolK_4g63900.1	down-regulated	1.26921	1.78086	1.36197	5.86445	5.33362	8.3897
BolK_4g63910.1	down-regulated	0	0	0.040655	0.302088	0.663496	0.725709
BolK_4g63970.1	down-regulated	0	0	0	0	1.86068	0
BolK_4g63970.3	up-regulated	4.47893	1.982	3.3635	0.482521	0.811193	0.944437
BolK_4g64820.2	up-regulated	3.42903	3.20057	4.02334	0.404351	0	0.53903
BolK_4g65000.2	down-regulated	2.76336	0.05893	3.00691	7.09433	9.12973	24.2253
BolK_4g65030.1	up-regulated	0.45314	0	0	0	0	0
BolK_4g65330.1	down-regulated	0	0	0	0.040899	0.353708	2.09056
BolK_4g65390.1	down-regulated	5.50616	1.94362	8.54888	24.9584	40.8471	67.1352
BolK_4g65420.1	down-regulated	0.148134	1.16484	1.00601	32.3598	11.2789	16.9151
BolK_4g65420.3	down-white-regulated	25.9207	23.808	41.4446	1134.58	881.421	848.509
BolK_4g65600.1	down-regulated	0.229977	0.31979	0.566702	2.48783	4.41	6.7264
BolK_4g65830.2	down-regulated	0.090499	0.237645	0.153399	0.58057	1.43696	0.171558
BolK_4g65910.1	up-regulated	0.129549	0.527959	1.36054	0.046438	0	0.093417
BolK_4g66430.1	down-regulated	1.59939	1.65454	0.930791	2.86994	5.43792	17.6007
BolK_4g66440.1	down-regulated	2.45548	1.63742	0.776042	8.67034	12.7409	30.8045
BolK_4g66630.1	down-regulated	2.07658	0.85877	0.779729	6.6619	3.73838	5.81761
BolK_4g66690.1	down-regulated	1.02399	1.22735	1.13867	4.88212	4.99521	13.4872
BolK_4g66870.1	down-regulated	0	0	0	0	0.092426	0.262429
BolK_4g67140.1	down-regulated	0.633491	0.785242	0.265204	3.90797	2.3042	5.0071
BolK_4g67350.1	down-regulated	0.205422	0.342173	0.820899	2.19071	1.54018	2.7133
BolK_4g67360.1	down-regulated	0.144312	0.207262	0.231077	2.3792	1.316	0.791101
BolK_4g67690.1	down-regulated	107.077	61.7694	78.0592	330.79	381.776	539.996
BolK_4g69010.1	down-regulated	0.505318	0.227471	0.179889	1.15585	0.931493	7.40148
BolK_4g69300.1	up-regulated	0.366263	0.450555	0.987262	0.091035	0	0
BolK_4g69370.1	down-regulated	0.93121	1.10376	0.30186	2.26442	3.61794	14.9652
BolK_4g70600.1	down-regulated	0.030467	0	0	0.029547	0.664482	5.39822
BolK_4g70690.2	up-regulated	0	0	0.577064	0	0	0
BolK_4g71240.1	down-regulated	77.6062	60.7197	72.8533	200.949	375.444	337.426
BolK_4g71420.2	up-regulated	1.92451	2.23587	1.45497	0.076605	0.604551	0.301671
BolK_4g71600.2	down-regulated	0.059703	0.012209	0	5.09077	0.113222	0.202106
BolK_4g71600.8	down-regulated	0	0	0	149.331	77.2163	76.3975
BolK_5g00780.1	down-regulated	2.93946	1.20132	2.06034	5.31179	6.65268	34.435
BolK_5g00980.3	up-regulated	0.03933	1.53224	3.41765	0.117323	0.031156	0.101851
BolK_5g01610.1	up-regulated	1.72359	3.86316	4.92307	0.803936	0.760694	0.605992
BolK_5g02170.1	down-regulated	6.1438	4.94056	4.31508	53.1219	64.7647	73.117
BolK_5g02220.1	up-regulated	2.70138	0	0	0	0	0
BolK_5g02470.1	down-regulated	0.154965	0.352253	0.090944	1.59005	1.19087	0.851921
BolK_5g02780.1	down-regulated	0	0	0	0.179549	0.206538	2.63663
BolK_5g03300.1	up-regulated	1.45429	1.61619	2.25975	0.123944	0.030452	0
BolK_5g03340.1	down-regulated	0.219621	0.606223	0.312924	8.0346	5.42823	10.1843
BolK_5g03780.1	down-regulated	0	0	0	0.038068	0.261885	0.861129
BolK_5g04030.1	down-regulated	0.408951	0.252463	0.281714	1.5227	1.5895	3.28209
BolK_5g04420.1	down-regulated	0	0	0	0	0.627604	4.94323
BolK_5g04580.1	down-regulated	0.060418	0.190064	0.184236	0.539536	0.730312	2.60806
BolK_5g05100.3	down-regulated	4.81124	3.22801	1.19169	15.3593	22.3163	27.0458
BolK_5g05380.1	down-regulated	1.03877	1.67243	1.20533	4.36659	6.82879	5.48329
BolK_5g05720.1	up-regulated	1.48788	0.791974	0	0	0	0
BolK_5g05860.2	down-regulated	1.88035	0.242119	1.41229	6.49872	2.27328	5.8734
BolK_5g05910.1	down-regulated	0.304488	0.551791	0.277925	1.33302	2.38285	3.75148
BolK_5g05920.1	down-regulated	0.446626	1.15856	3.44141	11.2964	11.7183	14.8771
BolK_5g05950.1	down-regulated	0.04136	0	0	0.120848	0.099636	0.244735
BolK_5g06160.1	down-regulated	0	0	0	0.387385	1.3422	0.713868
BolK_5g06620.2	down-regulated	21.7576	14.3481	24.5726	127.222	126.645	130.294
BolK_5g06630.1	down-regulated	0.153467	0.588699	0.148561	4.65478	7.58656	26.4585
BolK_5g06660.1	down-regulated	21.0177	11.6432	15.2418	57.4204	42.8134	96.3968
BolK_5g06940.1	down-regulated	20.6007	30.4354	65.4243	181.195	160.283	134.259
BolK_5g06940.3	down-regulated	3.53116	7.36111	6.86152	31.851	33.7993	15.6746
BolK_5g07020.1	up-regulated	5.16178	5.34967	8.23667	1.91117	1.37939	0.334965
BolK_5g07700.4	down-regulated	0	0	0	0.077663	0.356951	0.03536
BolK_5g07720.1	down-regulated	41.7356	24.2133	21.1075	116.241	172.806	160.649
BolK_5g08100.1	down-regulated	0.603419	0	0.174527	1.27161	1.81643	2.91895
BolK_5g08610.1	down-regulated	0	0	0	0	0.065767	1.76038
BolK_5g08700.2	up-regulated	0	1.18811	0	0	0	0
BolK_5g09460.1	down-regulated	0	0	0	0.265357	0.308312	0.971415
BolK_5g09680.1	down-regulated	15.1805	10.5764	7.79258	53.3277	50.4777	98.1564
BolK_5g09680.2	down-regulated	0.184075	0.498958	0.09537	1.85944	3.17873	6.9059
BolK_5g09710.1	up-regulated	0.244254	2.31134	1.4952	0.319651	0.293036	0.216502
BolK_5g10530.1	down-regulated	0	0.028562	0.188601	1.46633	0.607097	1.43294
BolK_5g10760.3	up-regulated	1.19957	0.273991	1.68151	0.264372	0.055553	0.066424
BolK_5g10830.1	down-regulated	2.64519	2.14639	3.2751	13.4659	15.6695	17.537
BolK_5g10890.1	down-regulated	0.205562	0.187184	0.175346	0.312228	0.860663	2.16218
BolK_5g11030.1	down-regulated	0.044626	0.045612	0.091678	0.389711	0.292301	1.14338
BolK_5g11080.2	up-regulated	0.32938	0	0.165255	0	0	0
BolK_5g12110.1	down-regulated	2.95063	5.08149	2.20659	9.33044	25.6423	17.3057
BolK_5g12170.2	down-regulated	1.14168	0.430005	0.663029	6.20098	4.32295	21.0079
BolK_5g13160.1	down-regulated	1.35567	1.8112	7.53644	12.4132	14.4987	23.0891
BolK_5g13440.1	down-regulated	0.804759	0.597059	1.01771	2.82301	5.53165	2.9051
BolK_5g13610.2	down-regulated	0	0	0.009139	0.083051	0.119476	0.137134
BolK_5g13700.1	up-regulated	0.122793	0.141456	0.300324	0	0	0
BolK_5g14130.1	up-regulated	2.02103	0.451445	0	0	0	0
BolK_5g14290.5	down-regulated	0	0.00028	0.013603	1.15509	2.21913	0
BolK_5g14480.1	up-regulated	1.01073	1.54387	1.60461	0.269085	0.143244	0.038814
BolK_5g15260.2	up-regulated	0.487118	0	0.535429	0	0	0
BolK_5g16100.1	down-regulated	0.166393	0.289556	0.044424	1.00296	3.21407	4.72047
BolK_5g16330.1	down-regulated	0.069793	0.036692	0	0.702967	0.282725	9.11958
BolK_5g18520.1	down-regulated	4.9702	6.62803	7.37785	15.2204	24.2328	41.2368
BolK_5g18530.1	down-regulated	1.6305	2.29552	1.87725	7.8563	11.484	28.1935
BolK_5g18720.1	down-regulated	0.059818	0.083489	0.022724	0.144007	0.775792	1.81082
BolK_5g19180.1	down-regulated	0	0.600105	1.00941	2.728	7.12298	19.9652
BolK_5g19560.1	down-regulated	0.42332	1.21372	0.881614	3.66611	4.16121	2.52541
BolK_5g20170.1	down-regulated	0.545105	0.24416	0.450837	1.69195	6.33795	11.7521
BolK_5g20190.1	up-regulated	1.43989	1.31931	1.66631	0.412215	0	0.262691
BolK_5g20420.1	down-regulated	0	0	0.022733	0.624109	0.811709	0
BolK_5g20500.3	up-regulated	5.43387	5.00491	0.790729	0.7565	0.773194	0.107994
BolK_5g20920.1	down-regulated	0	0	0	0.371183	0.130551	4.11353
BolK_5g21080.1	up-regulated	5.07224	5.84119	0	0	0	0
BolK_5g21590.1	down-regulated	3.48563	3.41862	3.5264	10.6256	20.4608	25.1942
BolK_5g21690.1	down-regulated	0.40657	0.310149	0.630077	2.09196	2.11237	9.80751
BolK_5g22070.2	down-regulated	0.588527	1.08063	0.882693	2.50932	3.70092	8.60911
BolK_5g22090.3	down-regulated	1.45934	1.50039	0.29571	21.2606	2.2662	20.8476
BolK_5g22240.2	down-regulated	0.355426	0.413162	0.123294	0.906403	1.47465	2.74411
BolK_5g22390.1	down-regulated	3.48278	2.90959	2.13702	9.58582	27.2048	64.4112
BolK_5g22400.1	down-regulated	0.124867	0.296543	0.47479	2.44356	0.568428	3.37792
BolK_5g22410.1	down-regulated	0.419407	0.863706	0.459773	1.56771	2.67498	3.77431
BolK_5g23280.3	down-regulated	0.074379	0.105554	0.104255	0.27471	2.33047	1.67534
BolK_5g23290.2	up-regulated	0.306201	0.860485	0	0	0	0
BolK_5g23440.1	down-regulated	0	0.000706	0	0	0.448457	2.60889
BolK_5g23760.1	down-regulated	4.93476	6.34845	7.91571	33.8079	63.3508	84.1613
BolK_5g23940.1	down-regulated	11.9017	12.2573	16.5638	75.4982	67.426	59.8161
BolK_5g24050.2	down-regulated	0	0	0	1.75305	0	0
BolK_5g24110.1	down-regulated	7.30139	7.19799	5.78752	24.0078	45.9094	52.0654
BolK_5g24380.1	down-regulated	0	0	0	0.519832	1.79683	2.00255
BolK_5g25320.1	down-regulated	1.9907	1.47909	6.7567	7.5976	21.5877	33
BolK_5g25380.3	down-regulated	0.378495	0.550646	2.37189	3.27625	3.9662	5.58932
BolK_5g25420.1	down-regulated	0.048371	0.104857	0	0.334942	0.130272	0.80166
BolK_5g25440.2	down-regulated	0	0.027253	0.021566	0.994156	0.387747	0.63124
BolK_5g25770.1	down-regulated	0.263142	1.56167	0.758825	3.24253	4.24863	6.65744
BolK_5g26880.1	down-regulated	0	0.048614	0	0.511451	1.10787	1.29839
BolK_5g27680.2	down-regulated	1.00415	0.182914	0.210781	3.81896	0.758512	4.67169
BolK_5g28230.1	down-regulated	0.130697	0.050957	0.053415	0.181327	0.979356	1.09344
BolK_5g28580.2	down-regulated	0.02068	0.288859	0	0.644118	1.34862	3.57342
BolK_5g29430.1	down-regulated	0.361164	0.639001	0.133329	1.17593	2.89973	2.07878
BolK_5g30080.1	down-regulated	0.633197	0.967443	1.08891	3.58482	4.51382	4.10504
BolK_5g30500.1	down-regulated	1.71412	1.52992	1.17323	7.99117	10.1291	11.2532
BolK_5g30530.1	down-regulated	1.3937	1.26287	1.56443	4.98556	7.57232	5.94357
BolK_5g30900.1	up-regulated	14.2662	0.600618	2.4881	0.385646	1.43042	0.05503
BolK_5g31480.2	down-regulated	0	0	0	0.100229	0.063074	0.491883
BolK_5g32230.1	down-regulated	1.11518	2.39477	1.72033	6.91347	7.02065	8.24193
BolK_5g32230.3	down-regulated	2.13122	1.33799	0.93793	5.6173	7.64677	9.40615
BolK_5g36100.1	down-regulated	0	0.06127	0.28281	0.825829	1.59205	2.39697
BolK_5g36190.1	down-regulated	1.00079	1.8973	1.74705	10.2387	6.83014	6.84179
BolK_5g36200.1	down-regulated	0	0.166216	0.017062	2.53901	1.04334	1.69777
BolK_5g37130.1	down-regulated	0	0	0	1.75541	1.61122	0
BolK_5g37530.1	down-regulated	3.22673	1.0373	1.3116	9.28287	11.8864	54.0672
BolK_5g38170.1	down-regulated	0.180644	0.147296	0.044187	0.835708	0.724127	0.643501
BolK_5g39570.3	up-regulated	4.62763	2.97313	2.78584	1.12814	0.614116	0.552539
BolK_5g40260.1	down-regulated	0.721583	0.872043	0.790336	3.46047	6.1073	13.2186
BolK_5g40770.1	down-regulated	0	0	0	0.320083	0.329805	0.928004
BolK_5g41000.1	down-regulated	0	0	0	10.9325	9.56023	0
BolK_5g42370.1	up-regulated	0	0.364743	1.06871	0.03115	0	0
BolK_5g42810.1	down-regulated	0.263973	0.21497	0.29103	0.9358	2.01079	1.444
BolK_5g43850.2	down-regulated	0.187187	0.056916	0	6.35546	0.86067	0.23315
BolK_5g44720.1	down-regulated	0	0	0	0.033332	0.028983	0.09757
BolK_5g45050.1	down-regulated	0.713553	0.197294	0	7.76077	32.3014	14.3295
BolK_5g45100.1	down-regulated	1.25144	1.46344	0.519624	7.29751	5.45654	7.71248
BolK_5g45130.1	down-regulated	4.12004	1.43298	2.90397	8.91704	28.9958	16.4854
BolK_5g45760.1	down-regulated	0	0	0	0.138407	0.252102	0.357451
BolK_5g46930.4	up-regulated	0.065103	0.261429	4.2277	0.054908	0.081683	0.059467
BolK_5g47040.1	down-regulated	0	0	0	0	0	1.10169
BolK_5g47340.2	down-regulated	0	0	0	1.1241	0	0
BolK_5g48510.1	down-regulated	12.0798	6.12112	5.19245	34.7296	46.1734	97.7836
BolK_5g48920.1	up-regulated	0.884937	1.55199	1.21718	0.277908	0.075052	0.021365
BolK_5g49320.1	down-regulated	0.045044	0.038504	0.406798	1.15787	0.443656	3.43736
BolK_5g49640.1	up-regulated	9.71856	9.26458	3.37733	2.17504	2.45355	0.796611
BolK_5g49800.1	down-regulated	0.717697	0.252214	0.188889	1.93859	5.45233	15.5909
BolK_5g49870.1	down-regulated	50.9466	28.672	19.6952	230.466	366.988	356.371
BolK_5g50090.2	up-regulated	1.24399	0.72204	0	0	0	0
BolK_5g50640.1	down-regulated	0.129247	0.124509	0.166429	2.17377	1.59967	2.17493
BolK_5g50680.1	down-regulated	0.18756	0.099376	0.376954	2.4089	0.775207	0.895874
BolK_5g50690.1	down-regulated	0.186289	0.231116	0.350492	5.18521	4.65221	6.1819
BolK_5g50740.1	down-regulated	0	0	0	0.465028	0.601516	1.81763
BolK_5g51790.4	up-regulated	0	0.122444	0.382421	0	0	0
BolK_5g51860.1	down-regulated	0.029816	0.040404	0.051107	0.112827	0.484781	1.8481
BolK_5g52270.1	down-regulated	0.149387	0.121864	0	0.65897	0.599084	0.771141
BolK_5g52660.1	down-regulated	6.94012	8.13702	6.06616	20.184	36.6455	64.894
BolK_5g52690.2	down-regulated	0.186689	0.090045	0.304047	1.18586	1.57715	0.422745
BolK_5g53300.1	down-regulated	22.4482	12.9275	18.1243	63.02	97.7972	97.5926
BolK_5g53900.1	down-regulated	0.422225	0.330469	0.121503	1.35088	2.25078	5.36185
BolK_5g53920.1	down-regulated	3.8516	3.92696	3.27497	12.6812	13.4159	26.42
BolK_5g53990.1	down-regulated	0.600827	0.455199	0.060456	1.59217	2.22001	0.849206
BolK_5g54110.1	down-regulated	1.02863	1.1307	0.751165	9.52329	13.9834	31.2159
BolK_5g54140.1	down-regulated	0.297539	0.746287	2.53997	6.68093	7.9713	8.33915
BolK_5g54620.1	down-regulated	2.17482	1.57641	0.738727	10.8414	2.87975	92.9853
BolK_5g55350.1	up-regulated	0.691465	0.60188	0.902818	0.180446	0.014992	0.130301
BolK_5g55470.1	down-regulated	6.15572	2.34287	2.8515	18.1289	15.5961	23.0931
BolK_5g55480.1	down-regulated	0	0	0	10.2188	10.1398	7.88121
BolK_5g55690.1	up-regulated	2.10713	3.77813	0.296248	0.072963	0.1136	0
BolK_5g55860.1	up-purple-regulated	13.6185	22.6302	16.9908	3.01723	2.65492	2.74564
BolK_5g56010.1	down-regulated	0	0.015624	0.251468	1.7847	2.04932	2.52183
BolK_5g56290.1	down-regulated	0.068172	0.090814	0.104018	0.368272	0.326274	1.43916
BolK_5g57510.4	up-regulated	0.445572	0	0.258602	0	0	0
BolK_5g57520.1	down-regulated	0	0	0	0.264	0.28542	0.270267
BolK_5g58290.1	up-regulated	0	1.46107	1.91512	0	0	0
BolK_5g58400.1	down-regulated	0	0.005972	0.165503	8.70808	3.80418	0.05591
BolK_5g58640.1	down-regulated	8.07151	11.896	9.68004	18.6355	63.0299	43.6087
BolK_5g59030.1	up-regulated	5.51083	4.51587	4.89257	1.23303	0.864172	0.753728
BolK_5g59250.4	down-regulated	0.331702	0.378898	1.10044	7.04313	0.41359	2.34755
BolK_5g60990.1	down-regulated	0.356818	0	0.067474	3.44383	1.77247	3.31901
BolK_5g61000.1	down-regulated	0.044187	0	0	0.477496	0.378693	0.903254
BolK_5g61770.2	down-regulated	0.52134	0.651646	0.278163	9.12697	32.4784	1.47016
BolK_5g61970.1	up-regulated	0.314189	0.290866	0.292327	0	0	0
BolK_5g61990.1	up-regulated	0.088225	0.088583	0.213174	0	0	0
BolK_5g62070.1	down-regulated	0.114472	0.27404	0.248462	3.47806	7.41762	7.28247
BolK_5g62180.3	down-regulated	1.70589	0.56489	0.18717	4.38018	4.36109	7.54651
BolK_5g62270.1	down-regulated	2.51076	2.33113	1.6834	3.52019	5.54199	15.9476
BolK_5g62310.3	up-regulated	3.79411	4.8667	1.55695	0.175446	1.53768	0.367984
BolK_5g62560.1	down-regulated	0.039988	0.043305	0.030114	0.084373	0.89622	0.859083
BolK_5g62680.1	down-regulated	0.354674	0.345944	0.322044	0.738308	1.41254	3.53151
BolK_5g62860.1	down-regulated	0	0	0	0	0.554057	2.30861
BolK_5g62970.1	down-regulated	0.046123	0	0	0.213342	0.282075	1.07264
BolK_5g63150.1	down-regulated	1.47392	0.559825	0.331572	3.4892	4.18158	3.4834
BolK_5g63370.1	down-regulated	6.16924	3.43042	3.05008	19.8874	13.2119	32.1134
BolK_6g00550.1	down-regulated	0.330628	1.52612	1.31964	4.90697	8.35239	13.5967
BolK_6g01900.1	down-regulated	0	0	0	0	1.64003	2.35521
BolK_6g02110.1	down-regulated	17.8682	25.6864	39.4124	132.201	104.103	111.875
BolK_6g02810.2	down-regulated	6.04371	3.93197	0.976836	18.7643	17.9668	22.7334
BolK_6g02930.1	up-regulated	0	0.059172	0.128319	0	0	0
BolK_6g03070.2	up-regulated	0	0.060437	1.01821	0	0	0
BolK_6g03970.1	down-regulated	0	0	0	0.278823	0	0.222423
BolK_6g04320.1	down-regulated	0.300361	0.317184	0.321098	2.55695	2.80785	10.4555
BolK_6g04320.2	down-regulated	0	0.104207	0.220242	1.21939	1.21674	9.00703
BolK_6g05600.1	down-regulated	2.19854	2.66403	1.60597	10.0604	7.7329	29.2362
BolK_6g06040.1	down-regulated	0.565006	0.096533	0.203478	1.41573	2.70586	4.87258
BolK_6g06980.1	up-regulated	0.713981	0.862136	0.868441	0	0.044412	0
BolK_6g07070.1	down-regulated	0.709314	0.245992	0.913685	2.03118	4.04239	2.82992
BolK_6g07130.1	down-regulated	0.536308	0.28472	0.36365	1.77142	3.11096	3.57681
BolK_6g07770.1	down-regulated	0.032584	0.202193	0.314172	1.0755	1.6143	4.46461
BolK_6g07970.1	down-regulated	2.64649	2.48342	0.890099	25.0873	51.2455	90.0805
BolK_6g08020.1	down-regulated	0.354866	0.286493	0	13.6596	17.8375	35.1675
BolK_6g08300.2	up-regulated	5.48137	1.61378	1.88203	0.73759	0.469222	0.548311
BolK_6g08630.1	down-regulated	3.03188	1.07406	0.436593	10.8917	15.8838	20.7391
BolK_6g08750.1	down-regulated	0.230592	2.87329	17.2587	29.6386	37.6031	40.8068
BolK_6g09250.2	down-regulated	0.268792	0.224731	0.068188	1.68694	0.605625	0.318848
BolK_6g09600.1	down-regulated	3.68048	1.24544	1.2539	5.14606	9.52982	10.4267
BolK_6g10320.2	up-regulated	0	0	1.11772	0	0	0
BolK_6g11030.2	up-regulated	1.52607	0	0.511982	0	0	0
BolK_6g11840.1	down-regulated	0.851156	0.589633	0.127826	0.939408	6.91371	3.45508
BolK_6g11990.1	down-regulated	0	0	0	0.244551	0.14226	0.233788
BolK_6g12050.1	down-regulated	4.38563	1.84685	1.40499	19.6126	19.4827	19.0414
BolK_6g12120.4	down-regulated	0	0	0	6.80426	7.14347	0
BolK_6g13590.2	down-regulated	0	0	0	0	0.89272	1.57024
BolK_6g14000.1	up-regulated	0.297556	0.160063	0.744847	0	0	0
BolK_6g14080.1	down-regulated	0	0.070676	0.089062	0.946819	0.304022	1.05185
BolK_6g14330.1	down-regulated	0	0	0.244837	1.2566	2.32355	2.78025
BolK_6g14330.2	down-regulated	0.099839	0.298654	1.77043	13.9938	15.2819	17.8044
BolK_6g15110.1	down-regulated	0.077429	0.06571	0.24879	0.986456	1.09201	1.08609
BolK_6g15360.1	down-regulated	9.29977	7.39189	6.44877	26.9784	21.1371	103.704
BolK_6g16260.1	down-regulated	0.386871	0.083212	0.088153	1.17486	1.55557	2.82922
BolK_6g17600.1	down-regulated	0.125856	0.01319	0.026346	6.00234	2.17476	2.88222
BolK_6g17600.2	down-regulated	6.64989	4.17484	7.99261	95.3174	86.4688	52.3301
BolK_6g17600.3	down-regulated	3.02744	0.731971	3.77368	75.8799	37.9439	49.3676
BolK_6g17600.4	down-regulated	1.49917	0.671649	1.73605	20.2344	12.9359	33.0694
BolK_6g17850.1	down-regulated	0	0.054185	0	0.087953	0.824524	1.86321
BolK_6g18020.2	down-regulated	0.125738	0.322588	0.175444	0.966701	1.09198	0.787619
BolK_6g18510.1	down-regulated	0.079959	0	0.114631	3.63734	0.744746	0
BolK_6g18980.1	down-regulated	0	0	0	0.118919	2.06296	5.6614
BolK_6g19150.1	down-regulated	0	0.138079	0.121401	0.061521	0.986253	5.45793
BolK_6g19420.1	down-regulated	0.285062	0.219302	0.265354	0.508575	1.19383	1.4544
BolK_6g20140.1	up-regulated	0.451146	0.640017	0.672133	0	0.124612	0
BolK_6g20720.1	down-regulated	0.053941	0.050287	0	0.85468	1.68346	1.43447
BolK_6g21740.10	down-regulated	0.20827	4.04434	1.1929	5.83383	11.328	6.55844
BolK_6g22930.1	down-regulated	16.2817	18.2219	18.7634	37.3299	43.7263	170.921
BolK_6g23100.1	up-regulated	0.088486	0.077074	0	0	0	0
BolK_6g23140.1	down-regulated	1.74958	2.14511	1.14818	5.67334	11.8795	28.0497
BolK_6g23670.2	down-regulated	0.563944	0.96379	1.11695	3.3506	10.8679	92.5636
BolK_6g24000.1	up-regulated	0.550319	2.57042	0	0	0	0
BolK_6g26010.1	down-regulated	0	0	0.019418	0.02273	0.103039	1.69976
BolK_6g26170.1	down-regulated	0.775808	0.780714	0.424339	1.44757	3.00118	4.20198
BolK_6g27140.1	down-regulated	0	0	0	0	0	0.824088
BolK_6g27810.1	up-regulated	27.2799	11.2658	3.50503	0.780801	0.781382	0.513991
BolK_6g28580.2	down-regulated	0	0	0.013678	0.949267	0.127096	0.240074
BolK_6g28620.2	up-regulated	1.71922	2.11244	0.983059	0.251995	0.142574	0.134888
BolK_6g29380.1	up-regulated	0.71022	0.173223	0.603927	0.138214	0.111634	0.019237
BolK_6g29470.1	down-regulated	123.938	67.3442	81.0512	385.143	504.058	415.957
BolK_6g29540.1	down-regulated	0.400895	0.099087	0.106021	0.552719	0.689775	3.8203
BolK_6g30080.1	up-regulated	4.59886	3.48308	4.6421	1.37266	1.16563	0
BolK_6g30310.1	down-regulated	0.206894	0.82204	1.54085	11.9064	5.45548	16.9675
BolK_6g30430.1	down-regulated	0.139458	0.326606	0.124822	1.65706	2.81155	15.6333
BolK_6g30620.2	up-regulated	0.650292	0.400607	0.350421	0	0	0
BolK_6g30680.2	up-regulated	0	0	1.11929	0	0	0
BolK_6g31020.1	down-regulated	4.2824	3.84806	4.70683	32.0768	28.8479	26.808
BolK_6g31240.1	down-regulated	1.35451	0.325347	0.292738	5.62423	4.65805	4.45887
BolK_6g31280.1	down-regulated	0	0.051603	0.204845	0.525863	1.42016	25.0537
BolK_6g31370.1	down-regulated	0	0	0	0.037714	0.812087	3.86053
BolK_6g31510.1	up-regulated	0.096226	0.073036	0.044231	0	0	0
BolK_6g31830.1	up-regulated	50.1945	57.1691	52.017	18.5476	8.02219	8.56147
BolK_6g31880.1	down-white-regulated	0.651322	0.674377	1.08349	22.1089	18.0631	22.2084
BolK_6g31950.1	down-regulated	7.54634	7.21279	4.40041	51.7705	243.725	506.949
BolK_6g31970.1	down-regulated	0.114664	0.313085	0	2.5663	3.58153	7.99783
BolK_6g32180.1	down-regulated	0	0.055263	0	1.01153	2.85716	4.72108
BolK_6g32680.2	up-regulated	0	2.30833	0	0	0	0
BolK_6g32720.1	down-regulated	14.963	8.30134	7.64807	33.0236	30.2926	88.6144
BolK_6g32730.1	down-regulated	0.100839	0.293701	0.364722	3.95268	1.78607	3.12724
BolK_6g33060.1	down-regulated	0.194368	0.225689	0.170861	4.57216	0.178725	0.152849
BolK_6g33060.2	up-regulated	0.649931	0.891519	0.352828	0	0	0
BolK_6g33300.1	down-regulated	1.31468	0.631995	2.97605	5.25513	21.4742	24.7567
BolK_6g33470.1	down-regulated	12.5293	5.81878	8.03773	14.9128	29.5001	61.5056
BolK_6g33940.1	down-regulated	0.220738	0.270495	0.924687	1.92279	4.93713	9.03156
BolK_6g34290.1	down-regulated	0.632965	2.46508	1.34437	6.37578	5.42828	6.42112
BolK_6g34390.2	down-regulated	0	0	0	0.026753	0.052761	0.065338
BolK_6g34560.1	down-regulated	0	0	0	0.042548	0.085628	0.183305
BolK_6g34970.1	down-regulated	0	0	0	0.097498	0.065629	0.033584
BolK_6g35270.2	up-regulated	3.08671	2.24754	2.49174	0.550221	0.647976	0
BolK_6g35320.1	down-regulated	0.06013	0.058303	0.168385	0.276546	0.194066	0.814231
BolK_6g35520.4	up-regulated	0.928633	0.806343	0	0	0	0
BolK_6g36000.1	down-regulated	0	0.040793	0.425393	0.408565	1.05115	8.16198
BolK_6g36220.1	up-regulated	3.90685	0	0	0	0	0
BolK_6g36420.1	down-regulated	3.0686	1.1104	0.215755	7.71537	26.4835	59.7051
BolK_6g36640.1	down-regulated	0.256382	0.838302	0.289115	2.01306	3.49595	4.63089
BolK_6g37450.1	down-regulated	2.53717	4.29183	2.07234	14.2023	36.4498	52.1761
BolK_6g38070.1	down-regulated	0.148987	0.175061	0.266108	1.32419	0.363085	1.33895
BolK_6g38160.2	down-regulated	0	0.166078	0.077895	5.19778	5.66404	5.81231
BolK_6g38540.1	up-regulated	4.56531	1.07205	0.295089	0	0	0
BolK_6g38740.3	down-regulated	0	0.143306	0	0	10.1398	3.80077
BolK_6g38750.1	down-regulated	0	0.109946	0	0.559087	0.403668	1.40102
BolK_6g39470.1	up-regulated	1.67301	0.709907	1.04549	0	0	0
BolK_6g40500.1	down-regulated	3.67112	1.25889	1.48318	11.663	16.9422	55.9806
BolK_6g40550.1	down-regulated	3.23655	2.28567	1.567	5.01218	10.2481	22.3439
BolK_6g40590.1	down-regulated	3.17753	1.91569	2.23078	5.77036	6.90756	26.2543
BolK_6g41000.1	down-regulated	9.00704	3.67175	4.69502	35.888	23.3066	27.243
BolK_6g41280.1	up-regulated	0.521368	1.10058	2.32936	0.289435	0.17593	0.146184
BolK_6g41420.1	down-regulated	0	0	0	0.260472	0.58133	0.65264
BolK_6g41470.1	down-regulated	0.034868	0	0	0.816781	1.25605	16.4297
BolK_6g41690.1	down-regulated	0	0	0	0	0.313801	0.177347
BolK_6g41930.2	down-regulated	0.976494	0.722966	0.328319	0.920175	2.86213	4.41773
BolK_6g42110.1	down-regulated	0.220818	0.21761	0	3.35719	2.71628	3.16524
BolK_6g42250.3	down-regulated	0.330882	0.762413	0.634274	1.67317	1.56669	3.44784
BolK_6g42340.1	down-regulated	0	0.269669	0.226343	0.333051	0.869759	4.60798
BolK_6g42790.1	down-regulated	0.060606	0	0.048942	2.73663	2.89016	5.59723
BolK_6g43040.1	down-regulated	0.591352	1.26762	2.28766	4.82314	16.5596	93.1011
BolK_6g43050.1	down-regulated	0	0	0	0.08896	0.234168	4.22052
BolK_6g43740.1	down-regulated	2.16336	3.75185	2.38931	9.58888	11.8494	13.1452
BolK_6g43750.1	up-regulated	16.8904	13.3384	15.9822	6.1063	2.76034	1.64694
BolK_6g43790.2	up-regulated	0	0.420414	1.19547	0	0	0
BolK_6g44170.1	up-regulated	11.316	9.60546	7.85519	0.929135	1.45672	0.507655
BolK_6g44220.1	down-regulated	10.555	8.88421	12.5004	42.9309	50.134	42.1443
BolK_6g44580.1	down-regulated	0	0	0	0.202056	0.290799	1.20724
BolK_6g45010.1	down-regulated	0.098247	0.093601	0.029544	0.69306	0.342044	0.161941
BolK_6g45820.1	down-regulated	0	0	0	0.126359	0.469313	2.64175
BolK_6g45840.2	down-regulated	0.05215	0.232602	0.170096	0.594573	0.501741	1.46512
BolK_6g45860.1	down-regulated	3.93359	5.93123	5.32507	24.0807	18.3618	20.8293
BolK_6g46190.1	down-regulated	0	0	0	0	0.178139	0.273531
BolK_6g46220.1	up-regulated	1.24194	2.17216	2.59614	0.386564	0.209469	0.530922
BolK_6g46340.1	up-regulated	0.054099	0	0.555516	0	0	0
BolK_6g46670.2	down-regulated	20.3292	23.8745	25.3266	201.465	487.668	454.794
BolK_6g46740.1	down-regulated	0	0	0	0.050047	0.565343	0.063385
BolK_6g46840.4	up-regulated	5.921	6.4955	3.09196	0.357441	0.506308	0.729051
BolK_6g46900.1	down-regulated	0.608244	0.614389	1.25681	3.47845	9.0244	20.0893
BolK_6g46900.2	down-regulated	0.532709	0.631284	1.72131	4.23293	13.1156	28.7418
BolK_6g46910.1	down-regulated	0.28851	0.151637	0.129578	0.413174	1.34827	3.62535
BolK_6g47200.1	down-regulated	0.193113	0.132828	0.405476	1.45888	1.66404	17.9679
BolK_6g47360.1	down-regulated	0.06293	0.124464	0.141636	0.630789	0.125843	0.904069
BolK_6g47460.1	down-regulated	0.01921	0.109439	0.099059	0.609256	0.605284	2.67352
BolK_6g47760.1	down-regulated	0	0	0	2.41262	3.87416	10.4448
BolK_6g48700.1	down-regulated	1.55001	4.74612	1.0275	5.75727	12.6858	18.1315
BolK_6g48840.1	down-regulated	0	0	0	0.080178	0.230625	0.758649
BolK_6g48850.1	down-regulated	18.0228	11.9911	26.8863	166.942	99.7317	109.338
BolK_6g49400.1	down-regulated	0.842711	0.212439	0.288636	2.28678	1.51778	2.16971
BolK_6g49700.1	down-regulated	0.05368	0.126086	0.044736	2.35907	1.89181	7.0637
BolK_6g49890.1	down-regulated	1.49176	1.70179	2.21668	4.73451	23.5899	158.963
BolK_6g49960.1	down-regulated	4.41733	2.37673	2.7035	14.9506	15.144	47.6584
BolK_6g50210.1	down-regulated	4.26554	6.17717	10.9175	78.1691	54.2096	45.1597
BolK_6g50430.1	down-regulated	1.0436	0.366061	1.24109	4.05081	3.47896	5.79886
BolK_6g50430.3	down-regulated	0.387468	0.529939	0.395794	1.75265	4.29692	4.78531
BolK_6g50600.1	down-regulated	0	0	0.02928	1.8096	6.35521	3.667
BolK_6g50950.1	down-regulated	0	0	0	0	0.590206	0.332431
BolK_6g51010.1	down-regulated	3.92063	3.25158	2.68414	13.1838	6.36634	24.435
BolK_6g51030.1	up-regulated	1.55333	1.87087	1.73165	0.316782	0	0
BolK_6g51110.1	down-regulated	0	0	0	0.416594	0.570919	0.648579
BolK_6g51140.3	down-regulated	1.49745	0.165041	0.126667	4.43176	1.11946	5.83723
BolK_6g51140.4	down-regulated	0	0	0	1.8506	1.48771	0
BolK_6g51170.1	down-regulated	0.344266	0.128315	0.37594	1.17987	1.66595	1.08036
BolK_7g00620.1	down-regulated	0	0	0	0.749307	0.710138	3.14308
BolK_7g01910.1	up-regulated	1.40455	5.53397	2.89595	0.134377	0.212255	0.007456
BolK_7g02990.1	down-regulated	10.2247	9.911	8.11642	50.9118	55.1299	66.7276
BolK_7g04910.1	down-regulated	0	0.471812	0	1.33501	1.48699	4.69665
BolK_7g05150.1	up-regulated	2.99596	3.8151	8.34973	0.469462	1.04646	0.432556
BolK_7g05190.2	down-regulated	0.19406	0.354814	0.370469	2.06375	1.04558	1.98489
BolK_7g05410.1	down-regulated	0.567993	0.152032	0.241748	1.44665	1.64029	2.65213
BolK_7g05530.1	down-regulated	0	0.142208	0.274443	0.841315	1.07419	4.48431
BolK_7g05890.1	down-regulated	12.4297	13.6215	18.16	71.5147	44.2805	57.2176
BolK_7g06740.1	down-regulated	1.9039	1.42603	1.70657	5.14536	6.74334	18.544
BolK_7g09000.1	up-regulated	2.96833	0.265833	1.5636	0.1375	0.172668	0.077141
BolK_7g09240.1	down-regulated	1.05163	2.39834	3.1736	6.21003	12.9114	12.7903
BolK_7g09510.1	up-regulated	0.240081	1.63132	0.955061	0	0	0
BolK_7g13080.1	up-regulated	24.6564	12.6402	14.9612	2.8595	2.86994	2.06986
BolK_7g13290.1	down-regulated	0	0	0	1.45488	0.744371	6.2115
BolK_7g13290.2	down-regulated	0.697678	1.74942	3.59256	13.3406	18.5156	18.6718
BolK_7g15080.1	down-regulated	17.5757	18	14.8648	76.9869	112.995	69.948
BolK_7g15730.1	down-regulated	0	0	0.035519	0.602091	0.372286	1.55625
BolK_7g16180.1	up-regulated	1.41256	3.08755	1.86771	0.216261	0.807215	0.504328
BolK_7g16910.1	down-regulated	7.42725	6.3662	4.02759	26.4484	45.3872	43.1572
BolK_7g17060.1	down-regulated	0	0	0	0.248434	0.455253	1.22564
BolK_7g17230.1	down-regulated	0.078526	0.426541	0.245565	0.945952	4.95885	11.38
BolK_7g17390.2	down-regulated	1.30807	0.174385	0.408155	12.2742	0.974402	1.5098
BolK_7g17460.1	down-regulated	3.14745	1.84164	1.39724	6.72527	8.97627	16.4418
BolK_7g17720.3	up-regulated	0.862843	0.629252	0.150145	0.098182	0.087737	0.037335
BolK_7g18180.1	down-regulated	0.325064	0.113082	0.062225	1.11045	0.588852	0.873696
BolK_7g18560.2	down-regulated	0.083522	0.067054	0.032717	0.967776	0.561673	0.243104
BolK_7g18770.1	down-regulated	0.236812	0.205099	1.96253	2.77262	3.0441	5.84447
BolK_7g19100.4	down-regulated	4.02175	5.46202	8.98075	30.2359	20.4561	21.2873
BolK_7g19780.1	down-regulated	26.3033	34.0195	87.0946	275.419	350.863	315.179
BolK_7g19840.1	down-regulated	0.295926	0.320018	0.140488	0.889126	4.12237	22.5073
BolK_7g19910.1	down-regulated	0.108999	0.126205	0.254465	1.3725	1.68028	2.19205
BolK_7g20150.1	down-regulated	0	0.028815	0.094457	0.109676	0.762541	3.45773
BolK_7g20800.1	up-regulated	0.768327	0.943536	0.64175	0.200101	0.212658	0.057392
BolK_7g20880.1	down-regulated	0.36262	1.17436	1.8603	5.34968	13.799	6.53547
BolK_7g21140.1	down-regulated	0.022195	0.035849	0.034853	0.357604	0.464733	1.37607
BolK_7g21410.1	down-regulated	0.309601	0.193149	0.031222	2.46425	2.8505	2.45195
BolK_7g22170.2	up-regulated	0.781718	1.10073	0	0	0	0
BolK_7g22180.1	down-regulated	1.91695	0.654001	0.82354	2.98176	6.4909	16.2879
BolK_7g22190.1	down-regulated	1.94205	0.968383	0.529493	2.54728	8.76716	20.0851
BolK_7g23290.1	down-regulated	3.72098	1.11763	1.53688	14.1465	21.5241	27.2543
BolK_7g23390.1	down-regulated	0.55175	0.523569	1.87252	5.17942	15.5354	57.8036
BolK_7g23460.1	down-regulated	0.495565	0.387323	0.339672	1.39778	1.06886	2.68582
BolK_7g23470.1	down-regulated	0.326258	0.301614	0.220612	1.0596	1.26365	3.94225
BolK_7g24190.1	up-regulated	0.597516	8.67242	13.5922	0.766906	2.38506	0.201929
BolK_7g25230.1	down-regulated	6.82281	2.7712	1.78296	15.3088	18.1518	14.1916
BolK_7g25490.1	down-regulated	0.594358	0.395254	0.626313	4.96403	0.149249	6.10922
BolK_7g25540.1	down-regulated	2.77558	2.62267	1.89669	10.7339	14.675	16.0366
BolK_7g26180.1	down-regulated	0	0.033665	0.034209	0.070258	0.269915	2.11311
BolK_7g26210.1	down-regulated	0.637009	0.663177	0.816751	2.00683	3.16519	2.99816
BolK_7g26920.3	up-regulated	0.518971	0.934776	0.127121	0.070333	0.105795	0.085008
BolK_7g27510.1	down-regulated	1.48938	1.60252	1.94146	5.20369	9.31305	10.2244
BolK_7g27620.1	down-regulated	5.0105	4.21352	1.93341	8.6254	19.3017	20.4405
BolK_7g27810.1	down-regulated	0	0	0	0.587864	0.321313	0.162067
BolK_7g28190.1	down-regulated	0.073832	0	0.189857	0.752717	0.513841	1.88654
BolK_7g28340.1	down-regulated	2.98143	2.30919	1.30888	13.9514	31.1273	34.4175
BolK_7g28420.1	down-regulated	0	0	0	0.063768	0.295383	0.29162
BolK_7g28430.1	down-regulated	0.361265	0.395349	0.088148	0.931514	1.58265	0.793493
BolK_7g28470.1	down-regulated	0.250919	2.95764	18.2822	36.9396	59.1216	54.0446
BolK_7g28720.3	up-regulated	2.39455	3.16112	2.17918	0.438064	0.235805	0.775529
BolK_7g29340.1	down-regulated	0.231733	0.875176	1.00588	1.42805	7.80049	11.2148
BolK_7g29810.2	down-regulated	0	0	0	0	0.400608	2.16236
BolK_7g30340.1	down-regulated	0	0	0	0.135543	0.18791	2.00092
BolK_7g30720.1	up-regulated	0.569237	1.12585	1.84572	0	0	0
BolK_7g30790.1	down-regulated	0.477808	1.36075	1.41433	8.54678	4.00897	4.05844
BolK_7g30790.2	down-regulated	1.55385	0.681729	0.669069	4.70158	2.38082	5.39593
BolK_7g30790.4	down-regulated	0	0	0	0.269974	0.411346	0.237932
BolK_7g30790.5	down-regulated	7.18986	8.55006	12.1422	44.6733	54.1514	37.316
BolK_7g30800.1	down-regulated	0.180382	0.173438	0.069876	0.509025	0.424093	0.968901
BolK_7g30840.1	down-regulated	2.32629	2.36889	3.80797	12.9347	13.1997	9.50652
BolK_7g31430.3	down-regulated	0.049111	0.072618	0.069977	1.15648	1.19608	0.148477
BolK_7g31850.1	down-regulated	6.90254	5.31364	6.1854	13.0856	34.9323	45.7393
BolK_7g32270.1	up-regulated	0.101718	0.053285	1.00393	0	0	0
BolK_7g33120.1	down-regulated	3.87674	5.62393	5.05509	13.018	24.8577	23.9861
BolK_7g33470.2	down-regulated	10.4931	13.201	7.82217	36.9935	44.4079	54.7846
BolK_7g33510.1	down-regulated	0	0	0	0	0.147145	0.360532
BolK_7g33530.1	down-regulated	3.07474	3.26684	2.7952	7.11379	13.196	16.1767
BolK_7g33640.4	down-regulated	0.647467	1.56665	0.635609	2.95408	3.89549	4.60674
BolK_7g33770.2	up-regulated	0.086138	1.32575	0.701804	0.075777	0.038633	0
BolK_7g33870.1	down-regulated	0	0.062458	0	2.00825	2.63561	4.1064
BolK_7g33890.1	down-regulated	0	0.028583	0.04243	0.331402	0.203403	0.308102
BolK_7g34050.1	down-regulated	0	0	0	0.092699	0.021465	0.264643
BolK_7g34330.1	down-regulated	0	0.00384	0.217981	1.11814	3.71329	1.44626
BolK_7g34750.1	down-regulated	0.3282	0.2667	0.211362	1.58851	1.53497	0.789089
BolK_7g35210.1	down-regulated	0.842142	1.78321	1.69819	4.06498	4.92	47.1502
BolK_7g35490.1	down-regulated	0.200032	0.31614	0.204271	0.381405	1.86764	8.36043
BolK_7g35720.1	down-regulated	23.8943	8.79177	5.74956	59.9922	89.6085	84.2229
BolK_7g36030.1	down-regulated	1.22578	1.08024	0.99518	8.20403	9.87716	16.7595
BolK_7g36290.1	down-regulated	0.400741	0.224095	0.176864	1.04458	0.933531	2.04186
BolK_7g36350.3	up-regulated	3.03749	5.63006	2.36651	0.673766	1.14924	0.434112
BolK_7g37130.1	down-regulated	0	0.090849	0.525974	4.3351	7.53333	10.6306
BolK_7g37370.1	up-regulated	2.19984	0.321593	0.216423	0.082291	0.09978	0.186513
BolK_7g37550.2	down-regulated	0.196429	0.292105	0.064314	22.568	22.2542	6.00796
BolK_7g37730.1	down-regulated	1.34622	1.26213	1.25332	4.89754	3.17906	10.1503
BolK_7g38100.1	down-regulated	3.77172	3.54107	5.15874	8.24603	13.8967	53.1789
BolK_7g38150.1	down-regulated	0	0.023265	0.147142	3.19718	7.03436	13.7358
BolK_7g38210.1	down-regulated	8.15711	2.32941	2.70518	17.8677	14.4324	19.5518
BolK_7g38300.2	up-regulated	0.025524	0.159706	0.02277	0	0	0
BolK_7g38630.1	up-regulated	0.017929	0.178034	1.12904	0.001346	0	0
BolK_7g38690.1	up-regulated	2.8518	1.76027	2.25928	0.36541	0.481265	0
BolK_7g38690.2	down-regulated	0	0	0	0.574967	0.172743	0.798905
BolK_7g39250.1	down-regulated	12.3958	17.5547	10.5427	43.244	41.4524	74.7625
BolK_7g39400.2	up-regulated	1.52465	2.18037	3.01093	0.365809	0.292294	0.834184
BolK_7g39600.4	down-regulated	0.544892	0	0.054281	4.91644	2.90776	1.64504
BolK_7g39780.4	up-regulated	0	6.75082	0	0	0	0
BolK_7g40270.1	down-regulated	2.6092	1.35029	0.040462	44.8199	29.4401	17.9235
BolK_7g40310.1	down-regulated	3.08092	0.752767	0.909402	11.289	19.3826	23.5979
BolK_7g40470.1	down-regulated	0	0	0	0	0.221854	0.606046
BolK_7g40810.2	down-regulated	2.96799	1.90405	2.63473	10.7329	11.3056	21.1227
BolK_7g41640.1	down-regulated	0.595854	0.971205	1.25047	7.23821	12.2961	47.4415
BolK_7g41870.1	down-regulated	0.213307	0.13525	0.332494	1.66023	1.36139	1.28436
BolK_7g42100.1	down-regulated	0.213595	0.656237	0.464062	1.81448	1.86791	9.37177
BolK_7g42200.1	down-regulated	0.178504	0	0.34931	0.802976	2.40937	5.77463
BolK_7g42210.1	down-regulated	2.96131	3.25837	3.57775	12.6254	13.2868	41.3431
BolK_7g42380.1	down-regulated	17.0547	18.3729	35.1807	143.72	165.894	176.572
BolK_7g43110.1	down-regulated	1.17194	4.44384	19.1371	48.9974	42.3289	40.932
BolK_7g43340.1	down-regulated	0	0.163417	0.036753	0.193131	0.502762	5.00461
BolK_7g43860.1	down-regulated	0.115347	0.318497	0.510066	2.09533	0.745219	1.88965
BolK_7g43870.1	up-regulated	0.239771	0.164001	0.142938	0.051994	0	0
BolK_7g44040.2	up-regulated	1.71498	0	0.842094	0	0	0
BolK_7g44090.4	down-regulated	0	0	0	0.389766	0	1.13723
BolK_7g44370.1	down-regulated	0	0	0	2.37625	5.34774	5.22349
BolK_7g44490.1	up-regulated	0.620093	0.58315	0.987637	0.166393	0.037766	0.041357
BolK_7g44500.1	up-regulated	0.194391	0.278997	0.513363	0	0	0
BolK_7g44620.1	down-regulated	0.026985	0	0	1.37346	0.111316	0.500147
BolK_7g44650.2	up-regulated	1.16094	3.19297	2.069	0	0	0
BolK_7g44930.1	down-regulated	0.020804	0.17287	0.336717	0.635163	0.572712	2.68411
BolK_7g44990.1	down-regulated	0.591791	0.964586	0.864159	1.17017	2.90484	5.88957
BolK_7g45050.1	up-regulated	0.691453	0.596887	0.392901	0	0	0
BolK_7g45320.1	up-regulated	2.90937	39.4299	14.5664	1.8488	1.30868	2.04412
BolK_7g45570.1	down-regulated	0.557379	0.223409	0.077359	4.54182	7.68849	20.1271
BolK_7g45630.3	down-regulated	0	0	0	2.44365	0	1.76483
BolK_7g45680.1	down-regulated	0.766242	0.094426	2.57939	3.66907	12.9062	16.9935
BolK_7g45880.1	down-regulated	3.71563	2.88694	3.25411	13.0028	22.9684	18.8415
BolK_7g46200.1	down-regulated	0.090872	0	0.123483	0.459738	0.417164	0.463155
BolK_7g46280.1	down-regulated	0.133713	0.141418	0.233099	0.579447	0.823863	0.958385
BolK_7g46330.1	down-regulated	3.39576	2.99183	4.73334	36.6835	42.0252	74.6084
BolK_7g46350.1	down-regulated	0.424635	0.746358	0.481631	7.32352	11.681	17.2847
BolK_7g46980.1	down-regulated	0	0	0	1.16901	1.76064	2.19779
BolK_7g47090.1	up-regulated	1.33472	0.63285	0.718215	0	0	0
BolK_7g47120.1	up-regulated	6.81013	3.88807	3.43326	0	0.07277	0
BolK_7g47130.3	up-regulated	7.00249	2.23223	1.43588	1.06616	0.170412	0
BolK_7g47690.1	down-regulated	0	0.096016	0.551046	5.70059	4.08032	4.80166
BolK_7g47750.1	down-regulated	0.29608	0.463601	0.254381	1.12087	1.74212	4.13223
BolK_7g48050.1	down-regulated	0	0	0	0.384874	0	0
BolK_7g48210.2	down-regulated	0.979293	0.403209	0.178775	2.06934	4.17461	2.59949
BolK_7g48530.1	down-regulated	3.33016	4.03028	2.75934	11.5361	22.1295	14.6893
BolK_7g48680.1	down-regulated	0	0	0	0.049987	0.070473	0.416436
BolK_7g49060.1	down-regulated	0.12161	0.087319	0.056288	0.777371	0.415068	1.2362
BolK_7g49750.2	up-regulated	0.154757	0.448487	0.346681	0.040431	0.030479	0
BolK_7g49980.1	down-regulated	8.0439	5.07367	4.16616	17.2359	13.3062	38.3509
BolK_7g49980.2	down-regulated	0.241309	0.177172	0.602818	0.276439	4.59733	4.51436
BolK_7g50140.1	up-regulated	6.16556	11.474	14.3877	1.15687	0.41476	0.341455
BolK_7g50500.1	down-regulated	0.286492	0.244538	0.062193	0.618084	1.3493	2.22958
BolK_7g51250.1	down-regulated	2.68324	2.46077	3.25128	3.44939	7.49082	21.1748
BolK_7g51280.1	down-regulated	0.559343	0.499794	0.653463	0.601663	0.791374	6.47406
BolK_7g51370.1	down-regulated	0.075068	0.183213	0.205715	0.98169	1.513	8.2169
BolK_7g51430.1	down-regulated	0.258863	0.191948	0.607971	1.31714	1.99141	6.64304
BolK_7g51610.1	down-regulated	0	0	0	0.517967	0.297698	0.743286
BolK_7g51690.1	down-regulated	0	0	0.008504	0.310871	0.421965	1.15257
BolK_7g51840.1	down-regulated	3.11389	0.840507	0.389664	4.43304	6.37077	8.85372
BolK_7g52270.1	down-regulated	0	0	0.089907	61.733	11.3443	5.99172
BolK_7g52330.1	down-regulated	0	0	0	0.346068	0.359333	1.89215
BolK_7g52390.1	down-regulated	0.562593	0.09985	0.972376	2.11447	5.13613	48.194
BolK_7g52610.1	down-regulated	0.810191	1.08213	1.46159	13.8047	5.35001	6.21221
BolK_7g52720.1	down-regulated	0.471266	0.249789	0.200626	1.77544	1.47315	1.60453
BolK_7g52890.1	down-regulated	0	0	0	0.163966	0.102377	0.533344
BolK_7g52910.1	down-regulated	0.074551	0.390963	0.156571	0.822624	1.07241	1.44175
BolK_7g52930.1	down-regulated	1.09155	1.17022	0.636033	3.95892	1.69885	7.21945
BolK_7g52950.1	down-regulated	0.873546	0.663963	0.110726	1.11635	1.49226	9.90934
BolK_7g52950.2	down-regulated	0.266707	0.07021	0.244957	0.653915	0.956303	1.63502
BolK_7g52970.1	down-regulated	1.39439	0.619128	0.833968	3.16259	4.90232	10.0423
BolK_7g53150.1	down-regulated	0.281017	0.559298	0.281535	1.37434	3.98902	11.729
BolK_7g53190.1	down-regulated	0.101394	0.089573	0.168717	0.309985	1.44485	1.06608
BolK_7g53780.1	down-regulated	0	0	0.023681	0.236406	0.412361	0.807181
BolK_7g54440.1	down-regulated	1.62685	0.389218	2.03535	4.70819	6.95649	15.1031
BolK_7g54570.1	down-regulated	0.087324	0.792166	0.960281	3.39852	3.00395	5.12716
BolK_7g54750.1	down-regulated	0.404464	0.485346	0.301471	4.29007	2.6903	3.48049
BolK_7g54910.1	down-regulated	0	0	0	9.37883	0	0
BolK_7g55170.1	down-regulated	0	0	0	0.320206	0.030724	0.3966
BolK_7g55620.2	down-regulated	3.22752	1.36514	1.86293	6.90854	8.67927	9.93894
BolK_7g55920.1	down-regulated	0	0	0	0.630971	0.137064	0
BolK_7g56470.1	down-regulated	1.19729	2.63008	0.565445	3.1148	6.55867	7.51581
BolK_7g56650.1	down-regulated	0.46952	0.320144	0.459146	3.67723	3.33749	1.6843
BolK_7g56780.1	down-regulated	0.023307	0.06904	0.366504	4.97046	3.22907	2.15463
BolK_7g56780.2	down-regulated	2.45905	4.50956	9.42922	18.4809	26.1703	28.5788
BolK_7g57120.2	up-regulated	0.433194	0.005688	0.35437	0	0	0
BolK_7g57690.1	down-regulated	0.583743	0.576752	0.526541	1.90434	1.24977	4.80892
BolK_7g58680.3	up-regulated	0.988546	0.219378	1.35173	0.034385	0.197857	0.108584
BolK_7g58720.1	down-regulated	1.00885	0.962952	0.408643	5.88694	11.5093	11.5477
BolK_7g58850.2	up-regulated	1.23266	0.291755	3.13932	0.206193	0.50048	0.102248
BolK_7g58980.1	down-regulated	0.155408	0.319665	0.900794	4.75146	5.64585	8.30021
BolK_7g59250.2	up-regulated	0.788402	4.5664	1.40443	0.661995	0.411005	0.50623
BolK_7g59570.1	down-regulated	0	0.09474	0	0.815093	1.31996	0.159448
BolK_7g59850.1	down-regulated	0	0	0	0.184131	0	0.68541
BolK_7g59870.1	down-regulated	20.4918	6.77871	9.61966	54.3529	79.3795	77.3113
BolK_7g59890.1	down-regulated	1.33563	0.497613	1.19645	4.7488	5.56224	11.3457
BolK_7g59900.2	down-regulated	0.149137	0.178576	0.064976	1.00453	1.06444	1.37955
BolK_7g60880.1	down-regulated	0	0	0	0.681543	3.25448	1.5692
BolK_7g61450.1	up-regulated	0.336796	0.263738	0.429901	0.043709	0	0
BolK_7g61540.1	down-regulated	9.25462	9.24794	15.7634	99.3046	78.7812	73.4247
BolK_7g61660.1	down-regulated	2.64028	1.84689	3.98006	7.39734	13.5678	27.7783
BolK_7g61830.1	down-regulated	0.554066	0.867547	0.243801	2.69215	9.30729	29.9184
BolK_7g62140.1	down-regulated	0.145942	0.285432	0.543697	2.52877	1.51932	2.33855
BolK_7g62160.1	down-regulated	11.2367	5.94026	8.29227	38.1348	26.311	79.699
BolK_7g62560.1	down-regulated	0	0	0	0.083293	0.210735	2.42849
BolK_7g62930.1	down-regulated	2.66054	2.0913	3.40781	18.6488	13.4075	14.0751
BolK_8g00270.2	down-regulated	5.28391	3.01219	5.43372	15.611	15.477	27.9956
BolK_8g00540.1	up-regulated	0.191273	0.379168	0.16515	0.058564	0.02588	0
BolK_8g00670.6	up-regulated	0.366574	0.841373	0.420205	0.048087	0.07996	0.06517
BolK_8g01170.1	down-regulated	0	0	0	0.16044	0.599475	0.529577
BolK_8g01180.1	down-regulated	0	0	0	0.289303	0	0.516624
BolK_8g01180.2	down-regulated	0	0	0	0	0.252676	0.378445
BolK_8g01740.1	down-regulated	0	0.017767	0	0.88253	0.418088	0.124736
BolK_8g02130.1	down-regulated	0.219892	0.147192	0.233379	0.961164	1.12396	3.97202
BolK_8g02500.1	down-regulated	0.312175	0.050757	0.2868	1.82125	2.0106	2.96493
BolK_8g02610.3	down-regulated	0	0	0	1.599	0	0
BolK_8g03120.1	down-regulated	0.294221	0.149088	0.137824	1.63097	1.55826	2.23722
BolK_8g03360.2	up-regulated	0.589134	0.074419	0.182013	0	0.006344	0
BolK_8g03490.1	up-regulated	0.304484	0.290973	0.207115	0	0	0
BolK_8g03680.1	up-regulated	1.99539	0.82087	0.536826	0	0	0
BolK_8g05440.2	up-regulated	0.484818	0.104637	0.21771	0	0	0
BolK_8g05840.2	up-regulated	0.441491	1.28405	0.479198	0	0	0
BolK_8g05860.1	down-regulated	0	0	0	0	0	47.2488
BolK_8g05960.1	down-regulated	0	0	0.034523	1.23666	0.417738	0.445933
BolK_8g06630.1	down-regulated	0.884495	0.418552	0.839826	1.76221	2.88029	10.5525
BolK_8g06680.1	up-regulated	0.403392	0.396387	0.273992	0	0	0
BolK_8g07100.1	down-regulated	0.338382	0.403252	0.372053	1.01486	2.48928	1.04195
BolK_8g08740.2	down-regulated	0	0	0	1.45512	2.55559	3.48712
BolK_8g08910.1	down-regulated	0	0	0	0.964061	0.37118	0.263042
BolK_8g09100.1	down-regulated	1.36333	1.71475	0.966138	4.20223	4.70855	15.8426
BolK_8g09520.1	down-regulated	0.034815	0.28783	0.307722	24.8309	5.24592	8.57385
BolK_8g09650.1	down-regulated	7.09596	13.6221	12.3024	35.227	58.9054	72.9626
BolK_8g10410.1	down-regulated	0.329424	0.742128	0.681368	3.02073	6.07336	3.10073
BolK_8g11300.1	down-regulated	0.88669	1.29829	0.650301	5.7282	13.2857	11.5955
BolK_8g11550.4	up-regulated	0.380572	0	0.105111	0	0	0
BolK_8g13200.1	down-regulated	1.07052	1.50625	2.04573	9.6912	6.77312	5.94463
BolK_8g13270.1	down-regulated	0.489661	2.88718	2.03626	58.4147	26.6528	51.6976
BolK_8g13970.1	up-regulated	0	0.051265	0.289279	0	0	0
BolK_8g14080.2	up-regulated	7.56948	11.2339	0	0	0	0
BolK_8g14480.2	up-regulated	1.9622	1.67189	0	0	0	0
BolK_8g15420.1	up-regulated	19.463	7.37867	5.87873	3.53284	0.685251	0.505915
BolK_8g15620.1	down-regulated	0	0.081309	0.185451	0.606002	0.988496	2.47035
BolK_8g17390.1	down-regulated	0.155613	0	0	0.672426	2.84932	11.8812
BolK_8g18350.1	down-regulated	0.159379	0.038152	0.038908	0.995548	0.526283	4.87041
BolK_8g18430.1	down-regulated	0	0	0.033081	0.4043	0.324931	0.62073
BolK_8g18580.1	down-regulated	3.84443	5.93214	2.33321	12.3073	29.7216	50.9572
BolK_8g18820.1	up-regulated	1.00642	1.19141	0.711694	0	0.29187	0.039625
BolK_8g19210.1	down-regulated	0	0	0	0.792896	1.86142	0.705299
BolK_8g19770.1	down-regulated	0.097182	0.152873	0.432981	1.33567	1.13397	0.789741
BolK_8g19870.1	down-regulated	0.148814	0.064308	0	0.401552	0.410485	1.89743
BolK_8g19920.1	down-regulated	0	0	0	0.819763	0	2.4956
BolK_8g20560.2	down-regulated	0.29309	0.265938	0	2.50209	1.24755	1.6323
BolK_8g21340.1	up-regulated	0.805195	0.645247	0.895216	0.195267	0	0.073024
BolK_8g21560.2	up-regulated	0	0	2.29321	0	0	0
BolK_8g21570.1	down-regulated	16.8891	23.9037	34.6428	230.223	182.098	176.982
BolK_8g21970.1	down-regulated	0.747951	2.35734	1.35707	2.98991	6.59068	15.4735
BolK_8g22290.1	down-regulated	0.148886	0.414068	0.447446	1.6573	2.81815	10.7865
BolK_8g22360.1	down-regulated	1.39042	1.53252	1.36872	14.1723	18.2093	46.3465
BolK_8g22430.3	up-regulated	0	1.00355	0	0	0	0
BolK_8g22950.1	down-regulated	0.256666	0.311865	0.430246	1.53595	1.61065	1.47643
BolK_8g22950.2	down-regulated	0	0	0	0.574337	0.359835	0.763893
BolK_8g22970.3	up-regulated	1.31995	2.00721	0	0	0	0
BolK_8g23010.1	down-regulated	0.055567	0	0.136748	2.14067	1.48266	7.01949
BolK_8g23070.1	down-regulated	0	0.427346	3.34395	25.2299	17.1548	34.9895
BolK_8g24200.2	down-regulated	0	0.476555	0.980272	3.39806	5.88417	1.30272
BolK_8g24940.1	down-regulated	0	0	0.033291	0.116058	0.362701	2.04364
BolK_8g25050.2	down-regulated	0.451225	0.616765	0.068715	3.20124	4.3233	4.87918
BolK_8g25140.1	down-regulated	0	0.161678	0	1.07486	2.42156	3.18574
BolK_8g25600.1	down-regulated	0.053268	0	0	0.893418	0.860654	1.31618
BolK_8g25780.2	down-regulated	0	0	0	0	0.020703	0.108645
BolK_8g26670.1	up-regulated	2.11722	0	1.06208	0	0	0
BolK_8g26830.1	down-regulated	1.26778	0.30694	1.14477	10.4898	6.52643	11.9439
BolK_8g27340.1	down-regulated	0.077961	0.312112	0.544987	0.64655	4.27347	15.4525
BolK_8g27600.1	down-regulated	1.04677	0.691674	0.689975	7.56146	4.03923	4.27979
BolK_8g27670.1	down-regulated	4.6945	4.13891	4.90932	10.8339	21.3573	25.7358
BolK_8g28210.1	up-regulated	0.373471	0.107277	0.402435	0.004261	0	0
BolK_8g28440.1	down-regulated	3.14792	1.47086	1.127	10.0753	7.77501	23.5788
BolK_8g28510.1	up-regulated	1.25186	3.84669	1.36014	0.096851	0.425094	0.10545
BolK_8g28840.1	up-regulated	0.141027	0.334974	0.442491	0	0	0
BolK_8g29200.1	down-regulated	2.33435	1.18759	1.00991	6.63131	8.64855	14.5933
BolK_8g29320.1	down-regulated	0.137826	0.03833	0.320285	0.520068	2.64665	10.7159
BolK_8g29450.1	down-regulated	8.27107	3.8432	5.25559	26.3382	26.5807	48.0286
BolK_8g29570.1	down-regulated	0.383056	0.565551	0.282774	8.82034	11.1937	25.4873
BolK_8g29900.1	down-regulated	2.84209	2.41579	3.60737	11.2993	19.3572	10.5225
BolK_8g30650.1	down-regulated	0.215868	0.063407	0.128568	0.808118	0.358714	1.28446
BolK_8g30860.3	down-regulated	0.446102	2.31248	5.21081	12.9555	23.6074	29.9702
BolK_8g31370.1	down-regulated	1.24487	0.543585	0.235076	5.8282	3.17521	3.59874
BolK_8g31710.1	down-regulated	3.72988	4.39406	2.70611	15.1146	20.8934	21.8585
BolK_8g32410.2	down-regulated	0	0	0	5.675	0	5.95389
BolK_8g32950.2	down-regulated	0	0.003309	0	1.41609	0.54406	0.102613
BolK_8g33070.1	up-regulated	1.41255	1.9354	1.05215	0.409373	0.398082	0.161405
BolK_8g33200.1	down-regulated	1.37066	0.915178	0.570781	2.38324	4.46904	11.5853
BolK_8g33480.1	down-regulated	0.204907	0.260862	0.03783	0.310757	0.837539	0.93064
BolK_8g33780.1	down-regulated	1.57885	4.55325	2.39108	8.33409	17.4971	12.8592
BolK_8g33960.1	down-regulated	0.96156	0.534401	1.25441	4.02389	4.57536	7.49731
BolK_8g34250.1	down-regulated	0.586748	1.41047	1.3826	4.75343	7.05942	6.81858
BolK_8g34480.1	down-regulated	4.79009	4.0446	4.41176	15.2799	27.2927	47.4599
BolK_8g34560.1	up-regulated	0.123149	0.110888	0.095696	0	0.028716	0
BolK_8g34720.1	down-regulated	2.10346	4.86108	4.15864	7.85917	10.4279	26.7196
BolK_8g35040.3	down-regulated	1.45323	5.68085	28.5928	79.5318	43.9319	35.9296
BolK_8g35300.1	down-regulated	0.032862	0	0.034476	1.12924	1.01244	1.56498
BolK_8g35560.3	up-regulated	0.518783	0	0.178175	0	0	0
BolK_8g35640.1	down-regulated	0.649976	0.461577	0.945406	14.9276	18.7069	17.2437
BolK_8g36650.1	down-regulated	0.512323	0.399254	1.29523	1.37504	2.04323	5.33806
BolK_8g37030.1	down-regulated	0.075135	0.129591	0.189925	0.652793	0.426021	2.05084
BolK_8g37050.1	down-regulated	0.283504	0.218886	0.354592	0.789691	0.249648	5.71866
BolK_8g37150.1	down-regulated	7.0555	8.78698	27.4917	93.2566	159.257	155.725
BolK_8g37400.1	down-regulated	18.0993	10.9785	23.2563	65.8024	80.6002	80.0482
BolK_8g37990.1	down-regulated	15.7684	12.5179	22.4841	40.8021	67.1869	106.109
BolK_8g39710.2	down-regulated	0	0	0	0.338796	0	0.206375
BolK_8g39730.1	down-regulated	0.987211	0.394982	0.752415	6.01793	7.89737	11.4396
BolK_8g39830.1	down-regulated	0.476051	0.795828	0.787832	2.43316	2.85994	7.7582
BolK_8g39950.1	down-regulated	25.1788	15.2927	37.8781	88.2953	133.674	179.463
BolK_8g40290.1	down-regulated	0.409547	0.297124	0.649784	1.87734	1.74071	7.80268
BolK_8g40340.1	down-regulated	0.081021	0.248629	0.13917	0.447042	0.476561	1.09774
BolK_8g40430.1	down-regulated	13.3726	9.73752	10.3141	35.0414	66.845	184.6
BolK_8g40550.2	up-regulated	4.56043	1.26145	2.13114	0.165743	0.189026	0.684947
BolK_8g40610.1	down-regulated	5.47044	1.99616	0.886357	14.8443	18.7394	24.6064
BolK_8g40690.1	down-regulated	8.50923	14.1896	20.8696	22.9319	42.583	116.95
BolK_8g40770.1	down-regulated	0	0.075746	0.055574	0.205275	0.646365	0.458801
BolK_8g41070.1	down-regulated	0.371899	0	0.211795	2.29303	5.3173	5.8164
BolK_8g41280.1	down-regulated	0.147391	1.00955	0.814606	5.24547	4.32768	29.1597
BolK_8g41280.2	down-regulated	0	0.442929	0.516901	2.45573	2.22331	14.9846
BolK_8g41320.1	down-regulated	0	0	0.026496	0.233166	0.435103	2.4686
BolK_8g41330.1	down-regulated	0.744548	0.64482	1.1092	4.1898	8.47247	44.2062
BolK_8g41450.2	down-regulated	0	0	0	0	0	3.96788
BolK_8g42100.2	up-regulated	5.49391	0.360234	2.5823	0	0	0
BolK_8g42120.1	up-regulated	0	0	0.906675	0	0	0
BolK_8g42240.1	down-regulated	0	0.105083	0.197126	0.642328	0.512515	1.13684
BolK_8g43010.1	up-regulated	6.51991	5.44798	4.95029	2.37829	0.832044	0.506693
BolK_8g43090.3	down-regulated	0.271831	0.967812	0.714276	3.83906	5.32003	3.46407
BolK_8g43210.1	up-regulated	1.09577	0.850479	0.542753	0.112196	0.117494	0.057413
BolK_8g43510.2	up-regulated	0.228205	3.40017	1.31971	0.120931	0.352205	0.159485
BolK_8g43750.1	down-regulated	0	0	0	0.451153	0.076998	0.647583
BolK_8g43950.1	down-regulated	0	0.148426	0	2.95956	1.69169	6.37736
BolK_8g44230.1	down-regulated	0.700518	0.292251	0.385426	1.17058	1.37689	3.74162
BolK_8g44240.1	down-regulated	0.235819	0.320718	0.563691	3.66754	7.0681	9.5543
BolK_8g44240.2	down-regulated	0	0	0	0.688409	0.230103	1.73707
BolK_8g44360.1	down-regulated	0	0.088819	0.055856	0.589699	0.683112	0.94754
BolK_8g44810.1	down-regulated	0.27117	0.094506	0	1.23277	4.30724	11.3611
BolK_8g44900.1	down-regulated	0.809396	0.205281	0.722148	2.82357	3.61315	12.4438
BolK_8g45370.3	up-regulated	0	0.682013	0.080501	0	0	0
BolK_8g46280.1	down-regulated	5.99622	1.91167	1.48918	18.0017	24.4005	36.894
BolK_8g46390.1	down-regulated	0	0	0	0.882648	0.22759	0.33719
BolK_8g46630.1	up-regulated	0.308786	0.603765	0.917534	0.098302	0.031907	0
BolK_8g47100.4	down-regulated	0	0	0	1.5571	0	1.6481
BolK_8g47250.1	up-regulated	0.398108	0.645639	0.503361	0.072824	0.146141	0.093312
BolK_8g47290.1	down-regulated	0	0	0	0.321993	0.09394	0
BolK_8g48150.1	down-regulated	0	0	0	0.932838	0.179683	0.206346
BolK_8g48710.1	down-regulated	0.106632	0.046766	0.16364	0.077415	1.5974	13.1809
BolK_8g48980.1	down-regulated	1.19766	0.984264	5.63003	15.6534	14.2015	11.4036
BolK_8g48980.2	down-regulated	0.198126	1.43828	1.50841	58.0364	58.7053	56.5749
BolK_8g49700.2	up-regulated	24.2946	37.5992	45.5994	6.46717	6.64664	9.74541
BolK_8g49850.1	down-regulated	0	0.280624	0	0.668102	1.0514	1.73163
BolK_8g50270.5	down-regulated	0.353611	0.26032	0.267329	2.95359	2.40255	0.096595
BolK_8g50500.1	down-regulated	0	0	0	0	0.248601	1.03926
BolK_8g50590.2	down-regulated	0	0.003396	0	0.303883	3.8378	0.493054
BolK_8g50590.4	down-regulated	1.2388	1.29846	0.874315	6.37204	14.8612	5.15056
BolK_8g50720.1	down-regulated	2.84353	1.14808	0.589295	5.46937	20.9535	14.1375
BolK_8g51540.1	down-regulated	0	0	0.299359	0.685752	2.33627	3.72445
BolK_8g51720.2	down-regulated	0.246194	0.262782	0.621638	1.15078	1.19301	2.10664
BolK_8g51780.1	down-regulated	1.25203	0.734419	1.00428	1.74901	2.0045	16.8928
BolK_8g51830.1	down-regulated	0	0	0	0	0.801126	0
BolK_8g51830.2	down-regulated	2.19466	2.57629	2.04288	6.48307	16.8435	8.65414
BolK_8g51950.2	down-regulated	0.127827	0	0.247296	0.71276	0.279252	5.79918
BolK_8g52040.1	down-regulated	0.177261	0.359412	0.437052	1.10496	1.76449	1.63969
BolK_8g52710.1	down-regulated	0.501055	0.076869	0.39465	3.31493	5.32202	60.5898
BolK_8g53240.1	down-regulated	0.377528	0.512294	0.38065	1.0847	1.55138	3.70599
BolK_8g53880.2	down-regulated	0.187142	0.285115	0.557317	0.749606	1.96904	2.42666
BolK_8g54100.1	down-regulated	0.478261	1.66399	0.899432	4.34338	19.9586	23.6192
BolK_8g54120.2	down-regulated	0.575164	0.329067	0.61537	4.44519	3.88926	6.11046
BolK_8g54210.2	down-regulated	0	0.088401	0	0.218759	0.420551	0.69921
BolK_8g54820.1	down-regulated	0.028421	0.16035	0.059956	0.462635	0.414974	1.38299
BolK_8g54870.1	down-regulated	0.091896	0.036707	0	0.702236	0.017149	11.7916
BolK_8g55400.1	down-regulated	1.53645	1.11508	0.856695	3.13666	3.18542	9.34478
BolK_8g55430.1	up-regulated	1.57366	0.484445	0.454119	0.084741	0.160156	0
BolK_8g56200.1	down-regulated	0	0	0	9.32878	11.6855	13.5259
BolK_8g56210.1	down-regulated	0.096998	0	0.055584	0.88992	0.202012	2.09956
BolK_8g56670.1	up-regulated	18.6835	9.52419	14.6155	5.77544	0.294499	1.02295
BolK_8g56800.2	up-regulated	1.85353	2.68424	2.38758	0.724558	0.116034	0.662085
BolK_8g56940.1	down-regulated	2.71305	1.65435	1.63469	8.01375	9.72622	10.3446
BolK_8g57490.1	down-regulated	2.21167	6.07158	22.2093	43.1438	47.001	51.3363
BolK_8g57510.1	down-regulated	0	0	0	0.301996	0.771974	0.147323
BolK_8g57590.1	down-regulated	0	0.099987	0	0.552592	0.292079	5.3489
BolK_8g57630.1	up-regulated	0.365897	0.275824	0	0	0	0
BolK_8g57920.1	down-regulated	0	0	0	1.37957	2.86389	7.12105
BolK_8g57920.4	down-regulated	0	0	0	0.365897	0.284934	0
BolK_8g57950.1	down-regulated	0	0	0	0	0.579598	0.239408
BolK_8g57980.1	down-regulated	3.23527	2.87414	3.78362	11.5433	14.1139	14.7044
BolK_8g58240.1	down-regulated	0.639072	0.433428	0.63529	3.30623	3.35643	2.79194
BolK_8g58380.3	down-regulated	0	0	0	1.25122	4.85317	8.45442
BolK_8g58380.4	down-regulated	0	0.140828	0	0.879555	1.67579	1.94729
BolK_8g58730.1	up-regulated	0	0	1.57748	0	0	0
BolK_8g58860.1	down-regulated	0.29329	0.375623	0.031264	1.04868	2.34799	3.11796
BolK_8g59710.2	down-regulated	0	0.015229	0	0.447757	0.116086	0.184061
BolK_8g60070.1	down-regulated	0	0	0	0.128	0.069769	0
BolK_8g60420.1	up-regulated	0.475739	0.904902	0.975452	0	0	0
BolK_8g60440.1	down-regulated	0	0	0	0.461673	0.367727	0.619728
BolK_8g60630.2	up-regulated	0	0.328985	0.12957	0	0	0
BolK_8g60930.2	down-regulated	0	0	0	0	0.479916	0
BolK_8g61060.1	down-regulated	1.86328	2.24158	2.65024	3.90602	11.2793	12.1749
BolK_8g61490.1	up-regulated	13.2359	16.6712	13.2682	1.91535	3.85403	0.312494
BolK_8g61820.1	down-regulated	0.192721	0.070579	0.021859	0.600648	0.358899	0.749723
BolK_8g62070.3	down-regulated	0.13201	0.225689	0.191192	0.570354	2.59132	2.17064
BolK_8g62170.2	down-regulated	13.3491	7.53597	17.83	94.446	54.3954	61.5784
BolK_8g62170.3	down-regulated	1.42992	7.67823	1.11769	62.2027	74.5216	30.5121
BolK_9g00370.1	down-regulated	0.761707	0.274107	0.914582	2.72429	4.38517	6.58849
BolK_9g00400.1	down-regulated	0.452676	0.403109	0.264756	0.860208	0.882981	4.75034
BolK_9g00680.1	down-regulated	18.264	23.1634	15.9216	57.6503	89.8172	82.1189
BolK_9g00750.1	down-regulated	0	0	0	0.054221	0.184082	0.422779
BolK_9g00820.1	down-regulated	0	0.032861	0	0.130569	0.062453	0.290698
BolK_9g00900.1	down-regulated	0	0	0	0.08055	0.360427	2.09261
BolK_9g01000.1	down-regulated	0.731303	1.36585	0.592075	4.08212	1.98671	34.7491
BolK_9g01140.2	down-regulated	0	0.032008	0.092642	0.311718	1.01736	4.29374
BolK_9g01390.1	down-regulated	0.736439	0.552409	0.673444	1.2802	1.82391	5.63685
BolK_9g01510.1	down-regulated	2.24942	7.65265	3.97481	6.13652	18.7396	48.7854
BolK_9g02540.1	down-regulated	1.5232	1.7236	2.46089	8.39014	6.29196	26.6013
BolK_9g02660.1	down-regulated	176.39	87.5171	75.9616	328.885	444.166	595.598
BolK_9g02670.1	down-regulated	12.3222	7.56059	4.78733	34.7958	35.4156	46.1327
BolK_9g02840.1	down-regulated	0.161758	0.151248	0.139048	3.96557	0.172062	0.178764
BolK_9g02870.1	up-regulated	0.983797	0.934026	0.519481	0.095304	0.129897	0.167929
BolK_9g03000.3	down-regulated	0	0	0	0	1.40429	0
BolK_9g03030.1	down-regulated	1.4383	1.44814	1.23166	9.98749	7.23791	3.49782
BolK_9g03510.1	down-regulated	0.064768	0	0.054867	0.134263	2.03633	0.832522
BolK_9g03610.1	down-regulated	12.4597	8.12443	10.5237	39.8061	64.2681	57.4672
BolK_9g03660.1	down-regulated	1.44981	4.13448	4.12677	37.6576	21.7848	30.6499
BolK_9g03680.1	down-regulated	0	0	0	0.166988	0.051668	6.15449
BolK_9g03870.1	down-regulated	0	0.017569	0.070661	0.153793	0.268996	0.72983
BolK_9g04430.1	up-regulated	12.9373	6.7471	8.50093	2.16077	1.75215	1.3107
BolK_9g04540.1	down-regulated	0	0	0	0.838267	0.575457	1.63774
BolK_9g04600.1	down-regulated	1.33067	1.08229	2.07352	8.00812	4.73478	4.87291
BolK_9g04880.1	up-regulated	2.05896	0.401278	0	0	0	0
BolK_9g05100.1	down-regulated	1.55998	0.675095	0.818264	4.37421	5.01575	10.122
BolK_9g05520.1	down-regulated	0.52362	0.318861	0.426229	1.01299	2.43909	7.69077
BolK_9g05790.1	down-regulated	0.473661	0.28022	0.086546	1.80624	2.11536	21.4521
BolK_9g05840.1	down-regulated	0.827635	0.834731	0.82352	4.68247	4.50108	7.18443
BolK_9g05870.2	up-regulated	4.77265	8.31908	8.40509	0.108047	0.057692	0
BolK_9g06120.1	down-regulated	12.7879	13.9588	35.7892	64.4915	128.606	85.7706
BolK_9g06280.1	up-regulated	0.818875	0.60555	0.568786	0.061494	0	0
BolK_9g06380.1	down-regulated	0	0.206736	0.653421	6.14985	3.87072	3.996
BolK_9g06720.1	down-regulated	0.025712	0.034131	0.403951	6.14659	6.86141	8.30107
BolK_9g06770.1	down-regulated	0	0	0	0.047143	0.175131	0.921477
BolK_9g06800.2	down-regulated	0	0	0	0.116888	0.139683	0
BolK_9g06840.1	down-regulated	1.21519	0.567266	0.780384	2.9152	2.10147	6.13024
BolK_9g07360.1	down-regulated	1.27601	0.74821	0.662633	4.07831	2.91885	5.44475
BolK_9g07410.1	down-regulated	0	0	0	0.164375	0.124346	1.42245
BolK_9g07440.1	down-regulated	0	0	0	0	0.018701	2.00487
BolK_9g07660.1	down-regulated	3.9926	2.47382	0.787825	6.89915	8.33503	13.9058
BolK_9g07930.1	down-regulated	0	0	0	0.175854	0.257509	0.355229
BolK_9g08510.1	down-regulated	1.07708	0.742799	0.225636	1.13589	1.18654	5.79476
BolK_9g09350.1	up-regulated	2.49384	1.09661	1.79828	0.068114	0.125752	0.216296
BolK_9g09700.1	up-regulated	6.60043	7.18745	1.08184	0.619637	0.903916	0.298455
BolK_9g09740.1	down-regulated	1.47536	1.9214	3.36945	6.12344	12.4372	21.2418
BolK_9g10340.1	down-regulated	0.142316	0.020531	0	1.78142	0.037599	6.66952
BolK_9g10500.1	up-regulated	1.36712	1.8383	1.46058	0	0	0
BolK_9g10650.1	up-regulated	8.01318	12.2638	14.815	2.74166	2.51668	1.08499
BolK_9g10920.2	down-regulated	0.098932	0.028403	0	0.152485	0.666525	0.304141
BolK_9g11520.1	down-regulated	5.91101	4.46432	5.43152	27.8084	75.454	73.4786
BolK_9g11520.2	down-regulated	24.6007	14.7367	12.5967	54.2827	122.865	123.938
BolK_9g11680.1	down-regulated	1.54259	2.09899	1.08766	2.84659	3.89646	22.9937
BolK_9g12000.1	up-regulated	0.555928	0.361156	0.284846	0.053483	0.034879	0
BolK_9g12760.1	down-regulated	0	0	0	1.25693	0	0
BolK_9g13180.1	down-regulated	110.047	48.0428	51.0167	211.123	451.764	463.385
BolK_9g14410.1	down-regulated	0.123459	0.09271	0.150629	0.342744	1.17504	1.35156
BolK_9g14550.1	down-regulated	0.142748	0.06588	0.040617	0.575796	0.491573	0.150543
BolK_9g15200.1	down-regulated	0.018167	0.185067	0.044584	0.685723	0.725709	0.601361
BolK_9g15210.1	down-regulated	0.274198	0.301816	0.220863	0.326385	2.17469	2.65537
BolK_9g15650.1	down-regulated	0.040615	0.202069	0.244057	0.445599	1.34641	1.21652
BolK_9g15670.1	down-regulated	0.128559	0.091441	0	0.594668	1.20891	5.87285
BolK_9g16100.2	down-regulated	2.44982	2.2091	2.43492	8.01218	14.2652	8.6566
BolK_9g16650.1	down-regulated	0.335008	0.20911	0.443248	1.64104	4.43792	4.13386
BolK_9g16740.1	down-regulated	0.104306	0.833535	0.316393	1.86662	3.16544	4.48547
BolK_9g17400.1	up-regulated	0.53725	0.849698	0.887254	0.056502	0.160872	0
BolK_9g18520.1	down-regulated	0.09551	0.274048	0.224528	2.1199	1.96933	1.04026
BolK_9g18920.3	up-regulated	144.503	68.6135	88.3941	1.64867	15.1332	14.0413
BolK_9g18930.1	up-regulated	389.289	198.449	255.395	97.821	25.6961	39.3717
BolK_9g19050.1	down-regulated	96.4473	95.0376	101.067	368.49	462.979	777.632
BolK_9g19270.1	down-regulated	0.707905	0.345545	0.900752	1.24035	2.48745	4.93557
BolK_9g19450.1	up-regulated	0.768771	0.693268	2.3774	0	0	0
BolK_9g19480.1	down-regulated	0.173037	0.206586	0.137376	1.43141	0.868044	0.658645
BolK_9g20070.1	down-regulated	0.646438	0.548966	0.748688	2.07305	3.83193	7.01615
BolK_9g20820.2	up-regulated	0	0	0.309037	0	0	0
BolK_9g21440.1	down-regulated	8.39568	6.75716	7.27492	16.5846	21.3513	56.174
BolK_9g21920.1	down-regulated	0	0	0	0.194005	0.615927	0.188216
BolK_9g21970.2	down-regulated	0.499575	0	0	28.8097	36.7751	59.1677
BolK_9g22010.1	up-regulated	0.036118	0.157863	0.128203	0	0	0
BolK_9g22260.1	down-regulated	5.81338	6.91134	9.99847	122.926	72.4964	77.5968
BolK_9g22270.1	down-regulated	16.1875	13.3949	22.1138	134.767	100.935	99.8223
BolK_9g22430.1	down-regulated	1.55416	0.749952	1.23211	5.89283	4.75015	4.40062
BolK_9g22630.1	down-regulated	0.320472	0.538251	0.682556	2.21311	2.63724	4.30224
BolK_9g22750.3	down-regulated	0	0	0	0.720676	0.033376	0
BolK_9g22910.1	down-regulated	36.1496	74.1948	78.8702	208.116	391.924	1052.66
BolK_9g23180.1	down-regulated	0.164198	0.141137	0.514834	2.93473	2.59041	3.82711
BolK_9g23190.1	down-regulated	0.307501	0.988254	3.07187	10.9507	8.83919	9.11175
BolK_9g23270.1	up-purple-regulated	0.522508	1.82086	0.66313	0	0	0
BolK_9g23370.6	up-regulated	4.47271	5.17597	6.11426	0.451758	0.576559	0.059661
BolK_9g23490.1	down-regulated	0.192629	1.72334	2.86409	4.43965	7.61093	11.9819
BolK_9g23830.1	down-regulated	0.042213	2.57447	1.81623	124.589	32.8945	61.3369
BolK_9g24010.2	up-regulated	0	0.123695	0.79382	0	0	0
BolK_9g24510.2	up-regulated	1.27469	0	0	0	0	0
BolK_9g24620.1	up-regulated	1.97338	2.65737	1.72659	0.536254	0.059095	0
BolK_9g24980.1	down-regulated	0	0	0	0.883759	1.46869	1.73371
BolK_9g25530.1	down-regulated	0.15716	0.20266	0.402498	1.5638	0.376789	1.49068
BolK_9g25950.2	down-regulated	0.291014	0.510781	0.628676	1.53002	2.77452	2.63939
BolK_9g25950.3	down-regulated	0.007234	0.070283	0.111717	0.120797	1.8562	0.519853
BolK_9g26920.2	down-regulated	0	0	0	0.14333	0.13269	0.194456
BolK_9g27150.1	up-regulated	0.322514	0.030762	0.252054	0.05441	0.00502	0
BolK_9g27500.1	down-regulated	7.15336	6.51581	8.35294	25.2066	39.6494	78.372
BolK_9g27990.4	down-regulated	1.72252	0.21371	1.1806	2.49886	6.31791	5.25838
BolK_9g28000.1	down-regulated	0.822918	0.574833	1.2012	2.31934	4.46694	16.5325
BolK_9g28840.1	down-regulated	0	0	0	0.333389	3.1027	2.95977
BolK_9g29510.4	down-regulated	0	0	0	1.1075	0	0
BolK_9g30240.1	down-regulated	1.64036	2.96935	2.62187	3.96712	2.8178	24.2505
BolK_9g30750.1	down-regulated	0.249559	0.975468	1.56023	2.48463	2.59709	8.15462
BolK_9g31250.2	down-regulated	0	0	0	4.39284	4.71913	0
BolK_9g31280.1	down-regulated	4.13492	4.01715	3.54343	24.1467	13.2626	17.1708
BolK_9g31540.1	down-regulated	2.29739	2.88396	2.29499	10.6944	13.4578	27.5974
BolK_9g31610.1	down-regulated	0	0	0	0	0.006334	0.358095
BolK_9g32050.1	down-regulated	0.336318	0.040845	0.146183	2.15673	2.30816	2.23175
BolK_9g32260.1	up-regulated	1.05118	0.790366	0.618384	0	0	0
BolK_9g32330.1	up-regulated	12.2893	12.2725	7.26305	3.93125	0.390093	2.11653
BolK_9g32390.1	down-regulated	0.90306	0.466555	1.67496	7.12823	5.7145	8.39561
BolK_9g32390.2	down-regulated	0	0	0	4.95298	5.84907	4.11239
BolK_9g32760.3	down-regulated	0	0.370889	0.736019	2.21825	2.7644	2.75414
BolK_9g34280.1	up-regulated	0.326494	0.249219	0.252511	0.063662	0	0
BolK_9g35190.1	down-regulated	0.567667	3.81135	7.72602	22.2547	25.4067	31.5074
BolK_9g35200.2	down-regulated	3.83191	0.798396	1.10288	8.54079	5.97855	15.3875
BolK_9g35780.1	down-regulated	2.75625	2.97651	3.24445	18.3605	7.35557	44.4871
BolK_9g36020.1	down-regulated	0.036877	0	0.060071	0.445573	0.294089	0.227686
BolK_9g36220.1	down-regulated	0	0	0	0.170947	0.36241	0.359876
BolK_9g36500.1	down-regulated	0.539714	1.40058	3.33047	8.57203	7.23495	8.1323
BolK_9g36730.4	up-regulated	1.48603	0.952235	1.09122	0.281042	0.017984	0.02208
BolK_9g37380.1	up-regulated	2.36034	0	0	0	0	0
BolK_9g37750.1	down-regulated	0	0	0	0.166181	0.099328	0.960923
BolK_9g38030.1	down-regulated	10.4234	6.32011	28.8972	43.7035	97.3223	113.219
BolK_9g38680.1	up-regulated	1.66741	0	0	0	0	0
BolK_9g40730.1	down-regulated	5.43135	4.72654	10.2135	19.7233	34.4734	59.3456
BolK_9g40740.1	down-regulated	15.3874	9.1033	21.9042	69.3109	87.8277	183.581
BolK_9g41920.1	down-regulated	0.185369	1.04721	1.13066	28.3254	14.1297	20.0917
BolK_9g42160.1	down-regulated	0	0.071055	0.403393	3.15238	4.19871	4.8224
BolK_9g42180.1	down-regulated	0.206606	0.095351	1.88455	10.7556	6.96038	7.41077
BolK_9g42460.2	down-regulated	0	0	0	0.944586	1.75779	2.56335
BolK_9g42600.1	down-regulated	8.83448	8.46434	28.7206	47.6525	124.202	141.427
BolK_9g42610.1	down-regulated	1.58035	1.98658	2.03221	4.18136	8.58341	14.9034
BolK_9g42690.1	down-regulated	1.87881	0.64963	1.06737	3.78882	10.0755	8.59437
BolK_9g43550.1	up-regulated	0.28354	0.847368	0.612556	0	0	0
BolK_9g44950.1	up-regulated	0.237259	0.321409	0.086543	0.039679	0	0
BolK_9g45140.1	down-regulated	33.2387	31.5565	36.0557	97.3176	95.8747	232.475
BolK_9g45370.3	down-regulated	0.035576	0.201418	0.148051	0.845252	0.467984	0.36607
BolK_9g45640.1	up-regulated	20.8116	4.55719	3.37483	2.55086	2.49627	1.61706
BolK_9g46400.1	down-regulated	0.468918	1.10013	1.89062	8.3668	9.52698	15.8827
BolK_9g46440.1	down-regulated	0.627058	1.03492	1.33104	5.79104	11.0812	9.07122
BolK_9g46760.2	down-regulated	0	0	0.685811	4.38027	19.1566	11.6496
BolK_9g46790.2	up-regulated	12.0886	16.7849	9.97265	2.36973	1.82888	3.36219
BolK_9g47010.1	up-regulated	0.43469	0.550901	0.391299	0.033977	0.060439	0
BolK_9g47130.1	down-regulated	1.1511	0.256559	0	3.88926	13.5236	10.8423
BolK_9g47130.3	down-regulated	0.26427	0.213026	0.117636	1.57025	4.18557	4.39286
BolK_9g47140.1	up-regulated	0	1.47674	0.494563	0	0	0
BolK_9g47370.1	down-regulated	4.48963	8.5466	12.2906	49.7873	26.8651	38.0561
BolK_9g47410.1	down-regulated	0.323538	0.449536	0.540375	1.64997	1.69142	1.76388
BolK_9g48300.1	down-regulated	0.310155	0.447349	0.326217	0.736844	1.90687	3.16031
BolK_9g49190.2	down-regulated	0	0	0	0	2.85107	0
BolK_9g49420.1	up-regulated	30.7675	24.5342	29.2541	12.8488	3.26991	3.74227
BolK_9g51280.1	up-regulated	0	0.561963	0.654695	0	0	0
BolK_9g51440.1	down-regulated	17.5967	17.3122	23.4568	47.2563	93.0671	208.466
BolK_9g51790.1	down-regulated	2.03448	2.96939	2.15223	2.51366	10.511	92.4657
BolK_9g51840.1	down-regulated	0.037104	0.159155	0.610409	1.6656	3.86857	6.38923
BolK_9g52000.2	up-regulated	90.6469	42.3003	17.1147	1.51697	16.7853	6.34916
BolK_9g52540.1	down-regulated	78.4725	63.2042	51.848	235.229	430.041	316.138
BolK_9g53690.1	down-regulated	1.00067	0.872968	1.25322	8.47949	7.18696	4.18541
BolK_9g53780.2	down-regulated	0	0	0.11135	0.300651	0.081761	2.86163
BolK_9g54180.1	up-regulated	1.21331	1.53703	2.46828	0.251017	0.139415	0.083192
BolK_9g54330.1	down-regulated	0	0.050912	0	1.26047	0.232321	0.340339
BolK_9g54710.2	down-regulated	1.12093	0.450361	0.647277	5.76714	11.264	18.1884
BolK_9g56030.1	down-regulated	0.560714	0.096506	0	3.05842	3.8644	3.46824
BolK_9g57080.1	down-regulated	5.77288	1.8744	2.46683	17.3289	19.7017	20.2167
BolK_9g57160.1	down-regulated	0	0.19354	0.15249	23.4035	7.90768	8.16637
BolK_9g57610.2	up-regulated	0.133101	1.18585	0	0	0	0
BolK_9g57940.1	down-regulated	0.575881	2.07891	2.98301	12.128	10.617	10.5984
BolK_9g57990.1	down-regulated	0.078875	0.066191	0	0.778341	0.660415	0.576598
BolK_9g58090.2	down-regulated	0.525692	0.256329	0.314636	6.35484	0.950398	1.54332
BolK_9g58400.1	down-regulated	0.110651	0.037943	0	0.190263	1.927	0.835137
BolK_9g60250.1	down-regulated	2.23293	4.01889	14.2372	104.83	33.4599	35.8041
BolK_9g60440.2	down-regulated	0.555578	0.225042	0.342122	2.59929	3.62038	15.9749
BolK_9g60720.1	down-regulated	0.113848	0.132314	0	0.814816	0.392129	0.888229
BolK_9g60730.2	down-regulated	0.085995	0.01918	0.074499	0.847214	2.3708	26.5013
BolK_9g60920.1	up-regulated	0	1.41717	0.625331	0	0	0
BolK_9g61010.1	up-regulated	3.88727	5.2089	3.80011	1.13528	0.492564	0.032755
BolK_9g61600.2	up-regulated	0.41561	1.06878	0.474038	0.040076	0	0
BolK_9g62960.1	down-regulated	1.33202	3.86057	5.27776	14.8559	13.6753	20.3115
BolK_9g63510.1	down-regulated	0.493492	0.602445	2.21199	6.78792	3.21426	5.20495
BolK_9g63660.1	down-regulated	0	0	0	0	0.268338	0.119957
BolK_9g63920.1	down-regulated	4.78626	4.30776	0.683477	31.0864	41.9881	30.6641
BolK_9g64060.1	down-regulated	0	0.021517	0.078093	0.522202	0.89202	2.14315
BolK_9g64060.2	down-regulated	0	0.049407	0.068972	0.189139	0.372537	0.567815
BolK_9g64070.2	up-regulated	0.676746	0.571535	0.858619	0.10263	0.203703	0.041014
BolK_9g64300.1	down-regulated	0	0	0	0.325748	0.881166	1.88153
BolK_9g64400.1	down-regulated	196.327	132.593	133.436	605.972	909.978	820.091
BolK_9g64550.1	down-regulated	5.73693	1.968	1.87699	105.491	25.9462	131.34
BolK_9g64560.1	down-regulated	4.58669	3.38662	8.57179	26.1806	36.0861	114.435
BolK_9g64660.1	down-regulated	1.50406	9.14224	23.8983	130.133	98.9677	98.7252
BolK_9g65040.1	down-regulated	0	0.059915	0	0.266808	0	2.96242
BolK_9g65310.1	down-regulated	0.064002	0.415671	1.17091	37.1692	14.1645	18.7927
BolK_9g65310.2	down-regulated	0	0.034009	0	7.02813	0.371351	3.71961
BolK_9g65910.2	down-regulated	0	0	0	0.474838	0	0
BolK_9g66270.1	down-regulated	0.096733	0	0	0.321759	0.796529	7.80783
BolK_9g66520.3	down-regulated	0	0	0	0.208688	0.432965	0
BolK_9g66790.1	down-regulated	5.58682	1.85667	4.2446	21.2302	15.8041	16.6722
BolK_9g66860.1	up-regulated	0.583013	0	0.61968	0	0	0
BolK_9g67270.5	up-regulated	0	5.60799	7.74265	0	0	0
BolK_9g67590.1	down-regulated	0.05685	0	0.047034	1.59573	3.20015	7.67891
BolK_9g67640.2	up-regulated	0.279863	1.72587	0.620063	0.060689	0	0
BolK_9g67940.1	down-regulated	5.78335	5.04938	3.01574	30.778	11.3837	80.4477
BolK_9g67970.1	down-regulated	0	0.550813	0.04439	1.54377	1.50415	3.87615
BolK_9g68000.1	down-regulated	1.43324	25.652	77.2123	244.213	256.913	237.086
BolK_9g68250.1	up-regulated	0.105729	0.52402	0.257502	0	0	0
BolK_9g68570.1	down-regulated	0	0	0	0.869707	0.899475	1.59243
BolK_9g68620.1	down-regulated	0.978384	0.494307	0.610175	2.18676	3.09443	3.57597
BolK_9g68630.1	down-regulated	22.9709	24.2843	29.2486	102.278	105.865	180.165
BolK_9g68640.1	down-regulated	0.324891	0	0.36753	3.0439	5.08594	10.5375
BolK_9g68650.1	down-regulated	0	0.53307	0.628969	1.45336	5.45891	9.82579
BolK_9g68800.2	up-regulated	0	3.56397	0.116104	0	0	0
BolK_9g68980.1	down-regulated	0.507077	3.04415	2.48039	10.1351	16.0232	28.6977
BolK_9g69120.2	up-regulated	0	0	0.609807	0	0	0
BolK_9g69420.1	down-regulated	0	0.062166	0.109745	0.197469	0.752534	0.629147
BolK_9g69960.1	up-regulated	66.0288	24.5214	36.1557	10.5454	9.01912	8.07513
BolK_9g70250.1	down-regulated	0.94381	1.29357	0.75321	6.65123	5.74838	7.15561
BolK_9g70760.1	down-regulated	24.271	9.72567	9.17965	78.2123	78.4403	116.458
BolK_9g70840.2	down-regulated	1.24447	1.12511	1.38669	3.8054	5.17416	12.7308
BolK_9g71050.2	down-regulated	0	0	0	0.950507	0	0
BolK_9g71100.1	up-regulated	6.33471	19.1979	16.7946	3.97324	0.587553	0.928919

## Sheet: Light-purple vs Purple
Differentially expressed genes between light-purple and purple cauliflower curds
transcript_id	UP or Down	Light-purple-1	Light-purple-2	Light-purple-3	Purple-1	Purple-2	Purple-3
BolK_0g02740.1	down-regulated	0.276464	0.082403	0.318951	0.196576	1.33061	14.6176
BolK_0g03580.2	up-regulated	0	1.07027	0	0	0	0
BolK_1g00250.1	down-regulated	0.305233	0.148441	0.361213	1.34851	1.48646	0.536362
BolK_1g00970.2	up-regulated	0.524837	0	1.35894	0	0	0
BolK_1g01410.2	down-regulated	0.400032	0.239798	0.47747	1.38715	1.44919	2.79452
BolK_1g01710.1	up-regulated	1.36957	1.75649	3.19125	0.452233	0.392856	0.656497
BolK_1g02070.1	up-regulated	3.99515	1.67648	0.928007	0.589617	0.453685	0.317581
BolK_1g02420.2	up-regulated	1.68514	0	0	0	0	0
BolK_1g02670.1	down-regulated	10.3692	1.87183	20.4173	35.4675	71.6885	170.654
BolK_1g04450.2	down-regulated	0	0	0	0.331664	1.21998	1.79945
BolK_1g04570.3	up-regulated	1.07537	0.63424	0	0	0	0
BolK_1g06510.5	down-regulated	0	0	0	0	0.483646	0
BolK_1g06510.6	down-regulated	0	0	0	0.865993	0	0.397374
BolK_1g07680.1	down-regulated	3.31648	2.68986	5.44288	5.066	7.33827	45.3259
BolK_1g12640.1	up-regulated	0.861212	0.558297	0.432665	0	0	0
BolK_1g14150.1	down-regulated	1.1198	0.298362	1.22381	4.41503	2.8578	3.56733
BolK_1g15910.2	up-regulated	1.8713	2.97057	1.69528	0	0	0.034167
BolK_1g17840.1	up-regulated	0.102262	0.408663	0.587657	0	0	0
BolK_1g17990.1	down-regulated	5.12648	1.94817	11.035	8.59843	12.8136	152.851
BolK_1g18530.1	up-regulated	0.296636	0.880887	0.749443	0	0.052725	0
BolK_1g18660.1	up-regulated	0.150025	0.202965	0.069431	0	0	0
BolK_1g19830.2	up-regulated	1.8653	1.17806	0.92786	0	0	0
BolK_1g19850.2	down-regulated	0	0	0	0	0.959392	0
BolK_1g20270.2	up-regulated	1.45884	0	0	0	0	0
BolK_1g26030.1	down-regulated	0.691534	0.40743	0.333774	1.76079	1.25079	2.89173
BolK_1g28110.2	up-regulated	0.267657	0.537159	0	0	0	0
BolK_1g28370.2	down-regulated	2.99094	2.23677	2.6138	16.8923	19.346	22.7509
BolK_1g29740.7	up-regulated	0.603341	0.908853	0.396245	0.042192	0.012119	0.017003
BolK_1g29940.1	up-regulated	0.060995	0.725903	0.634552	0.040074	0	0
BolK_1g32110.1	down-regulated	0.447548	0.290147	0.58253	3.39948	4.52107	6.22348
BolK_1g35970.1	up-regulated	0.775142	1.25494	0.44725	0.334575	0.171941	0.082027
BolK_1g36720.1	up-regulated	0	0	1.97643	0	0	0
BolK_1g39940.1	down-white-regulated	0	0	0	3.29484	0	0.043434
BolK_1g42270.1	down-regulated	0.08185	0.003338	0.304216	0.860701	1.46866	5.41022
BolK_1g42760.1	down-regulated	0	0	0	0.563358	0	0
BolK_1g43110.1	down-regulated	0.408139	0.173836	0.38069	2.49927	0.651862	2.41966
BolK_1g44140.1	down-regulated	0.899341	0.356276	1.81672	2.76468	5.29732	12.0171
BolK_1g50020.1	down-regulated	0	0	0	0.341097	0.650001	0.849773
BolK_1g52320.1	down-regulated	0	0	0	0	0	2.40757
BolK_1g56170.1	down-regulated	0	0	0	0.62867	0.043207	0.149058
BolK_1g57540.1	down-regulated	2.98997	0.103554	5.04564	12.2997	19.3764	38.742
BolK_1g58080.1	down-regulated	0.266939	0.72518	0.650887	1.77177	1.29137	3.7542
BolK_1g58360.1	up-regulated	0	0.227531	0.338192	0	0	0
BolK_2g02230.1	up-purple-regulated	29.7349	2.56421	24.2708	0	0	0
BolK_2g03400.1	up-regulated	1.58963	1.55852	0	0	0	0
BolK_2g03560.2	down-regulated	0	0	0	0	4.08269	0
BolK_2g05430.1	down-regulated	0	0	0	0.361317	0.244027	0.676117
BolK_2g14590.1	down-regulated	2.93369	1.05114	7.70338	26.3402	23.1032	50.6146
BolK_2g16270.1	down-regulated	2.88009	1.75172	8.41032	8.16406	33.4497	21.5559
BolK_2g17940.1	up-regulated	19.1806	0	0	0	0	0
BolK_2g18080.1	up-regulated	1.14299	0	0	0	0	0
BolK_2g18320.3	down-regulated	0.717912	0.351012	0.719919	1.87466	2.51923	4.38373
BolK_2g18320.4	down-regulated	0.02904	0.054225	0	0.550476	0.0964	3.71644
BolK_2g23560.2	down-regulated	0	0.026169	0	0.966334	0	0.919184
BolK_2g23560.3	up-regulated	0	1.24592	0	0	0	0
BolK_2g23680.1	down-regulated	0.152338	0.135432	0.141466	0.67768	0.615759	1.84967
BolK_2g23750.1	down-regulated	0	0	0	0	0.457029	0.156767
BolK_2g25000.1	down-regulated	0.800493	0.24903	1.00764	2.26222	2.20257	4.89373
BolK_2g31720.2	down-regulated	0	0	0	0.388077	0.460771	2.86501
BolK_2g38830.1	down-regulated	0.371837	0.122192	0.138007	0.380955	1.09828	1.33772
BolK_2g40480.1	down-regulated	0	0	0	0.220389	0	0.379178
BolK_2g45190.1	up-regulated	1.27504	1.91475	1.04087	0.576388	0.23608	0.212325
BolK_2g47740.1	down-regulated	0	0	0	0.487769	0	0
BolK_2g51960.1	down-regulated	5.54588	3.16406	12.6411	18.7008	27.7057	46.9644
BolK_2g52850.1	up-regulated	3.19121	4.09449	1.44845	0.465082	0.204603	0.773911
BolK_2g53310.1	up-regulated	3.49791	0	0	0	0	0
BolK_2g55800.3	up-regulated	9.51221	0	0	0	0	0
BolK_2g59130.1	down-regulated	1.66603	0.623849	2.38093	6.18632	8.66351	5.83916
BolK_2g60670.1	up-regulated	0.064837	0.193836	0	0	0	0
BolK_2g61770.1	up-regulated	0.920649	1.17091	0.579357	0.294122	0.251496	0.04578
BolK_3g00510.2	up-regulated	1.58789	1.08862	1.60399	0	0	0
BolK_3g04840.1	up-regulated	0	0.510998	0	0	0	0
BolK_3g05260.1	down-white-regulated	0	0	0	0	1.2989	0
BolK_3g07400.1	down-regulated	20.361	10.6241	26.9163	27.8436	43.4212	174.423
BolK_3g07910.2	up-regulated	2.15531	0.713922	4.98251	0.347794	0.332999	0.173292
BolK_3g13570.1	down-regulated	0	0	0	0	0	1.72677
BolK_3g16100.3	up-regulated	0	3.80222	2.54751	0	0	0
BolK_3g16160.1	down-regulated	1.09206	1.5618	1.61411	3.44071	4.51935	11.1611
BolK_3g16900.1	down-regulated	0.230541	0.247071	0.671497	1.77692	4.01947	6.19998
BolK_3g18780.2	up-regulated	0.454348	0	0.393561	0	0	0
BolK_3g20570.1	up-regulated	0	0.096646	0.009819	0	0	0
BolK_3g20620.3	down-regulated	0	0	0	2.47264	1.3923	2.23676
BolK_3g24220.4	down-regulated	0	0	0	0.483193	1.39542	1.4125
BolK_3g24350.1	up-regulated	10.0407	20.6274	12.7248	4.26915	2.0437	1.92641
BolK_3g25560.1	up-regulated	0	0.679066	0	0	0	0
BolK_3g27840.2	down-regulated	0	0	0	0.328801	0	0
BolK_3g32070.1	down-regulated	0.9051	1.92723	1.90862	3.79534	1.5906	19.4486
BolK_3g32120.2	up-regulated	0.109384	0.095287	0.067563	0	0	0
BolK_3g32390.3	down-regulated	1.17022	0.387679	0.7991	0.929063	3.80528	6.96924
BolK_3g32390.4	down-regulated	0.094155	0.014029	0.452073	1.45389	3.47853	4.39628
BolK_3g33430.3	up-regulated	0	2.26371	1.9637	0	0	0
BolK_3g36210.1	up-regulated	0	0.401707	0.599263	0	0	0
BolK_3g37090.1	down-regulated	10.8249	12.4463	21.6877	20.6483	29.6756	244.981
BolK_3g37410.1	down-regulated	0	0	0	0	2.13451	0
BolK_3g38730.1	up-regulated	12.6276	7.1358	0	0	0	0
BolK_3g39410.2	up-regulated	1.41187	1.91	0.706373	0.140694	0.102886	0.19593
BolK_3g40590.1	down-regulated	7.39906	3.02218	14.3328	14.4216	26.177	183.306
BolK_3g42300.1	up-regulated	1.71114	0	0	0	0	0
BolK_3g43560.4	down-regulated	0.312265	0.923759	0.35151	1.78048	0.890121	14.2345
BolK_3g49610.1	down-regulated	0.519896	0.257061	0.333145	2.26876	2.73985	1.10794
BolK_3g50180.1	down-regulated	0.188735	0.607626	1.41434	3.02297	3.36463	5.90521
BolK_3g52420.4	down-regulated	0	0	0	1.13194	0	0
BolK_3g54990.2	up-regulated	3.58027	25.4902	7.82469	1.30503	2.65522	4.7188
BolK_3g55130.1	down-regulated	3.73093	0.516589	4.14518	10.6275	27.4795	30.3675
BolK_3g56170.1	up-regulated	0.225011	0.483213	0.40758	0	0	0
BolK_3g56860.2	down-regulated	0.221481	0.058266	0.005053	1.1455	1.7694	1.07714
BolK_3g57150.1	up-regulated	0.120499	0.109942	0.655373	0	0	0
BolK_3g59020.1	down-regulated	0.049001	0	0	5.28021	2.98031	0.09197
BolK_3g61450.2	up-regulated	0.20571	0	0.53526	0	0	0
BolK_3g62170.1	up-regulated	0.031054	0.331436	0.125173	0	0	0
BolK_3g65480.2	down-regulated	0	0	0	1.02966	0.79108	1.97587
BolK_3g66020.2	up-regulated	0	0.527565	0.302927	0	0	0
BolK_3g67100.1	down-regulated	0	0	0	1.42329	0	0
BolK_3g69970.1	up-regulated	0.398678	2.42987	7.10775	0	0.050515	0
BolK_3g70550.2	down-regulated	4.79737	0.760836	10.6097	24.2976	47.0446	73.0333
BolK_3g73000.1	up-regulated	0.950648	0.488361	0.680344	0.020033	0	0
BolK_3g75570.1	up-regulated	0	0.905649	0	0	0	0
BolK_3g77200.2	up-regulated	1.5456	0.071062	0	0	0	0
BolK_3g83420.2	up-regulated	0.313183	0.003893	0.467519	0	0	0
BolK_3g89430.2	up-regulated	0	0	0.905298	0	0	0
BolK_3g90020.2	down-regulated	0.698317	0.64325	0.094083	1.31407	2.18007	4.38185
BolK_3g91600.5	up-regulated	0.232271	0.555689	0	0	0	0
BolK_3g92270.3	up-regulated	0	0.602792	0	0	0	0
BolK_3g92300.1	down-regulated	0.050187	0.039068	0.086745	0.495855	0.590809	0.536122
BolK_4g00110.2	down-regulated	0	0	0	1.52572	0	0
BolK_4g00780.1	down-regulated	0	0	0	1.07306	0.447929	9.59902
BolK_4g01360.2	down-regulated	0	0	0	0.825097	1.22848	1.29993
BolK_4g01360.3	down-regulated	0.389812	0.544495	0.503081	1.51466	2.07417	2.35941
BolK_4g05110.1	down-regulated	1.64851	0.48984	4.01125	2.40638	4.54409	59.738
BolK_4g05300.1	down-regulated	0.345383	0.473695	1.14239	2.46313	3.25116	4.40323
BolK_4g10200.1	up-regulated	1.37401	13.2459	6.58736	2.23473	0.86534	0.254007
BolK_4g10330.3	down-regulated	0	0.850989	1.21625	5.28692	11.0425	16.3724
BolK_4g10740.1	down-regulated	0.730141	0.326023	0.622444	1.89141	3.49213	2.6772
BolK_4g11350.2	up-regulated	0.351942	0.646812	0	0	0	0
BolK_4g15070.1	up-regulated	1.27066	0.768977	0	0	0	0
BolK_4g16210.3	up-regulated	0.337048	0.107803	0.082733	0	0	0
BolK_4g17230.1	down-regulated	2.29438	1.12192	3.82327	7.22572	10.3661	11.1305
BolK_4g17490.1	up-regulated	1.57775	3.16383	1.9558	0.587112	0.325318	0.392737
BolK_4g20040.1	down-regulated	0	0	0	3.28665	0.214986	0
BolK_4g20220.2	up-regulated	3.60605	0.276471	3.90411	0	0	0
BolK_4g28990.3	up-regulated	0.529196	0.349166	1.39673	0	0	0
BolK_4g40230.1	down-regulated	0.408381	0.182414	0.48151	2.36191	3.87168	2.47352
BolK_4g42020.2	up-regulated	3.71813	0	2.33127	0	0	0
BolK_4g42020.4	up-regulated	2.09685	0.206573	1.84843	0.124828	0.094058	0.15903
BolK_4g47410.1	down-regulated	0	0	0	2.27702	1.48198	0
BolK_4g47410.4	down-regulated	0	0	0	0	0.981151	0
BolK_4g49430.1	down-regulated	0.20381	0.178185	0.079511	0.560766	0.77186	0.908352
BolK_4g49980.1	up-regulated	0	3.09288	0	0	0	0
BolK_4g52230.1	down-regulated	0	0	0	0.244235	0.156637	0.367979
BolK_4g54520.1	up-regulated	4.04026	0.304962	0	0	0	0
BolK_4g54950.2	up-regulated	0.475774	0	0	0	0	0
BolK_4g60450.2	up-regulated	0.508562	0.587732	0.840851	0.16175	0.138744	0.080599
BolK_4g62170.1	down-regulated	0	0	0	0.048356	0.034943	0.24402
BolK_4g62340.1	up-regulated	0	0	19.857	0	0	0
BolK_4g64260.2	up-regulated	1.10162	21.2754	0.78	0.041497	0.082308	0.551709
BolK_4g64820.2	up-regulated	2.96099	3.06813	1.36757	0.404351	0	0.53903
BolK_4g65030.1	up-regulated	0	0.153825	0	0	0	0
BolK_4g66440.1	down-regulated	2.75671	1.47773	7.27716	8.67034	12.7409	30.8045
BolK_4g66870.1	down-regulated	0	0	0	0	0.092426	0.262429
BolK_4g67360.1	down-regulated	0.275612	0.192485	0.466838	2.3792	1.316	0.791101
BolK_4g67990.1	down-regulated	0	0	0	0.120044	0.092751	0.988068
BolK_4g70690.2	up-regulated	0.509105	0	0.634188	0	0	0
BolK_4g71290.1	down-regulated	5.17797	0.648816	3.16429	13.2131	21.7485	13.598
BolK_5g02170.1	down-regulated	10.2772	3.10107	30.2619	53.1219	64.7647	73.117
BolK_5g02220.1	up-regulated	0	0	2.93219	0	0	0
BolK_5g03340.1	down-regulated	0.664359	0.387589	1.43408	8.0346	5.42823	10.1843
BolK_5g04030.1	down-regulated	0.35618	0.121441	0.321024	1.5227	1.5895	3.28209
BolK_5g05720.1	up-regulated	1.97879	0	0	0	0	0
BolK_5g06010.3	down-regulated	0	0	0	0	6.40054	0
BolK_5g07020.1	up-regulated	4.17633	7.67057	2.92005	1.91117	1.37939	0.334965
BolK_5g08700.2	up-regulated	1.8933	0.275443	0.954329	0	0	0
BolK_5g09680.2	down-regulated	0.670929	0.104758	0.155771	1.85944	3.17873	6.9059
BolK_5g11080.2	up-regulated	0.047068	1.21025	0	0	0	0
BolK_5g12080.3	down-regulated	0	0	0	1.56515	1.6855	0
BolK_5g13470.3	down-regulated	0	0.003555	0	0	0.865681	0.348542
BolK_5g13820.2	down-regulated	0	0	0	1.71843	0.027025	0
BolK_5g14130.1	up-regulated	2.03674	0	0	0	0	0
BolK_5g14480.1	up-regulated	0.624571	0.833282	0.997811	0.269085	0.143244	0.038814
BolK_5g18360.3	down-regulated	2.07934	1.6066	3.01842	4.41334	17.5146	11.0966
BolK_5g19420.1	down-regulated	0	0	0	1.88375	4.33921	0
BolK_5g21080.1	up-regulated	0	0	2.46832	0	0	0
BolK_5g21940.2	down-regulated	0	0	0	0.101968	0.680282	0.05524
BolK_5g23180.2	down-regulated	0	0	0	0	0.999765	0
BolK_5g28580.2	down-regulated	0.03627	0	0	0.644118	1.34862	3.57342
BolK_5g37530.1	down-regulated	2.28272	1.26463	7.47743	9.28287	11.8864	54.0672
BolK_5g39410.2	down-regulated	0	0	0	0.560085	0.128011	0
BolK_5g40970.3	up-regulated	0.177168	0.896251	2.79236	0.23817	0.163971	0.13245
BolK_5g46320.1	down-regulated	0.381812	0.073398	0.112674	1.35543	65.8029	18.9695
BolK_5g47340.2	down-regulated	0	0	0	1.1241	0	0
BolK_5g47380.1	down-regulated	0.212074	0.094554	0.06813	0.561411	0.706604	0.497889
BolK_5g49410.1	down-regulated	0.374187	0.313858	0.560071	1.27895	1.86973	3.04383
BolK_5g50090.2	up-regulated	1.20127	0.960467	0.464603	0	0	0
BolK_5g50470.2	down-regulated	0.965339	1.27039	1.42652	14.4474	5.00477	20.2286
BolK_5g50690.1	down-regulated	0.811647	0.62151	2.04313	5.18521	4.65221	6.1819
BolK_5g51790.4	up-regulated	0.171826	0.58218	0.517311	0	0	0
BolK_5g54170.2	up-regulated	8.04697	7.96144	5.73247	1.08101	0.405624	0
BolK_5g54620.1	down-regulated	2.11531	3.72199	7.71581	10.8414	2.87975	92.9853
BolK_5g55690.1	up-regulated	0.815185	2.34499	2.81187	0.072963	0.1136	0
BolK_5g57510.4	up-regulated	0	0.573687	0	0	0	0
BolK_5g58290.1	up-regulated	1.79178	1.13377	1.86166	0	0	0
BolK_5g59290.2	up-regulated	5.79353	0	0	0	0	0
BolK_5g61770.2	down-regulated	1.74144	1.3133	0.491066	9.12697	32.4784	1.47016
BolK_5g61820.1	down-regulated	0.070033	0.065347	0.030708	0.388289	0.36044	0.353806
BolK_5g63030.1	up-regulated	1.04523	0	0	0	0	0
BolK_6g03070.2	up-regulated	0	0.925965	0	0	0	0
BolK_6g06650.1	down-regulated	0	0	0	1.17127	0	0.111252
BolK_6g10320.2	up-regulated	0.679173	0.998956	0	0	0	0
BolK_6g11030.2	up-regulated	2.44805	0	0	0	0	0
BolK_6g12120.5	down-regulated	0	0	0	2.56008	0.047321	9.1998
BolK_6g13750.2	down-regulated	0.519909	0.157209	2.00303	4.16311	3.89321	6.75668
BolK_6g15360.1	down-regulated	10.8059	6.49303	19.0498	26.9784	21.1371	103.704
BolK_6g17760.1	down-regulated	0	0	0	0.130059	0.559052	1.39177
BolK_6g20710.2	down-regulated	0	0	0	0.24534	0.210849	0.183635
BolK_6g21740.7	up-regulated	1.44376	1.93431	0	0	0	0
BolK_6g23100.1	up-regulated	0.102406	0.464907	0.041018	0	0	0
BolK_6g23140.1	down-regulated	2.81465	1.80851	6.32805	5.67334	11.8795	28.0497
BolK_6g24880.2	down-regulated	0	0	0	3.19664	0	4.04368
BolK_6g28620.2	up-regulated	3.25313	0.310993	0.970712	0.251995	0.142574	0.134888
BolK_6g29360.5	down-regulated	0.886707	0.685925	0.934485	2.37123	8.47786	7.57732
BolK_6g30380.3	down-regulated	0	0	0	1.86664	0.856548	0.550319
BolK_6g30620.2	up-regulated	0.25603	0.202716	0.411594	0	0	0
BolK_6g32690.2	up-regulated	1.38372	1.93172	0.758961	0.040635	0	0.046494
BolK_6g33060.2	up-regulated	0	0.527845	0	0	0	0
BolK_6g36640.1	down-regulated	0.529873	0.179373	1.19443	2.01306	3.49595	4.63089
BolK_6g37450.1	down-regulated	8.83085	3.27858	12.9899	14.2023	36.4498	52.1761
BolK_6g38290.2	down-regulated	1.72408	2.54766	1.5651	11.4576	7.97147	10.3476
BolK_6g38740.2	down-regulated	0	0	0	10.7331	0	9.13264
BolK_6g39470.1	up-regulated	1.05664	2.08166	0.66317	0	0	0
BolK_6g40550.1	down-regulated	3.22526	0.183858	1.9319	5.01218	10.2481	22.3439
BolK_6g41690.1	down-regulated	0	0	0	0	0.313801	0.177347
BolK_6g44210.1	up-regulated	0.874697	0.003665	3.63093	0	0	0
BolK_6g44540.3	down-regulated	0	0	0	1.36853	0	0
BolK_6g45320.1	down-regulated	0	0	0	0	1.39365	3.3989
BolK_6g46840.4	up-regulated	4.21094	0.159607	5.90006	0.357441	0.506308	0.729051
BolK_6g47710.1	down-regulated	0.240544	0.445725	0.231262	1.29777	1.30658	3.24775
BolK_6g50890.1	down-regulated	0.116576	0	0.025454	0.308971	0.28473	0.308329
BolK_7g05150.1	up-regulated	4.96465	5.67791	1.92575	0.469462	1.04646	0.432556
BolK_7g09510.1	up-regulated	1.13746	0.495676	0	0	0	0
BolK_7g17720.3	up-regulated	1.25878	0.42465	0.628755	0.098182	0.087737	0.037335
BolK_7g18100.1	down-regulated	0	0	0	1.65333	0	0
BolK_7g19840.1	down-regulated	1.00766	0.183528	0.702008	0.889126	4.12237	22.5073
BolK_7g22170.2	up-regulated	0.334016	0	0	0	0	0
BolK_7g30720.1	up-regulated	0.385406	0.571667	1.11844	0	0	0
BolK_7g32070.4	down-regulated	0	0	0	0	0	2.24128
BolK_7g33170.1	down-regulated	0.12352	0.217109	0.510501	1.40539	1.4144	2.25669
BolK_7g33640.4	down-regulated	1.00932	0.366905	0.691467	2.95408	3.89549	4.60674
BolK_7g33770.2	up-regulated	2.03898	1.99405	0.209863	0.075777	0.038633	0
BolK_7g39780.4	up-regulated	11.2455	6.33006	0	0	0	0
BolK_7g41050.1	up-regulated	13.2756	0	36.8054	0	0	0
BolK_7g42280.1	down-regulated	0	0	0	0.694177	0.570744	0.212712
BolK_7g43690.2	up-regulated	4.34237	2.93307	4.08003	1.46558	0.845474	0.303206
BolK_7g44490.1	up-regulated	0.20525	2.43441	0.780435	0.166393	0.037766	0.041357
BolK_7g44500.1	up-regulated	0.099082	0.260248	0.11433	0	0	0
BolK_7g45050.1	up-regulated	0.501154	0.46506	0.512549	0	0	0
BolK_7g46350.1	down-regulated	1.34277	1.97292	5.48489	7.32352	11.681	17.2847
BolK_7g47750.1	down-regulated	0.261841	0.125236	0.250181	1.12087	1.74212	4.13223
BolK_7g49750.2	up-regulated	0.309036	0.234738	0.344127	0.040431	0.030479	0
BolK_7g50070.3	down-regulated	0.109129	0.121795	0.091966	0.210241	0.696383	0.524497
BolK_7g51370.1	down-regulated	0.216523	0	0.376179	0.98169	1.513	8.2169
BolK_7g52270.1	down-regulated	0	0.039248	0	61.733	11.3443	5.99172
BolK_7g54750.1	up-regulated	15.838	18.0218	10.0706	4.29007	2.6903	3.48049
BolK_7g55230.1	up-regulated	10.0135	45.3696	9.42562	2.41796	1.2638	4.68885
BolK_7g57120.2	up-regulated	0	0.212536	0.353653	0	0	0
BolK_7g57570.3	down-regulated	0	0	0	1.77186	0.261241	0
BolK_7g58080.1	up-regulated	0.401072	0.062041	0.28424	0	0	0
BolK_7g58720.1	down-regulated	2.07866	0.943247	3.85932	5.88694	11.5093	11.5477
BolK_7g58850.2	up-regulated	2.58347	1.02225	1.45363	0.206193	0.50048	0.102248
BolK_7g59890.1	down-regulated	1.78327	1.38809	1.68461	4.7488	5.56224	11.3457
BolK_7g61450.1	up-regulated	0.131578	0.176873	0.180654	0.043709	0	0
BolK_7g63300.2	down-white-regulated	0	0	0	1.13836	0.60355	0
BolK_8g03680.1	up-regulated	0.368213	0.22899	0.306259	0	0	0
BolK_8g04360.1	down-regulated	0	0	0	0.910995	0.708152	1.66648
BolK_8g07520.1	down-regulated	0.028338	0.027534	0.005149	0.54896	0.974922	1.25697
BolK_8g09100.1	down-regulated	1.2511	0.895905	3.48841	4.20223	4.70855	15.8426
BolK_8g09400.1	down-regulated	0.215564	0.103775	0.657621	0.98258	0.34283	10.2415
BolK_8g11550.4	up-regulated	0.427955	0.524	0.769421	0	0	0
BolK_8g14080.2	up-regulated	0	8.66886	9.29278	0	0	0
BolK_8g14480.2	up-regulated	0	0	0.564182	0	0	0
BolK_8g21340.1	up-regulated	1.51923	0.461607	0.6793	0.195267	0	0.073024
BolK_8g21970.1	down-regulated	2.26762	1.71729	2.06402	2.98991	6.59068	15.4735
BolK_8g22130.1	down-regulated	0.669561	0.596438	0.441456	2.25526	5.67104	1.18933
BolK_8g22430.3	up-regulated	0	0.294944	0	0	0	0
BolK_8g22950.2	down-regulated	0	0.002854	0.031071	0.574337	0.359835	0.763893
BolK_8g22970.3	up-regulated	0	3.87317	6.62371	0	0	0
BolK_8g25100.2	down-regulated	1.78722	1.35742	2.19303	3.29701	197.552	173.117
BolK_8g25840.1	up-regulated	1.10184	3.77759	2.05752	0.580358	0.138335	0.364582
BolK_8g26670.1	up-regulated	0	0	1.92683	0	0	0
BolK_8g28840.1	up-regulated	0.140351	0.547976	0.302655	0	0	0
BolK_8g29570.1	down-regulated	1.99854	0.276039	3.54632	8.82034	11.1937	25.4873
BolK_8g29650.3	down-regulated	0	0	0	0.311134	2.50335	0
BolK_8g33580.2	up-regulated	3.77596	3.70101	0.247336	0.143349	0	0
BolK_8g40550.2	up-regulated	3.18922	1.94339	2.31886	0.165743	0.189026	0.684947
BolK_8g41320.1	down-regulated	0	0	0	0.233166	0.435103	2.4686
BolK_8g41450.2	down-regulated	0	0	0	0	0	3.96788
BolK_8g42100.2	up-regulated	0	1.42951	6.8292	0	0	0
BolK_8g42760.1	up-regulated	1.79119	0	0.029082	0	0	0
BolK_8g42760.2	down-regulated	0	0	0	0	2.12345	0
BolK_8g43090.4	down-regulated	0	0	0	1.27431	2.92529	0
BolK_8g43710.1	down-regulated	0	0.019564	0.003871	1.56048	0	2.00623
BolK_8g46280.1	down-regulated	3.77399	2.17426	8.69472	18.0017	24.4005	36.894
BolK_8g46600.1	up-regulated	9.6859	53.1727	24.1449	9.2192	3.93627	4.03104
BolK_8g47100.2	down-regulated	0	0	0	0.175361	1.97809	0
BolK_8g49700.2	up-regulated	20.1779	50.033	25.9855	6.46717	6.64664	9.74541
BolK_8g51830.1	down-regulated	0	0	0	0	0.801126	0
BolK_8g53240.1	down-regulated	0.418249	0.190162	0.690595	1.0847	1.55138	3.70599
BolK_8g53340.4	down-regulated	0	0	0	0.168667	0	0.86771
BolK_8g53850.1	down-regulated	2.10033	0.915014	1.2789	5.64016	4.32298	8.98756
BolK_8g56200.1	down-regulated	0	0	0	9.32878	11.6855	13.5259
BolK_8g57570.1	down-regulated	0	0	0	0.242451	0.158079	0
BolK_8g57920.2	down-regulated	0	0	0	0.882154	1.89074	4.51068
BolK_8g58640.2	down-regulated	0	0	0	1.21012	0	0
BolK_8g58730.1	up-regulated	0.746623	0	0	0	0	0
BolK_8g60190.2	down-regulated	0	0	0	0.687916	0.80944	0.840256
BolK_8g60420.1	up-regulated	0.599322	1.15404	0.073851	0	0	0
BolK_8g60440.1	down-regulated	0	0	0	0.461673	0.367727	0.619728
BolK_8g60630.2	up-regulated	0	0	0.719255	0	0	0
BolK_8g61920.3	down-regulated	1.89329	0.864687	1.6301	5.36043	8.11576	9.0962
BolK_9g01510.1	down-regulated	5.58959	1.953	6.46467	6.13652	18.7396	48.7854
BolK_9g02840.1	down-regulated	0.143611	0.153039	0.188642	3.96557	0.172062	0.178764
BolK_9g04880.1	up-regulated	0.524516	1.11601	0.227262	0	0	0
BolK_9g04940.3	down-regulated	0	0	0	0.833769	0	0
BolK_9g05870.2	up-purple-regulated	36.9569	18.9607	16.8718	0.108047	0.057692	0
BolK_9g08690.1	down-regulated	0	0	0	0	0	3.54063
BolK_9g10890.1	down-regulated	0	0	0.046698	0.18704	0.287369	1.77169
BolK_9g16070.2	down-regulated	0	0	0	1.28437	1.00817	3.92249
BolK_9g16650.1	down-regulated	0.595087	0.405768	1.09986	1.64104	4.43792	4.13386
BolK_9g17460.1	down-regulated	0	0	0	0.031092	0.793912	0.21825
BolK_9g17460.5	down-regulated	0	0	0	1.01181	1.23697	0.956417
BolK_9g20820.2	up-regulated	0.200326	1.3341	4.40033	0	0	0
BolK_9g21200.1	down-regulated	0	0	0	1.11223	2.10662	0.757426
BolK_9g22010.1	up-regulated	0.026592	0.04976	0.0185	0	0	0
BolK_9g22630.1	down-regulated	0.834811	0.206637	0.932433	2.21311	2.63724	4.30224
BolK_9g23270.1	up-purple-regulated	2.11373	0	19.6586	0	0	0
BolK_9g24510.2	up-regulated	0.309282	0.776547	0.696705	0	0	0
BolK_9g29510.4	down-regulated	0	0	0	1.1075	0	0
BolK_9g33120.2	down-regulated	0	0	0	0.890047	0	0
BolK_9g34810.1	down-regulated	0	0	0	8.6441	0	0
BolK_9g42610.1	down-regulated	1.98339	0.938366	4.06588	4.18136	8.58341	14.9034
BolK_9g46790.2	up-regulated	14.6449	9.14973	11.3431	2.36973	1.82888	3.36219
BolK_9g47300.1	down-regulated	0.762846	0.096244	0.407928	1.03222	4.87429	2.73272
BolK_9g48440.2	down-regulated	0.455854	0	0.93125	2.62167	2.03659	12.4804
BolK_9g48540.1	up-regulated	0	0	1.49204	0	0	0
BolK_9g49190.2	down-regulated	0	0	0	0	2.85107	0
BolK_9g50750.1	down-regulated	0.345308	0.176581	0.345104	1.327	1.49545	2.04806
BolK_9g51280.1	up-regulated	0	1.03115	0	0	0	0
BolK_9g52000.2	up-regulated	44.2065	52.3107	36.4981	1.51697	16.7853	6.34916
BolK_9g57610.2	up-regulated	2.20367	0.10123	1.08713	0	0	0
BolK_9g58890.2	up-regulated	0.869117	2.67928	3.42398	0.319952	0.072181	0.177529
BolK_9g60440.2	down-regulated	0.953587	1.27535	2.49815	2.59929	3.62038	15.9749
BolK_9g61600.2	up-regulated	1.10399	1.07396	0.531166	0.040076	0	0
BolK_9g64070.2	up-regulated	2.04329	0.822107	0.353048	0.10263	0.203703	0.041014
BolK_9g66260.1	down-regulated	0	0	0	0.223568	0.209613	0.071613
BolK_9g66270.1	down-regulated	0.06837	0.085256	0.200264	0.321759	0.796529	7.80783
BolK_9g66520.3	down-regulated	0	0	0	0.208688	0.432965	0
BolK_9g67640.2	up-regulated	0.304153	1.16888	2.6396	0.060689	0	0
BolK_9g67690.3	up-regulated	4.13397	0.854811	3.64269	0.08862	0.111065	0.42544
BolK_9g68780.3	up-regulated	0.118763	0.063201	0.085742	0	0	0
BolK_9g69120.2	up-regulated	0.009674	0.02991	0	0	0	0
BolK_9g71050.2	down-regulated	0	0	0	0.950507	0	0
BolK_9g71050.3	up-regulated	5.51287	2.96985	0.113061	0.120904	0.479457	0.157158
