# Supplementary material for: Study on the changes of miRNAs and their target genes in regulating anthocyanin synthesis during purple discoloration of cauliflower curd under low temperature stress
Source: Front Plant Sci. 2024 Dec 3;15:1460914. doi: 10.3389/fpls.2024.1460914 (PMC11649399; doi:10.3389/fpls.2024.1460914)
Supplement: Supplementary file 2 [file Table2.xlsx]

## Sheet: Supplementary Table 2
The expression of genes related to anthocyanin biosynthesis pathway
Gene name	White_1	White_2	White_3	Light-purple_1	Light-purple_2	Light-purple_3	Purple_1	Purple_2	Purple_3
PAL1	3.80198	0.016291	1.03631	1.10162	21.2754	0.78	0.041497	0.082308	0.551709
PAL1	1.55566	5.76401	17.0073	21.869	12.7588	24.3033	30.2628	24.2111	34.1699
PAL2	4.62548	5.48233	14.1653	82.8661	75.5323	68.747	91.2812	108.174	120.512
PAL2	6.14347	6.46134	8.69519	19.8266	18.426	19.5677	18.4967	17.0705	20.3865
PAL2	7.0555	8.78698	27.4917	121.89	57.4859	92.0869	93.2566	159.257	155.725
PAL4	4.73278	5.55222	10.1985	4.4868	2.20469	4.96535	12.2258	9.72233	7.87054
C4H	2.92322	0.993368	1.41751	1.30694	1.45423	1.6262	1.18728	1.04662	0.758885
C4H	39.8463	48.3679	43.6063	65.8175	73.488	63.6449	77.8922	32.7615	50.9515
C4H	29.7031	28.5342	42.8339	90.7068	47.9701	53.0507	60.7813	70.9208	73.0841
C4H	0.292501	0.256028	0.648882	4.16615	3.0726	14.8511	8.07098	14.2933	43.0915
C4H	6.0929	9.28018	18.0765	52.4669	36.329	46.5343	54.6501	56.6463	56.7215
4CL1	9.21658	3.71184	6.24811	4.73209	2.71463	7.11906	6.06302	8.18078	13.187
4CL2	6.7848	6.49403	6.27125	3.8897	4.89576	4.09673	4.46867	3.9717	3.03521
4CL3	0	0	1.9569	4.85139	12.5246	11.7788	10.6389	4.15612	3.31642
4CL3	0	0.166078	0.077895	3.71801	6.28266	4.71529	5.19778	5.66404	5.81231
4CL5	27.0892	14.447	16.5963	15.0876	24.0451	18.5081	28.7122	16.9105	15.5596
4CL5	2.94225	1.78385	1.81212	8.34347	3.4934	7.16892	4.78603	0.421849	1.70926
4CL5	0	0	0	0	0	0	0.261138	0	0
4CL5	0	0.055133	0	0.134013	0.122277	0.096268	0.026575	0.0174	0
4CL5	2.22095	4.89013	3.92216	6.35019	2.32672	0.282465	5.39588	4.7103	3.99632
4CL5	5.10527	0	0	3.09361	3.32966	5.23183	0.03676	1.46502	1.4088
CHS	0	3.44051	20.3947	99.4934	162.643	140.994	186.786	106.693	141.543
CHS	0	0	0	0	0	0	0	0	0
CHS	0.144164	1.19255	9.58174	157.073	217.078	161.929	247.55	122.709	169.466
CHS	1.53929	0.807706	1.00474	1.62975	2.59998	1.14828	2.65722	0.85614	1.21888
CHS	2.23293	4.01889	14.2372	41.186	86.4738	62.6044	104.83	33.4599	35.8041
CHI	11.414	16.635	15.6455	23.4437	24.6295	16.9481	30.3648	29.7116	33.2762
CHI	0	0	0	0	0	0	0	0	0
CHI	14.7274	15.8572	26.5308	54.0388	54.676	48.0159	53.9654	47.0909	50.7123
CHI	0	0	0	0.056952	0.063747	0.004884	0.139993	0.05369	0
CHI-L1	1.43324	25.652	77.2123	243.62	231.931	233.308	244.213	256.913	237.086
F3H	0	0	0	0	0	0	0	0	0
F3H	0	0.976543	0.61035	0.177966	0.858628	0.849067	1.29348	0.777841	0.742373
F3'H	0	0	0	0	0	0	0	0	0
F3'H	8.63987	4.5289	5.67086	4.05228	3.56242	3.75769	6.27472	4.92411	8.75985
F3'H	11.9123	7.95134	10.1468	22.3916	23.5138	22.2666	38.4785	23.019	28.8922
F3'H	0.064002	0.415671	1.17091	12.106	25.473	21.16	37.1692	14.1645	18.7927
F3'H	0	0.034009	0	1.88242	0.821513	2.61047	7.02813	0.371351	3.71961
FLS1	0.151449	0.323654	0.183765	0.048838	0.232016	0.826302	0.681163	0.450158	0.560793
FLS1	1.50406	9.14224	23.8983	120.568	140.723	131.067	130.133	98.9677	98.7252
FLS3	17.3085	18.3114	21.7386	15.6388	15.6406	24.4782	24.6913	20.4007	24.1868
FLS3	0	0	0	0	0	0	0	0	0
DFR	0	0	0	0	0.029946	0	0.007765	0	0
DFR	2.20485	3.34454	3.48258	6.93153	4.09576	4.60597	2.78389	6.87894	7.64605
DFR	0.238995	0.042763	0.657413	1.36699	0.983626	0.650785	0.619464	2.06632	0.083046
DFR	0.042213	2.57447	1.81623	81.2467	93.7256	45.6872	124.589	32.8945	61.3369
ANS (LDOX)	6.17927	6.94882	7.19017	61.0176	60.9294	24.5926	80.3	21.8171	29.9815
ANS (LDOX)	0	0	0	8.22382	3.80289	7.53075	8.94441	0	9.77284
ANS (LDOX)	0.078226	0	0.041683	0.044412	0.03257	0.036475	0	0.036703	0
ANS (LDOX)	0	0	0	0	0	0	0.098747	0	0
ANS (LDOX)	0.810191	1.08213	1.46159	8.05168	12.4223	6.41615	13.8047	5.35001	6.21221
UGT75C1	0	0	0	0	0	0	0	0	0
UGT75C1	0.220376	0.429284	0.26858	0.202533	0.723486	0.3939	1.0264	0.531689	0.657235
UGT75C1	0	0.028701	0	0.068413	0.063439	0.390455	0.241526	0.282503	13.8487
UGT75C1	0.489661	2.88718	2.03626	64.6042	52.7232	38.4208	58.4147	26.6528	51.6976
UGT75C1	2.02021	0.752606	1.36849	0.430983	1.56851	1.729	2.37859	1.13899	1.91356
UGT78D2	0.638912	0.313538	0.540935	0.206169	0.195437	0.795436	0.801393	0.370775	0.457842
UGT78D2	2.62742	4.91873	18.1745	67.399	64.7935	41.7013	61.7597	41.4636	49.7291
UGT78D2	0.789531	1.04048	1.352	0.746285	0.865542	0.772916	1.07227	0.715885	0.83631
UGT78D2	20.4139	19.6255	22.825	18.9113	18.9135	20.2528	18.0315	19.0553	19.4739
UGT78D2	0	0	0	0	0.067316	0	0	0	0
UGT79B1	0	0	0	0	0	0	0	0	0
UGT79B1	0.198848	1.63432	5.37122	13.4509	16.6833	12.6369	20.0306	13.0004	17.8915
UGT79B1	0.241288	3.03929	10.0914	19.2966	27.9736	25.6083	35.3729	24.4924	34.1163
UGT79B1	0	0	0.032567	0	0.017087	0	0	0	0
UGT79B1	0.185369	1.04721	1.13066	21.0401	21.9498	15.4425	28.3254	14.1297	20.0917
GST	28.7294	19.8923	24.8528	26.8209	24.5957	35.3088	40.5444	34.5229	35.9043
GST	26.5112	35.8839	29.2044	37.9627	44.0221	53.1377	52.8304	54.8788	95.2998
GST	67.8315	61.0686	57.2511	51.3335	49.9392	42.2215	52.6998	36.7767	43.2085
GST	4.50183	1.7065	2.27686	4.03688	0.662958	0.567851	1.67408	1.58268	1.16259
GST	0	0.085409	0.14891	0	0	0	0	0	0
GST	0.702187	1.26296	1.65972	0.689179	1.55146	0.957047	1.16409	0.456684	3.26071
GST	0.501055	0.076869	0.39465	0.905091	1.05164	9.36707	3.31493	5.32202	60.5898
TT19	0.203789	1.57119	1.44563	48.7421	46.1509	30.0361	49.9402	19.9421	27.2008
TT19	27.7519	20.8359	22.7701	41.2806	38.9489	44.3922	48.514	29.6014	66.7108
TT19	158.337	92.7898	99.9481	82.7135	56.6632	68.0917	96.3427	73.8341	118.187
TT19	2.69912	1.02786	0.629989	0.057996	0	0.133181	0	0.179228	0
TT19	0	0.19354	0.15249	28.1849	22.7692	10.2755	23.4035	7.90768	8.16637
MYB3	0	0	0	0.11816	0	0.125405	3.70825	0	0.005711
MYB3	2.74121	0	0	3.42019	0	7.35972	0	0	10.4541
MYB3	7.39299	7.30772	7.5003	1.77135	5.60308	1.31092	4.79575	10.9264	2.39355
MYB3	7.63592	10.6612	5.26594	5.99355	5.44417	8.79075	6.84207	9.8078	9.27469
MYB3	0.206654	0.580266	0.202078	0.585356	0.202067	0.727884	0.721389	0.918487	1.08633
MYB4	0.527581	0.622797	0.728654	0.755689	1.89621	0.409634	1.3889	0.732307	1.09315
MYB4	7.71081	7.4455	8.3589	10.924	16.578	9.7877	10.8883	6.21731	9.33771
MYB4	0	0.397438	0.032277	0.826548	0.98672	1.0419	0.808969	0.338646	0.221937
MYB7	1.56047	1.00239	1.77199	2.5998	4.27123	3.07119	3.3534	0.624214	2.43927
MYB12	0.891257	3.85755	20.6721	13.842	20.8671	17.49	19.5213	20.426	22.8999
MYB12	1.19712	1.4599	3.32313	6.5469	4.61446	6.57897	6.25634	4.98501	1.98093
MYB12	0.896239	1.97095	2.75162	4.05416	4.8654	1.86127	1.75867	3.28542	4.66884
MYB111	0	0	0	0	0	0	0	0	0
MYB111	0	0.205191	0.697113	1.2106	3.42578	1.11389	1.31601	1.69783	1.20346
MYB111	0	0	0	0	0	0.042994	0	0	0
PAP2(MYB90)	0.059024	0	0	0.118415	2.28039	0.917046	0.195943	0.886726	0.585409
PAP2(MYB90)	0	0	0.380671	0	0	0.232035	0.199836	0.055845	0
PAP2(MYB90)	0	0	0	0	0	0	0.454112	0	0
PAP2(MYB90)	4.34525	21.4918	33.3931	75.4288	55.1056	58.1507	75.1126	64.1035	67.8037
GL3	1.85434	2.05871	2.03636	5.1082	4.27026	3.89164	4.8625	6.41105	1.25503
GL3	1.58157	2.17654	1.28575	0.651933	0.099271	0.792929	0.307786	1.70447	4.80232
EGL3	10.4145	7.20072	8.29786	5.44615	8.30829	5.87404	9.1558	4.01295	4.29056
EGL3	1.29745	0	0.315108	1.13363	1.68306	2.18438	3.75158	0	0
EGL3	1.78667	1.84089	1.33045	0.344104	1.87569	0.475954	0.35775	0.748556	1.13543
TT8	4.17374	3.44755	1.93207	3.16511	1.74246	3.5488	1.4365	1.69775	1.35049
TT8	3.53718	3.1537	5.65225	0	3.90383	0	2.62524	0	0.062741
TT8	0.508933	0.48465	0.52029	1.11219	0.738255	1.27325	2.05103	1.06661	0.254424
TTG1	36.9017	30.6566	29.5188	27.3706	22.2901	27.1181	23.0498	26.5211	19.5797
TTG1	10.2947	10.4174	9.51424	10.5532	8.7962	10.1234	12.167	11.1181	9.22203
TTG1	62.4634	78.3573	68.6083	61.5352	62.8431	68.4709	56.7879	58.439	59.4435
TTG1	18.178	21.6022	20.0863	15.0997	11.9402	15.3624	13.9436	17.6644	13.8562
TTG1	44.869	45.2104	44.0876	44.3318	43.6936	48.0158	42.6725	47.4984	39.9113
MYBL2	4.59841	7.57898	3.77981	5.76802	10.0625	4.34955	4.61486	6.48253	3.35415
MYBL2	10.555	8.88421	12.5004	34.6292	19.0625	30.8765	42.9309	50.134	42.1443
CPC	1.48223	0.999659	0.892723	1.46271	1.08821	1.78229	0.909668	0	0.927368
CPC	0	0	0	0	0	0	0	0.548696	0
CPC	6.3358	2.64426	1.87555	5.63055	3.06399	3.50056	4.45659	5.13076	5.76449
CPC	6.3508	5.50662	2.42365	9.36357	9.33697	6.34566	6.62431	7.88931	4.94289
CPC	0	0.101802	3.2618	0	0.238198	0.90729	0.460483	0.742627	0
MYB123	0	0	0	0	0	0	0	0	0
MYB5	0	0	0	0	0	0	0	0	0
MYB5	20.5563	27.3614	28.038	44.7612	60.4569	29.2542	29.9252	30.2775	23.9547
MYB5	63.4521	63.6292	82.9746	65.0566	89.0391	80.3597	62.0044	62.606	47.4539
MYB32	5.0202	3.67205	4.50419	17.1328	23.0237	24.8578	23.0331	17.4667	20.336
MYB32	8.79737	11.8743	14.644	13.9173	13.8641	13.0902	20.2555	21.4037	21.1457
AHA10	20.7248	14.1937	17.7914	12.1271	16.1115	12.1907	15.8687	18.7693	15.2345
AHA10	0.044088	0	0	0	0	0	0	0	0
AHA10	0	0.030798	0	0	0	0	0	0	0
AHA10	0	0	0	0	0	0	0	0	0
AHA10	0.017031	0	0	0	0	0	0	0	0
MATE	0	0.312774	0.440182	0.652835	0.580416	0.819438	0.460891	1.23404	1.67431
MATE	0	0.013094	0	0	0.888403	0	0.956976	0	0
MATE	0.316273	0.607509	0.826733	1.59126	0.692578	0.693885	1.16274	1.7146	0.881396
MATE	3.2976	0.854415	0.421767	2.45312	2.27508	2.33128	3.01325	1.30503	0
MATE	0	2.87538	4.47896	4.05351	5.6616	3.10153	0.331005	9.89716	10.1933
MATE	0.167603	0	0	0	0	2.71661	6.56654	0	0
HY5	9.44943	15.0919	36.4192	16.4338	9.2956	10.6592	9.19496	14.5518	8.12641
HY5	0.172143	0.238347	3.00739	9.41708	11.3128	14.9112	14.9296	15.3186	24.8352
HY5	0.740615	6.64351	13.6549	24.0471	21.2569	25.0588	18.9762	21.0859	29.0155
HY5	1.16632	10.5116	21.9048	45.8976	44.5505	52.4883	34.7065	47.7415	33.449
HY5	5.7465	12.5949	24.4935	15.1705	10.3908	12.2052	10.6871	22.6643	11.6174
HY5	9.45981	13.7324	31.8486	14.9623	7.68984	13.195	10.6902	16.6229	18.3949
