# Supplementary material for: Study on the changes of miRNAs and their target genes in regulating anthocyanin synthesis during purple discoloration of cauliflower curd under low temperature stress
Source: Front Plant Sci. 2024 Dec 3;15:1460914. doi: 10.3389/fpls.2024.1460914 (PMC11649399; doi:10.3389/fpls.2024.1460914)
Supplement: Supplementary file 3 [file Table3.xlsx]

## Sheet: Supplementary Table 3
Information about known and novel miRNAs
miRNA name	miRNA family	miRNA ID in miRBase/PmiREN	Mature sequence	Mature length	Precursor sequence	Precursor structure	The free energy(kcal/mol)
miR156b	MIR156b	Ath-miR156b	TGACAGAAGAGAGTGAGCAC	20	AGGAATGCAACAGAGAAAACTGACAGAAGAGAGTGAGCACATGCAGGCACTGTTATGTGTCTATAACTTTGCGTGTGCGTGCTCACCTCTCTTTCTGTCAGTTGCCTATCTCTGCCTGCTTG	......(((.((((((.(((((((((((((((((((((((..(((.(((..((((((....))))))..))).)))..))))))).))))).))))))))))).....))))))..)))...	-61
miR156e	MIR156e	Ath-miR156e	TGACAGAAGAGAGTGAGCAC	20	TGACAGAAGAGAGTGAGCACACATGGTGGCTTTCTTGCATGCGTTTTTAATTAGGGTTTTATGCTTGAAGCTATGTGTGCTTACTCTCTCTCTGTCACC	(((((((((((((((((((((((((((....(((..(((((...((((....))))...)))))..))))))))))))))))))))))).)))))))..	-49.4
miR156h	MIR156h	Ath-miR156h	TTGACAGAAGAAAGAGAGCAC	21	CGAGAAGAAGATGAAAAATGTTGACAGAAGAAAGAGAGCACAACCTGGGATTAGCAAAAAGATAGTTTTGCCCTTGTCGGGAGTGTGCTCTCTTTCCTTCTGCCACCATCATTGCGCATTGCGCCATG	.................(((.((.((((((((((((((((((.(((((.(...((((((......))))))...).)))))..)))))))))))).)))))).)).)))(((.((((...)))).)))	-47.5
miR157a	MIR157a	Ath-miR157a	TTGACAGAAGATAGAGAGCAC	21	ATTGAGAGGCATTGATAGTGTTGACAGAAGATAGAGAGCACAGATGATGAGATACAATTCGGAGCATGTTCTTTGCATCTTACTCCTTTGTGCTCTCTAGCCTTCTGTCATCACCTTTTATTTGCTTTATTGT	.....((((((..((..(((.(((((((((.(((((((((((((.((((((((.(((...((((....))))))).)))))).)).)))))))))))))..))))))))).)))..))....)))))).....	-55
miR157b	MIR157b	Ath-miR157b	TTGACAGAAGATAGAGAGCAC	21	TTTGGGAGGCATTGATAGTGTTGACAGAAGATAGAGAGCACAGATGATAAGATACAATTCCTCGCAGCTTCTTTGCATCTTACTCCTTTGTGCTCTCTAGCCTTCTGTCATCACCCGTTATTTGCCATCACCC	...((((((((.((((.(((.(((((((((.(((((((((((((.((((((((.(((...............))).)))))).)).)))))))))))))..))))))))).)))..))))..)))).)).)).	-56.36
miR157c	MIR157c	Ath-miR157c	TTGACAGAAGATAGAGAGCAC	21	TTTGAGAGTGATGTTGGTTGTTGACAGAAGATAGAGAGCACTAAGGATGACATGCAAGTACATACATATATATCATCACACCGCATGTGGATGATAAAATATGTATAACAAATTCAAAGAAAGAGAGGGAGAGAAAGAGAGAGAACCTGCATCTCTACTCTTTTGTGCTCTCTATACTTCTGTCACCACCTTTATCTCTTCTTCTCT	...(((((.((((..(((.((.(((((((((((((((((((...((((.((......))..((((((((.(((((((.(((.....))))))))))..)))))))).....))))...(((((((..(((((...((.(......)))...))))).)))))))))))))))))).)))))))))).)))..)))).....))))).	-73.2
miR158a	MIR158a	Ath-miR158a	TCCCAAATGTAGACAAAGCA	20	AACACGTCATCTCTGTGCTTCTTTGTCTACAATTTTGGAAAAAGTGATGACGCCATTGCTCTTTCCCAAATGTAGACAAAGCAATACCGTGATGATGTCGTGG	.((((((((((.(.(((...(((((((((((.(((.(((((.((..(((....)))..)).))))).))))))))))))))...))).).)))))))).))..	-41.6
miR158b	MIR158b	Ath-miR158b	TCCCCAAATGTAGACAAAGCA	21	AACACGTCATCTCTGTGCTTCTTTGTCTACACTTTTGGAAAAGGTGATGATATCATTGCTTTTCCCCAAATGTAGACAAAGCAATACCGTGATGACGTTATAT	...((((((((.(.(((...(((((((((((..(((((.(((((..(((....)))..)))))..))))))))))))))))...))).).)))))))).....	-42.4
miR159a	MIR159a	Ath-miR159a	TTTGGATTGAAGGGAGCTCTA	21	TTGATCTGACGATGGAAGTAGAGCTCCTTAAAGTTCAAACATGAGTTGAGCAGGGTAAAGAAAAGCTGCTAAGCTATGGATCCCATAAGCCCTAATCCTTGTAAAGTAAAAAAGGATTTGGTTATATGGATTGCATATCTCAGGAGCTTTAACTTGCCCTTTAATGGCTTTTACTCTTCTTTGGATTGAAGGGAGCTCTACATCTTCTTTCACCTTCTCT	..((..(((....(((.((((((((((((..((((((((...((((.(((((((((((...((((((.((.((.((((.(..(((((((((..(((((((...........))))))).)))).)))))..).)))).)).)).))))))...)))))))......))))..))))...))))))))..)))))))))))).)))....)))...))...	-81.4
miR159b	MIR159b	Ath-miR159b	TTTGGATTGAAGGGAGCTCTT	21	CAAAGGAAGAAGAAGAGGAAGAGCTCCTTGAAGTTCAATGGAGGGTTTAGCAGGGTGAAGTAAAGCTGCTAAGCTATGGATCCCATAAGCCTTATCAAATTCAATATAATTGATGATAAGGTTTTTTTTATGGATGCCATATCTCAGGAGCTTTCACTTACCCCTTTAATGGCTTCACTCTTCTTTGGATTGAAGGGAGCTCTTCATCTCTCCATCCCTATCTC	....(((.(.(((.((.((((((((((((..(((((((.(((((((..(((((((..((((((((((.((.((.(((((...(((((((((((((((...(((((...)))))))))))))).....))))))...))))).)).)).)))))).))))..))))......)))..))))))).)))))))..)))))))))))).))))).).))).......	-92.5
miR159c	MIR159c	Ath-miR159c	TTTGGATTGAAGGGAGCTCC	20	TCTTCAAGTGTAACAGAAGGAGCTCCCTTCCTCCAAAACGAAGAGGACAAGATTTGAGGAACTAAAATGCAGAATCTAAGAGTTCATGTCTTCCTCATAGAGAGTGCGCGGTGTTAAAAGCTTGAAGAAAGCACACTTTAAGGGGATTGCACGACCTCTTAGATTCTCCCTCTTTCTCTACATATCATTCTCTTCTCTTCGTTTGGATTGAAGGGAGCTCCTTTTCTTCTTCTCTTAATTA	.....(((.(.((.((((((((((((((((.((((((.(((((((((...(((..((((((.......(.((((((((((((.((.(((..(((((.(((((.((((......((((....)))).....)))).))))).)))))..))).)).)))))))))))))....)))))).....)))......)))))))))))))))..)))))))))))))))).))...).))).....	-91.4
miR160a	MIR160a	Ath-miR160a	TGCCTGGCTCCCTGTATGCCA	21	GTATATGTATTATATATGTATGCCTGGCTCCCTGTATGCCATATGCTGAGCCCATCGAGTATCGATGACCTCCGTGGATGGCGTATGAGGAGCCATGCATATCCTCATACATATATAATTA	((((((((((.......((((((.(((((((..(((((((((.(((.(((..(((((.....)))))..))).))).)))))))))..))))))).))))))....)))))))))).....	-55.6
miR160b	MIR160b	Ath-miR160b	TGCCTGGCTCCCTGTATGCCA	21	TATATATGGAATAATAGTCGTGCCTGGCTCCCTGTATGCCACAAGAAAACATCGATTTAGTTTCAAAATCGATCACTAGTGGCGTACAGAGTAGTCAAGCATGACCAAAGCTTATCATAATAT	....(((((.......(((((((.(((((.((((((((((((.((.....((((((((.......))))))))..)).))))))))))).).))))).))))))).........)))))....	-44.19
miR160c	MIR160c	Ath-miR160c	TGCCTGGCTCCCTGTATGCCA	21	CATATAATAGTTTGTCGTTATGCCTGGCTCCCTGTATGCCACGAGTGGATACCGATTTTGGTTTTAAAATCGGCTGCCGGTGGCGTACAAGGAGTCAAGCATGACCAGAAGCATATGGTAACT	(((((....((((.(.(((((((.(((((((.((((((((((..(..(...(((((((((....))))))))))..)..)))))))))).))))))).))))))).).)))))))))......	-55.9
miR161	MIR161	Ath-miR161	TGAAAGTGACTACATCGGGGT	21	TATTGCGTCGATCAATGCATTGAAAGTGACTACATCGGGGTTCCGATTTTTTTTGTTCTTCATATGATGAAGCGGAAACAGTAATCAACCCTGGTTTAGTCACTTTCACTGCATTAATCAATGCATTTGT	...(((((.(((.((((((.((((((((((((.(((((((((..((((....(((((((((((...))))))....))))).))))))))))))).)))))))))))).)))))).))).))))).....	-54.2
miR162a	MIR162a	Ath-miR162a	TCGATAAACCTCTGCATCCAG	21	GAAGAAGAGTGAGAGTCGCTGGAGGCAGCGGTTCATCGATCTCTTCCTGTGAACACATTAAAAATGTAAAAGCATGAATAGATCGATAAACCTCTGCATCCAGCGTTTGCCTCTTGTATCTTT	...((((((..((((.(((((((.((((.((((.((((((((.(((.(((....((((.....))))....))).))).)))))))).)))).)))).))))))).....))))..).)))))	-52.5
miR162b	MIR162b	Ath-miR162b	TCGATAAACCTCTGCATCCAG	21	GAGGAAAGAGTGAAGTCGCTGGAGGCAGCGGTTCATCGATCAATTCCTGTGAATATTTATTTTTGTTTACAAAAGCAAGAATCGATCGATAAACCTCTGCATCCAGCGCTGCTTGCTCTTCATGAC	(((((..((((..((.(((((((.((((.((((.(((((((.((((.((((((((........)))))))).......)))).))))))).)))).)))).)))))))))))))..))))).....	-52.8
miR164b	MIR164b	Ath-miR164b	TGGAGAAGCAGGGCACGTGCA	21	AAGGTGTGTGATGAGCAAGATGGAGAAGCAGGGCACGTGCATTACTAGCTCATATATACACTCTCACCACAAATGCGTGTATATATGCGGAATTTTGTGATATAGATGTGTGTGTGTGTTGAGTGTGATGATATGGATGAGTTAGTTCTTCATGTGCCCATCTTCACCATCATGACCACTCCACCTTGGTG	((((((.(.(.((..((.(((((.((((..(((((((((....((((((((((.(((((((.((((.((((.((((((.(((((.(((((....)))))))))).))))))...)))).)))).)))....)))).))))))))))....)))))))))..)))).))))).))..))).)))))))....	-77.8
miR164c	MIR164c	Ath-miR164c	TGGAGAAGCAGGGCACGTGCG	21	AATGGGTGAGTAACACTTGATGGAGAAGCAGGGCACGTGCGAACACAAATGAAATCGATCGGTACTTGTTGATCATATTTTCGCACGTGTTCTACTACTCCAACACGTGTCTCTCCCCCTCCCC	...(((.(((..((((.((.(((((.((.((((((((((((((..(....).....((((((......)))))).....)))))))))))))).)).))))).)).))))..))).))).....	-52.2
miR165a	MIR165a	Ath-miR165a	TCGGACCAGGCTTCATCCCCC	21	TTAAGCTATTTCAGTTGAGGGGAATGTTGTCTGGATCGAGGATATTATAGATATATACATGTGTATGTTAATGATTCAAGTGATCATAGAGAGTATCCTCGGACCAGGCTTCATCCCCCCCAACATGTTATTGCCTCTG	....((.((..((((((.((((.(((..((((((.(((((((((((...((((((((....)))))))).((((((.....))))))....))))))))))).))))))..))).)))).)))).))..)).)).....	-53.2
miR165b	MIR165b	Ath-miR165b	TCGGACCAGGCTTCATCCCCC	21	AGAGGCTATTTCTGTTGTGGGGAATGTTGTTTGGATCGAGGATATCATAAACGCATACACATGTTTATATGTTATGATGCATTATATGACTGATGTAATGTACATATATATACATACATGCCACATGGTATCGTCGGACCAGGCTTCATCCCCCTCAACATGTTAATTGCCTTC	.(((((.(((.((((((.((((.(((..((((((.((((.((((((((....((((....((((..((((((.(((.((((((((((.....)))))))))))))))))))))))..))))...)))))))).)))).))))))..))).)))).))))).)..))).))))).	-65.2
miR166a	MIR166a	Ath-miR166a	TCGGACCAGGCTTCATTCCCC	21	AGGGGCTTTCTCTTTTGAGGGGACTGTTGTCTGGCTCGAGGACTCTGGCTCGCTCTATTCATGTTGGATCTCTTTCGATCTAACAATCGAATTGAACCTTCAGATTTCAGATTTGATTAGGGTTTTAGCGTCTTCGGACCAGGCTTCATTCCCCCCAATTGTTGCTCCCTGTTT	((((((.....(..(((.(((((.((..((((((..(((((((.((((...((((((.((((((((((((......)))))))))...(((((((....))))..))).....))).)))))).)))).)))))))..))))))..)).))))).)))..)..)).))))....	-68.5
miR166b	MIR166b	Ath-miR166b	TCGGACCAGGCTTCATTCCCC	21	GAGGGATTTTTCTTTTGAGGGGACTGTTGTCTGGCTCGAGGACTCTTATTCTAATACAATCTCATTTGAATACATTCAGATCTGATGATTGATTAGGGTTTTAGTGTCGTCGGACCAGGCTTCATTCCCCCCAATTATCACTCCCTCACA	((((((........(((.(((((.((..((((((..(((.(((.((.((((((((.((((((((((((((....))))))..))).)))))))))))))...)).))).)))..))))))..)).))))).))).......))))))...	-63.86
miR166c	MIR166c	Ath-miR166c	TCGGACCAGGCTTCATTCCCC	21	TGTGCGATTTAGTGTTGAGAGGATTGTTGTCTGGCTCGAGGTCATGAAGAAGAGAATCACTCGAATTAATTTGGAAGAACAAATTAAGAAAACCCTAGATGATTCTCGGACCAGGCTTCATTCCCCCTAACCTACTTATCGCTTTT	...(((((.(((.((((.(.(((.((..((((((..(((((((((..((..(((.....)))...((((((((......)))))))).......))..)))).)))))..))))))..)).))).).)))))))...)))))....	-47.7
miR166d	MIR166d	Ath-miR166d	TCGGACCAGGCTTCATTCCCC	21	GCTTTGGTTTAGGGTTGAGAGGAATATTGTCTGGCTCGAGGTCATGAAGAAGATCGGTAGATTGATTCATTTTAAAGAGTGAAATCCCTAAATGATTCTCGGACCAGGCTTCATTCCCCCCAACCGACATATCACATTC	....((((....(((((.(.(((((...((((((..(((((((((..((..((((....))))..(((((((....)))))))....))..)))).)))))..))))))...))))).).))))).....)))).....	-43.9
miR166e	MIR166e	Ath-miR166e	TCGGACCAGGCTTCATTCCCC	21	TGAAGCTTTTCCTTTTGAGGGGAATGTTGTCTGGCACGAGGCCCTTAACTTAGATCTATATTTGATTATATATATATGTCTCTTCTTTATTCATTAGTCTATACATGAATGATCATTTTACGGTTAATGACGTCGGACCAGGCTTCATTCCCCTCAATTATATCGCTTCGATC	.(((((........((((((((((((..((((((..(((.(.(.((((((.((((.(((((..........))))).)))).....((((((((((.....)).)))))))).........)))))).).).)))..))))))..)))))))))))).......)))))....	-56.76
miR166f	MIR166f	Ath-miR166f	TCGGACCAGGCTTCATTCCCC	21	TTCTGAGCCAAAAGTTCAGGTGAATGATGCCTGGCTCGAGACCATTCAATCTCATGATCTCATGATTATAACGATGATGATGATGATGTCGGACCAGGCTTCATTCCCCTCAACTTACACGTTTTGCTT	....((((.(((((((.(((.((((((.((((((..(((.(.((((..(((((((((((....))))))...)).)))...)))).).)))..)))))).)))))).))).))))......))).))))	-43.5
miR166g	MIR166g	Ath-miR166g	TCGGACCAGGCTTCATTCCCC	21	GAAGCGATTTAGGGTTTAGAGGAATGTTGTTTGGCTCGAGGTCATGGAGAGTAATTCGTTAACCCAACTCAAAACTCTAAATGATTCTCGGACCAGGCTTCATTCCCCTCAACCTATTTTATCGCATT	...(((((...(((((.((.((((((..((((((..(((((((((..(((((.....(((.....))).....)))))..)))).)))))..))))))..)))))).)).))))).....)))))...	-49.8
miR167a	MIR167a	Ath-miR167a	TGAAGCTGCCAGCATGATCTA	21	TATGGTGCACCGGCATCTGATGAAGCTGCCAGCATGATCTAATTAGCTTTCTTTATCCTTTGTTGTGTTTCATGACGATGGTTAAGAGATCAGTCTCGATTAGATCATGTTCGCAGTTTCACCCGTTGACTGTCGCACCCTTC	...(((((..(((((.(.(.(((((((((.((((((((((((((((((.(((((..((.((((..((...))..)))).))...)))))..)).)).)))))))))))))).))))))))).).).)).)))..)))))....	-57.9
miR167b	MIR167b	Ath-miR167b	TGAAGCTGCCAGCATGATCTA	21	CAAGTCCACAAGGGAACAAGTGAAGCTGCCAGCATGATCTATCTTTGGTTAAGAGATGAATGTGGAAACATATTGCTTAAACCCAAGCTAGGTCATGCTCTGACAGCCTCACTCCTTCCTGGTTTAGGACCAT	...((((....(((((..(((((.(((((.(((((((((((.(((.((((..(((...((((((....)))))).))).)))).))).)))))))))))..).)))).)))))..)))))......))))...	-54.6
miR167c	MIR167c	Ath-miR167c	TAAGCTGCCAGCATGATCTTGT	22	TACCATGTACCAGTAGCAGTTAAGCTGCCAGCATGATCTTGTCTTCCTCTCTTAGGTTTCATATATAGTTAATAAATATTTTATATATTTCTTGTTCTTACAAGATTATATGATCATAGCTTAGAGAGAGAGAGAGACTAGGTCATGCTGGTAGTTTCACCTGCTAATGATTGTAGCATG	...(((((..(((((((((..((((((((((((((((((.((((..(((((((((((((((((((.........(((((.....)))))((((((....)))))).)))))))....)))))...)))))))..)))).))))))))))))))))))...)))))....))))..)))))	-71.2
miR168a	MIR168a	Ath-miR168a	TCGCTTGGTGCAGGTCGGGAA	21	TCTCACCATCGGGCTCGGATTCGCTTGGTGCAGGTCGGGAACCAATTCGGCTGACACAGCCTCGTGACTTTTAAACCTTTATTGGTTTGTGAGCAGGGATTGGATCCCGCCTTGCATCAACTGAATCGGATCCTCGAGGTGTAAAA	...((((.(((((.((.((((((.((((((((((.(((((.((((((((((((...)))))...((.(((.((((((......)))))).))))).))))))).))))).)))))))))).)))))).)).)).))))))).....	-70.3
miR169a	MIR169a	Ath-miR169a	CAGCCAAGGATGACTTGCCGA	21	AATGTGACGAAAGTAGTGTGCAGCCAAGGATGACTTGCCGATTTAAATGATCTTTCTTTATACTCTATTAAGACAATTTAGTTTCAAACTTTTTTTTTTTTTTTTTTTTGAAGGATTCAGGAAGAAATTAGGATATATTATTCCGTATAAAATACAAGATATATAAAACCAAAAAGAAAAAGTAACATGATCGGCAAGTTGTCCTTGGCTACACGTTACTTTGTGTCGCGCAT	...(((((((((((((((((.(((((((((..((((((((((((((((..((((...............))))..))))).......((((((((((((((((((((((((.....)))))))))))...(((........)))..........................))))))))))))).....)))))))))))..))))))))).))))))))))).))))))....	-79.56
miR171a	MIR171a	Ath-miR171a	TGATTGAGCCGCGCCAATATC	21	GCATGAGAGAGTCCCTTTGATATTGGCCTGGTTCACTCAGATCTTACCTGACCACACACGTAGATATACATTATTCTCTCTAGATTATCTGATTGAGCCGCGCCAATATCTCAGTACTCTCTCGTCTCTA	..((((((((((..((..(((((((((.(((((((.((((((.((((.((......)).))))...........(((....)))..)))))).))))))).)))))))))..)).)))))))))).....	-47
miR171b	MIR171b	Ath-miR171b	TTGAGCCGTGCCAATATCACG	21	GTTTTATGCAAGGTAACGCGAGATATTAGTGCGGTTCAATCAAATAGTCGTCCTCTTAACTCATGGAGAACGGTGTTGTTCGATTGAGCCGTGCCAATATCACGCGGTAAACCAAAAATGGCAA	......(((..(((..((((.((((((.(..((((((((((.(((((((((.((((........)))).))))..))))).))))))))))..).)))))).))))....))).......))).	-47.1
miR171c	MIR171c	Ath-miR171c	TTGAGCCGTGCCAATATCACG	21	ACTATCGGACATCAAATACGAGATATTGGTGCGGTTCAATCAGAAAACCGTACTCTTTTGTTTTAAAGATCGGTTTATTTGATTGAGCCGTGCCAATATCACGCGTTTAAATAGTTTAAAGAT	.((.(..(((...(((..((.((((((((..(((((((((((((((((((...(((((......))))).)))))).)))))))))))))..)))))))).))..))).....)))..)))..	-49.7
miR172a	MIR172a	Ath-miR172a	AGAATCTTGATGATGCTGCAT	21	CACGGTCGTTGTTGGCTGCTGTGGCATCATCAAGATTCACATCTGTTGATGGACGGTGGTGATTCACTCTCCACAAAGTTCTCTATGAAAATGAGAATCTTGATGATGCTGCATCGGCAATCAACGACTATTCT	...((((((((...((((.((..(((((((((((((((.(((...(((.((((.(((((....))))).)))))))..(((.....))).))).)))))))))))))))..)).))))...)))))))).....	-62.8
miR172c	MIR172c	Ath-miR172c	AGAATCTTGATGATGCTGCAG	21	ACCAGCTACTGTTCGCTGTTGGAGCATCATCAAGATTCACAAATCATCAAGTATTCGTGTAAATAAACCCATTTATGATTAGATTTTTGATGTATGTATGAGAATCTTGATGATGCTGCAGCTGCAATCAGTGGCTTACAC	...((((((((...((.((((.((((((((((((((((.((.(((((((((...((.(((((((......)))))))....))..))))))).))...)).)))))))))))))))).)))).))...)))))))).....	-57.5
miR172d	MIR172d	Ath-miR172d	AGAATCTTGATGATGCTGCAG	21	GGCAGTCATTGTTTGCTATTGCAACATCTTCAAGATTCAGAAATCAGATTCTCTTATGGGTTTTCTTTTGAGCCTTTATTTTTTGGTTTGAGAATCTTGATGATGCTGCAGCGGCAATTAAATGGCTTACT	(..(((((((..((((..(((((.((((.(((((((((..((((((((......((.((((((......)))))).))...))))))))..))))))))).)))).)))))..))))...)))))))..).	-49.8
miR172e	MIR172e	Ath-miR172e	GGAATCTTGATGATGCTGCAT	21	ATCAGCCAGTAGTCGCAGATGCAGCACCATTAAGATTCACAAGAGATGTGGTTCCCTTTGCTTTCGCCTCTCGATCCGCAGAAAAGGGTTCCTTATCGAGTGGGAATCTTGATGATGCTGCATCAGCAAATACATGGCTACTC	...((((((((...((.(((((((((.(((((((((((.((...((((.((..((((((((..(((.....)))...)))...)))))..)).))))...)).))))))))))).))))))))).))...))).)))))....	-63.5
miR319a	MIR319a	Ath-miR319a	TTGGACTGAAGGGAGCTCCCT	21	TTAGGAATATATATGTAGAGAGAGCTTCCTTGAGTCCATTCACAGGTCGTGATATGATTCAATTAGCTTCCGACTCATTCATCCAAATACCGAGTCGCCAAAATTCAAACTAGACTCGTTAAATGAATGAATGATGCGGTAGACAAATTGGATCATTGATTCTCTTTGATTGGACTGAAGGGAGCTCCCTCTCTCTTTTGTATTCCAATT	...((((((((...(.(((((((((((((((.((((((.(((.(((..((.(.(((((((((((.(((.(((..((((((((.((..((.((((((................)))))).))..)).))))))))..))).)).).)))))))))))).))..))).))).)))))).))))))))))..))))))...))))))))....	-84.99
miR319b	MIR319b	Ath-miR319b	TTGGACTGAAGGGAGCTCCCT	21	TGTTGAGTTGGTGGAGGAAGAGAGCTTTCTTCGGTCCACTCATGGAGTAATATGTGAGATTTAATTGACTCTCGACTCATTCATCCAAATACCAAATGAAAGAATTTGTTCTCATATGGTAAATGAATGAATGATGCGAGAGACAAATTGAGTCTTCACTTCTCTATGCTTGGACTGAAGGGAGCTCCCTATTTTTATCTTTCTCAGAGT	..(((((..((((((((.((.(((((..((((((((((..(((((((......(((((((((((((..((((((..((((((((.((..(((((.((((..(((....))))))).)))))..)).))))))))..))))))...))))))))).))))..)))))))..))))))))))..))))).)).))))))))...)))))...	-93.2
miR319c	MIR319c	Ath-miR319c	TTTGGACTGAAGGGAGCTCCT	21	AAAATAGATAGATATAGAAGGAGATTCTTTCAGTCCAGTCATGGATAGAAAAAGAAGAGGGTAGAAATATCTGCCGACTCATCCATCCAAACACTCGTGGTAGAGAAACGATAAATTTAAACCGCAGTGACTGTGTGAATGATGCGGGAGATATTTTTGATCCTTCTTTATCTGTGTTTGGACTGAAGGGAGCTCCTTCTTTTTCTACAAATTTTCA	........((((...((((((((.((((((((((((((.((((((((....((((((.(..(((((((((((.(((..((((.((..((..((((.(((((..(((.........)))..)))))))))..))..)).))))..))).)))))))))))..))))))))))))))).)))))))))))))).))))))))...))))..........	-87.7
miR390a	MIR390a	Ath-miR390a	AAGCTCAGGAGGGATAGCGCC	21	AAAGTAGAGAAGAATCTGTAAAGCTCAGGAGGGATAGCGCCATGATGATCACATTCGTTATCTATTTTTTGGCGCTATCCATCCTGAGTTTCATTGGCTCTTCTTACTACAAT	...((((((((((..(.((.((((((((((.(((((((((((.((((((.((....)).))).)))...))))))))))).)))))))))).)).)..))))))..))))...	-53.5
miR390b	MIR390b	Ath-miR390b	AAGCTCAGGAGGGATAGCGCC	21	GTAGTAGAGAAATAGCTATAAAGCTCAGGAGGGATAGCGCCATGGCTCACCAGTGCTGTATGTTTTGTATATGCGTACATGTATATCTGTTGGCGCTATCCATCCTGAGTTCCATAGCTTCTTCTTGCTTATAT	..((((.((((..((((((..(((((((((.(((((((((((.((....)).(((((((((((.........))))))).))))......))))))))))).)))))))))..))))))..)))))))).....	-59.9
miR391	MIR391	Ath-miR391	TTCGCAGGAGAGATAGCGCCA	21	AACTGCAAATAAAGATTTGCTTCGCAGGAGAGATAGCGCCATCACCTCTTCTAAGAAGTTAACTAGTGGTGACGGTATCTCTCCTACGTAGCAATCCTTATATATGCATCTT	...((((.((((((..(((((.((.((((((((((.((.((((((..((((...)))).......)))))).)).)))))))))).)).)))))..))).))).))))....	-43.6
miR393a	MIR393a	Ath-miR393a	TCCAAAGGGATCGCATTGATCC	22	CATAGCAACTAGAGGAAGGATCCAAAGGGATCGCATTGATCCTAATTAAGGTGAATTCTCCCCATATTTTCTTTATAATTGGCAAATAAATCACAAAAATTTGCTTGGTTTTGGATCATGCTATCTCTTTGGATTCATCCTTCGGTAGCTTCCTC	...(((.((..(((((.((((((((((((((.((((.(((((.(((((.((.((....)).)).................(((((((...........))))))))))))..))))))))).)))))))))))))).)))))..)).))).....	-54.6
miR393b	MIR393b	Ath-miR393b	TCCAAAGGGATCGCATTGATC	21	CACAGCAACTAGAGAAAGGATCCAAAGGGATCGCATTGATCCTAATTAAGCTGATTTATTCCCCAATAATTGTTTTTTTTTTCCTTCTCAATCGAAAGATGGAAGAAAAACAAATTCCAAACATTTTGCTTACTTTTCCGGATCATGCGATCTCTTTGGATTCATTCTTTGGTAGCTTCCAC	...(((.(((((((((.(((((((((((((((((((.(((((.((.(((((.((.....))........(((((((((..((((......(((....))))))))))))))))..............))))).))....)))))))))))))))))))))))).))))))))).))).....	-68
miR394a	MIR394a	Ath-miR394a	TTGGCATTCTGTCCACCTCC	20	AGATTTTCTTACAGTCATCTTTGGCATTCTGTCCACCTCCTTCTATACATATATGCATGTGTATATATATATGCGTTTCGTGTGAAAGAAGGAGGTGGGTATACTGCCAATAGAGATCTGTTAGGGCTTCTT	(((..((((.((((((.(((((((((.(.(..((((((((((((.(((((..((((((((((....))))))))))...)))))..))))))))))))..).).)))))).))))).)))).))))..))).	-57.8
miR394b	MIR394b	Ath-miR394b	TTGGCATTCTGTCCACCTCC	20	AGAGTCTCTTACAGAGATCTTTGGCATTCTGTCCACCTCCTCTCTCTATATTTATGTGTAATAAGTGTACGTATCTACGGTGTGTTTCGTAAGAGGAGGTGGGCATACTGCCAATAGAGATCTGTTAGGGTTTCTT	((((.((((.(((((..(((((((((.(.(((((((((((((....(((((((((.....)))))))))......(((((......))))).))))))))))))).).)))))).)))..))))).)))).)))).	-60.3
miR395b	MIR395b	Ath-miR395b	CTGAAGTGTTTGGGGGGACTC	21	AGAGTCAAATGTCCCCATGAGTTCCCTTTAACGCTTCATTGTTAAATACTCAAAGCCACATTGGTTTGTATACAACACTGAAGTGTTTGGGGGGACTCTTGGTGTCATTCTGGCGTAG	...((((((((.(.(((.(((((((((..(((((((((.((((..((((...(((((.....)))))))))..)))).)))))))))..))))))))).))).).)))).))))....	-50.6
miR395c	MIR395c	Ath-miR395c	CTGAAGTGTTTGGGGGGACTC	21	AAAGTCAAATGTCCACATGAGTTCCCTTTAACGCTTCATTGTTGAATACTCAAAGCCACATTGGTTTGTATATAACACTGAAGTGTTTGGGGGGACTCTTGGTGTCATTCTGGCGTTG	...((((((((..(((..(((((((((..(((((((((.(((((.((((...(((((.....))))))))).))))).)))))))))..)))))))))...))).)))).))))....	-50.3
miR395d	MIR395d	Ath-miR395d	CTGAAGTGTTTGGGGGAACTC	21	GCTCTCCCGAGCACTTCATTGGAAGTTGTTATTTACGGTCAGCTGACAATTAATTCCACTGAAGTGTTTGGGGGAACTC	..((((((((((((((((.((((((((((((.((......)).)))))))...))))).))))))))))))))))....	-36.1
miR395f	MIR395f	Ath-miR395f	CTGAAGTGTTTGGGGGGACTC	21	AAAGTCAAATGTCCCCTTGAGTTCCCTTAAACGCTTCATTGTTCATACTTTGTTATCATCTATCGATCGATCAATCAATCTGATGAACACTGAAGTGTTTGGGGGGACTCTAGGTGACATCTTGGCACCC	...((((((((((.(((.((((((((((((((((((((.(((((((...(((..((((((....))).)))....)))....))))))).)))))))))))))))))))).))).))))).)))))....	-60.6
miR396a	MIR396a	Ath-miR396a	TTCCACAGCTTTCTTGAACTG	21	ACATGACCCTCTCTGTATTCTTCCACAGCTTTCTTGAACTGCAAAACTTCTTCAGATTTTTTTTTTTTTCTTTTGATATCTCTTACGCATAAAATAGTGATTTTCTTCATATCTCTGCTCGATTGATTTGCGGTTCAATAAAGCTGTGGGAAGATACAGACAGAGTCAAATGA	...((((.((.(((((((..((((((((((((.((((((((((((.(.((..((((............((....))....................((((......))))...))))...))..).)))))))))))).))))))))))))..))))))).)).)))).....	-58.7
miR396b	MIR396b	Ath-miR396b	TTCCACAGCTTTCTTGAACTT	21	TGAAGATCCTGGTCATACTTTTCCACAGCTTTCTTGAACTTTCTTTTTCATTTCCATTGTTTTTTTCTTAAACAAAAGTAAGAAGAAAAAAAACTTTAAGATTAAGCATTTTGGAAGCTCAAGAAAGCTGTGGGAAAACATGACAATTCAGGGTTTT	..((((((((((((((..(((((((((((((((((((.(((((................(((((((((((........)))))))))))....(((.......)))......))))).)))))))))))))))))))..)))))....)))))))))	-55.8
miR398b	MIR398b	Ath-miR398b	TGTGTTCTCAGGTCACCCCTG	21	GAAGGTAGTGGATCTCGACAGGGTTGATATGAGAACACACGAGTAATCAACGGCTGTAATGACGCTACGTCATTGTTACAGCTCTCGTTTTCATGTGTTCTCAGGTCACCCCTGCTGAGCTCTTTCTCTACCGT	...(((((.(((.((((.(((((.((((.((((((((((.(((.(((....(((((((((((((...))))))...)))))))...)))))).)))))))))).)))).))))).)))).)))....)))))..	-59.9
miR398c	MIR398c	Ath-miR398c	TGTGTTCTCAGGTCACCCCTG	21	TAAGGTAGTGGATCTCGACAGGGTTGATATGAGAACACACGAGCAATCAACGGCTATAACGACGCTACGTCATTGTTACAGCTCTCGTTTCATGTGTTCTCAGGTCACCCCTGCTGAGCTCTTTCTCTACCGT	...(((((.(((.((((.(((((.((((.((((((((((((((........((((.((((((((...))))...)))).))))))))).....))))))))).)))).))))).)))).)))....)))))..	-54.5
miR400	MIR400	Ath-miR400	TATGAGAGTATTATAAGTCAC	21	TAACTGTTCTGAGGATTGTTTATGAGAGTATTATAAGTCACTACATTTGGTAAGCAAAGTGTTGTTTCTCAAACGAAGTGACTTATGATAATCTCATGAATGGATTTTGCAACTCTTAAA	(((..(((.(((((.(..(((((((((.((((((((((((((.(.((((..((((((....))))))..)))).).)))))))))))))).)))))))))..).))))).)))..)))..	-41.9
miR403	MIR403	Ath-miR403	TTAGATTCACGCACAAACTCGT	22	CATTAGAAGAGTCGTATTACATGTTTTGTGCTTGAATCTAATTCAACAGGCTTTATGTAAGAGATTCTTTAACAATTCCTATAATCTTTGTTGTTGGATTAGATTCACGCACAAACTCGTAATCTGTCTTTTCGATTTTT	.....((((((.((.(((((..((((.((((.((((((((((((((((.((.....)).(((((((................)))))))..)))))))))))))))).))))))))..))))).)).)))))).......	-44.19
miR408	MIR408	Ath-miR408	TGCACTGCCTCTTCCCTGGCT	21	AAAGCGGTAATGAGAGAGAGACAGGGAACAAGCAGAGCATGGATTGAGTTTACTAAAACATTAAACGACTCTGTTTTGTCTCTACCCATGCACTGCCTCTTCCCTGGCTCCCTCTTTTTTTCTCTATAT	..((.((....(((((.(((.(((((((...((((.((((((...(((.....(((((((...........))))))).)))...)))))).))))...))))))).))).)))))....)).))....	-45
miR780	MIR780	Ath-miR780	TTCTTCGTGAATATCTGGCATT	22	TCAAGAAAAATTCTTCAAGATATCAGATATTTCACGAAGATATCTGCATAACAGCTACGAGGAAATTGTGATTTTATCGTTTCACAAACATCAACAGCTCCATGGATCGTTATGGACGGATAAATCACAATCACTATCCTTTTTCTAGCAGCTGTTGAGCAGGTTTCTTCGTGAATATCTGGCATTTTGGTGGATTTTACAGTTTC	....(.(((((((.(((((((..((((((((.((((((((.((((((.((((((((.((((((.((((((((((.((((((.....))).......(.(((((((....)))))))).))))))))))))).....)))))......).)))))))).)))))).))))))))))))))))..))))))).))))))).)......	-72.9
miR781	MIR781	Ath-miR781	TTAGAGTTTTCTGGATACTTA	21	AATATGAGTTTGTTTCAAATTTAGAGTTTTCTGGATACTTAAAAGTTAATATCGAAGAAGCCCTCTCTTTGTTAGTAACTAATAAGTATCCAGAAAACTCTAATTTGAAAAAAACAGAAAGGAA	.......((((.(((((((((.(((((((((((((((((((..(((((....((((((.......))))))....)))))..)))))))))))))))))))))))))))).)))).........	-49.7
miR8175	MIR8175	Ath-miR8175	CGATCCCCGGCAACGGCGCCA	21	TTTGACCTATATCAAATTTGGCACCGTTGCCGGGGATCGACCCGGGTCACCCGCGTGACAGGCGGGAATACTTACCACTTAGTACAACGACCCAATATAGTGGTAAGTATTCTCGCATGTCACTCGGGTTCGATCCCCGGCAACGGCGCCAAATTTGATATAGCTCAAATC	(((((.((((((((((((((((.(((((((((((((((((........(((((.((((((.((((((((((((((((((...................)))))))))))))))))).)))))).)))))))))))))))))))))).)))))))))))))))).)))))..	-113.71
miR827	MIR827	Ath-miR827	TTAGATGACCATCAACAAACT	21	TCTTGCAACCCTTGAATGTGTTTGTTGATTGATATCTACACATGTTGATCATCCTTGTGTTGATCGATTGGTTTAGATGACCATCAACAAACTCTTTCGTGGTTTTGCATCGC	...(((((.((.((((.(.((((((((((.(.((((((.((..((((((((.........))))))))..)).)))))).).)))))))))).).)))).))..)))))....	-37.7
miR828	MIR828	Ath-miR828	TCTTGCTTAAATGAGTATTCCA	22	CCTTTCCACTTTCTAATGTTTCTTGCTTAAATGAGTATTCCATGTAAAAATGATTCACTCACTCGTATGGGTGGGTTGGGTTTTCTCTTCATGAGATGCTCATTTGAGCAAGCAATGTTTGGAAGTGGGACTATT	...((((((((((.((((((.(((((((((((((((((..((((.......(((((((((((((....))))))).)))))).......))))..))))))))))))))))).)))))).)))))))))).....	-61.84
miR829	MIR829	Ath-miR829	AGCTCTGATACCAAATGATGGAAT	24	CTTTGAAGCTTTGATTTGAACCTGTCAATTGGTATCAAAGCTTCTAAATCTTTGAAGCTCTGATACCAAATGATGGAATCAAATTAAAGCTTCAAGGTA	(((((((((((((((((((..((((((.(((((((((.((((((.........)))))).))))))))).))))))..)))))))))))))))))))..	-53.1
miR845a	MIR845a	Ath-miR845a	CGGCTCTGATACCAATTGATG	21	GTCGCTGCGTTTCCATCACGTCGATTGCTGTCAGAGCCACGCCTATGAAGAATTTGTGCGGCTCTGATACCAATTGATGCTATGGAAACATCGATATTG	((((....((((((((..(((((((((.((((((((((.(((..((.....))..))).)))))))))).)))))))))..))))))))..))))....	-45.8
miR845b	MIR845b	Ath-miR845b	TCGCTCTGATACCAAATTGATG	22	ATCAGTCGGTTTCCATCACGTCAATTGCTATCAGAGCAACGCATGATGTATAATAACTAAGCGTCGCTCTGATACCAAATTGATGCAATGGAAACATCGATTTTG	...(((((((((((((..((((((((..(((((((((.((((.....((......))...)))).)))))))))...))))))))..))))))))..)))))...	-41.5
miR858	MIR858	Ath-miR858	TTTCGTTGTCTGTTCGACCTT	21	CTTATGTGTTCTCATCTTTGTTTCGTTGTCTGTTCGACCTTGGTCTCGATCTCTCCTCAAAACCCTAATACGCGCTTTATCGTTTATTTCATTCATCCATCCTTCTTATGATCATCATAAACTAACGTACATGGTTTATCGGTTTGTTATTGATGGGGATTGGGGTAGATAGACGATCGAAACTTTTGATTTCTGAGGTTTTTT	.........(((((((...(((((((((((((((..((((..(((((.(((........(((((..((((.(((......))).))))........((((......((((.....)))).((....))..))))......)))))......))).)))))..)))).))))))))).))))))....))....)))))......	-51.14
miR869	MIR869	Ath-miR869	TCTGGTGTTGAGATAGTTGAC	21	AAGTATCACCTATCTCAACTCCAGGATTGGACCAGTACTAGGCTCATCATAGTTAAGCCACAATCCACGATTCCTCATCAGCTATAAAAGCAAAACCTTCATATCTATCCTTGTTTCTAAACCAGTCTCATAGATATGAAGGCTTTGTTTCTGATGAAGGATTGTGGGATTGTTGCTTAACACTGATGAGCATATTATTGGTTCAATTCTGGTGTTGAGATAGTTGACACTTCTTATACCGTATGAAAAC	((((.(((.((((((((((.(((((((((((((((((.((.((((((((..(((((((.((((((((((((((.(((((((......(((((((.(((((((((((((.((.(((....))).))....))))))))))))).)))))))))))))).))))))).))))))).)))))))..)))))))).)).))))))))))))))))).)))))))))).))).))))..................	-121.1
miRN118	MIRN118	Ath-miRN118	TGAGCTGTGATGAAATTGGC	20	GCTTTCTTACCAACTTGTCCCAATTCTTATTCAGTTATTCCATATCTTGACCAAACCATTTTGATGAGAGTAAAAAAAAAGGTTTCTGGTATTTATTTTAAAACATAGCGTAAGGTTCAACAAAGCACCAGTGGTCTAGTGGTAGAATAGTACCCTGCCACGGTACAGACCCGGGTTCGATTCCCGGCTGGTGCATGAGCTGTGATGAAATTGGCTTTAGTATTGGTTGGGTCCA	................(.(((((((..((((.((((((((.........((((((((.((((.((....))....)))).))))..)))).............((((((....(......)...(((((((((((((.(((((((.........))))))).....))))).(((.......))).))))))))....))))))..)))..)))))..))))..))))))).)..	-63.7
miRN131	MIRN131	Ath-miRN131	CGATCCACGCTCACCGCACCA	21	TCGGCAAGAGGACTCTAATAGTGCGGTGAGCGTGGATCTGAAGGTCGCGTGTTCGATCCACGCTCACCGCACCATTTGATAACAATACAAACTA	.........(...((.(((.((((((((((((((((((.(((.(.....).))))))))))))))))))))).))).))...)...........	-41.1
miRN132	MIRN132	Ath-miRN132	AAGTCCTCGTGTTGCATCGCT	21	CGCAGTTAAGCGTGCTTGGGCGAGAGTAGTACTAGGATGGGTGACCTCCAGGAAAGTCCTCGTGTTGCATCGCTCTTTTTTTTTGGTTTTTCTC	(((......))).....((((((..(((((((..(((.((....))))).((.....))..))))))).))))))...................	-26.6
miRN133	MIRN133	Ath-miRN133	ATAGCTATGAGATCTGAGGGCT	22	AGCCGTGAATGATCAAATTTATAGCTATGAGATCTGAGGGCTTTGTTTTTTAATTAAAGTTTCGGTTTTTATGTTTTGGTTTGTCTTTGCCCATTGATG	....(..((.((.((((((...(((.((((((.((((((.(((((.........))))))))))).)))))))))..))))))))))..).........	-19.5
miRN34	MIRN34	Ath-miRN34	AAGTCCTCGTGTTGCATTCCT	21	GTAGTTAAGCGTACTTGGGCGAGAGTAGTACGAGGATGGGTGACCTCACGGAAAGTCCTCGTGTTGCATTCCTCTTTTTTCGGTTTTCCTCTA	(..(..((.((.....(((.(((.(((((((((((((((....)).........))))))))))))).))))))......)).))..)..)..	-26.5
miRN4412	MIRN4412	Ath-miRN4412	TGATGATGATGATGATGGTT	20	GATGTTGTTGTTGTTGTTGATGATGATGATGATGATGGTTATGTTGCTGTTGTTGTTGATGATGTGGATGTGGATGGAGTTGATGGTTAGGGATAATATCTGGAGGATAAAGAGGAAGTCCTTGGCGAAGAAGTCGTTTCAATCTCGTGTTCCAATAGTTCTTAATCTCGTTGTCTGTTCTTCCCGGTAACTATAATAAATTGCAT	.((((..(((((((.((((..((.((.((..((((.(((((....(((((((.....((..(((.((((..((((((..((..(.(((((((((....(((.........)))....))))))))).).))..))))))..)))))))..)))))))))...)))))))))..))...)).))....)))).)))))))...))))	-49.6
miR156b	MIR156b	Bna-miR156b	TTGACAGAAGAAAGAGAGCAC	21	AGAAGAAAGATGAGAAAATGTTGACAGAAGAAAGAGAGCACAAGCCGGGATTAGCAAATATAAAGTTTTGCCCTTGTCGGGAGTGTGCTCTCTTTACTTCTGTCACCATCATCATTCTGATGTTATGT	...((((.(((((.....((.(((((((((((((((((((((..((.((....(((((........))))).....)).))..)))))))))))).))))))))).))))))).))))..........	-53.4
miR156e	MIR156e	Bna-miR156e	TGACAGAAGAGAGTGAGCACT	21	AGAAATGCAACAGAGAAAACTGACAGAAGAGAGTGAGCACTTGCAAGGCACTGTTATGTGTCAATAACTTTGCGTGTGCGTGCTCACCTCTCTTTCTGTCAGTTGCCTGACTTCTCGCTTTCT	(((((.((....((((((((((((((((((((((((((((.((((..(((..(((((......)))))..))).)))).))))))).))))).))))))))))).......))))))))))))	-53.21
miR156h	MIR156h	Bna-miR156h	TTGACAGAAGAGAGCGAGCAC	21	ATATGTTGATGTGGGAAAAGAAGTTGACAGAAGAGAGCGAGCACACAAAGGGAGAATTGTATAAAATTAATTTGTATATGGTTTACTTTTGCGTGCTCATTCTCGTTCTGTCATAACTTCTCCTTCATGAATCTT	....(((.(((.((((...((((((((((((((((((.((((((.((((((..((((..((((.((.....)).))))..)))).)))))).)))))).))))).))))))))..))))))))).))).)))...	-53.3
miR156i	MIR156i	Bna-miR156i	TTGACAGAAGAGAGTGAGCAC	21	TGTTGATGGGGAAAAAGAAGTTGACAGAAGAGAGTGAGCACACAAAGGGGGAATTGTATAAAATTAAGTTTGTTGTATATAGTTGCTTTTGCGTGCTCACTCTCTCTATGTCATAACTTCTCCTTCTTGGATCTTCAC	((..(((.(((((..(((((((((((..(((((((((((((.((((((...(((((((((.(((.......))).))))))))).)))))).)))))))))))))...)))))..))))))..))))).).))..)).	-53.4
miR156j	MIR156j	Bna-miR156j	TTGACAGAAGAGAGTGAGCAC	21	TTTAGAGAAGTACAACGAATTTGACAGAAGAGAGTGAGCACACAAACGCACTTGCATGTTCGATGCACTTGCTTCTCTTGCGTGCTCACTGCTTTATCTGTCAGATTCCTGCGCCGATTCTTTCGG	.........(((....(((((((((((((((((((((((((.(((..(((..(((((.....)))))..))).....))).))))))))).)))).)))))))))))).))).((((.....))))	-49
miR156l	MIR156l	Bna-miR156l	TGACAGAAGAGAGTGAGCAC	20	TGACAGAAGAGAGTGAGCACACAAACGCACTGCATGTTCGATGCACTTGCTTCTCTTGCGTGCTCACTGCTCTATCTGTCAGA	((((((((((((((((((((.(((..(((.(((((.....)))))..))).....))).))))))))).)))).)))))))..	-39.1
miR157e	MIR157e	Bna-miR157e	TTGACAGAAGATAGAGAGCAC	21	TTTGGTAGGCGTTCATAGTGTTGACAGAAGATAGAGAGCACAGATGATGAGATGCAATTTGGAGAAGCTTGTATGCATCGTACTCCTTTGTGCTCTCTAGTCTTCTGTCATCACTCGTTACTTGCCTTAACCC	...((((((((.....((((.(((((((((((((((((((((((.((...((((((....((.....))....))))))....)).)))))))))))).))))))))))).)))).......)))))..))).	-58.7
miR158a	MIR158a	Bna-miR158a	TTTCCAAATGTAGACAAAGCA	21	AGCACGTTATATCTGTTCTTCTTTGTCTATCGTTTGGAAAAGATTGATGACGCTATCTACACTTTTCCAAATGTAGACAAAGCAAAACCGTGATGACGTCGTAG	.(((((((((....(((...(((((((((.((((((((((((...((((....))))....)))))))))))))))))))))...)))....))))))).))..	-37
miR158b	MIR158b	Bna-miR158b	TCCCAAATGTAGACAAAGCA	20	AACACGTCTTCTCGGTATTTCTTTGTCTATATTCTTGGAAAAAGCGATGAGGTCTCGTTGCACTTTCCCAAATGTAGACAAAGCAAAACCGTGATGACGTCAAAG	...(((((.((.((((.((.(((((((((((((...(((((..(((((((....)))))))..)))))..))))))))))))).)).)))).)).))))).....	-44.6
miR158e	MIR158e	Bna-miR158e	TTTCCAAATGTAGACAAAGCA	21	AGCACGTTATCTCTGTTCTTCTTTGCCTATCGTTTGGAAAAGATTGATGACGCCATCTACACTTTTCCAAATGTAGACAAAGCAAAACCGTGATGACGTCGTAG	.((((((((((.(.(((...(((((.(((.((((((((((((...((((....))))....))))))))))))))).)))))...))).).)))))))).))..	-38.3
miR159a	MIR159a	Bna-miR159a	TTTGGATTGAAGGGAGCTCTA	21	TACCCGAGAACAAAGAAGTAGGGCTCCTTATAGTTCAAACGAGAGTTTAGCAGGGTAAAGAAAAGCTGCTAAGCTATGAATCCCATAAGCCCTAATCCTTATTTATAAAAAGGATTTGGTTATATGGCTTACATATCTCAGGAGCTTTAACTTGCCCTTTAATTGCTTTTACTCTTCTTTGGATTGAAGGGAGCTCTACATCTTCTTTCACTTTACGC	.......(((..((((.((((((((((((.(((((((((.((((((..((((((((((...((((((.((.((.((((.(..(((((((((..(((((((.........))))))).)))).)))))..).)))).)).)).))))))...))))))......))))...)))))).))))))))).)))))))))))).))))..))).........	-83.4
miR159b	MIR159b	Bna-miR159b	TTTGGATTGAAGGGAGCTCTA	21	ACAACAAAAATACAGAAGTAGAGCTCCTTCAAGTTCAAACGAGAGTTTAGCAGGGTAAAGAAAAGCTGCTAAGCTATGGATCCCATAAGCCCTAACCTTAAAATAGAAAAAGGATTTGGCTGTATGGCTTGCATATCTCAGGAGCTTTAACTTGCCCTTTAATGGCTTTTACTCTTCTTTGGATTGAAGGGAGCTCTACATCTTTCAATTTATCTAGA	.............(((.((((((((((((..((((((((.((((((..((((((((((...((((((.((.((.((((.(..(((((((((..(.((((..........)))).)..)))).)))))..).)))).)).)).))))))...)))))))......)))...)))))).))))))))..)))))))))))).)))...............	-79.3
miR159c	MIR159c	Bna-miR159c	TTTGGATTGAAGGGAGCTCTA	21	TACCCGAGAACAAAGAAGTAGGGCTCCTTATAGTTCAAACGAGAGTTTAGCAGGGTAAAGAAAAGCTGCTAAGCTATGAATCCCATAAGCCCTTATCCTTACATATAAAAAGGATTTGGTTATATGGCTTACATATCTCAGGAGCTTTTACTTGCCCTTTAATTGCTTTTACTCTTCTTTGGATTGAAGGGAGCTCTACATCTTCTTTCACTTTATCT	.......(((..((((.((((((((((((.(((((((((.((((((..((((((((((..(((((((.((.((.((((.(..(((((((((...((((((.........))))))..)))).)))))..).)))).)).)).)))))))..))))))......))))...)))))).))))))))).)))))))))))).))))..))).........	-85
miR159d	MIR159d	Bna-miR159d	TTTGGATTGAAGGGAGCTCTA	21	AAAAAAGAAGATTGAAAGTAGAGCTCCTTTAAGTTCAAACGAGAGTTTAGTAGGGTAAAGAAAAGCTGCTAAGCTATGGATCCCATAAGCCCTAATCCTTATAGAGAGAAAAAAAAGGATTTGGTTATATGGCTTGCATATCTTAGGAGCTTTAACTTGCCCTTTAATTGCTTTTACTCTTCTTTGGATTGAAGGGAGCTCTACAACTTCTTTCTCTTCATTT	......(((((..(((.(((((((((((((.((((((((.((((((..((((((((((...((((((.(((((.((((.(..(((((((((..(((((((..............))))))).)))).)))))..).)))).))))).))))))...)))))))......)))...)))))).)))))))).)))))))))))))...)))....)))))....	-87.44
miR159e	MIR159e	Bna-miR159e	TTTGGATTGAAGGGAGCTCTA	21	TTCCCGAGAACAAAGAAGTAGGGCTCCTTATAGTTCAAACGAGAGTTCAGAAGGGTAAAGAAAAGCTGCTAAGCTATGAATCCCATAAGCCCTAATCCTTATTTATAAAAAGGATTTGGTTATATGGCTTACATATCTCAGGAGCTTTAACTTGCCCTTTAATTGCTTTTACTCTTCTTTGGATTGAAGGGAGCTCTACATCTTCTTTCACTTTACGC	.......(((..((((.((((((((((((.(((((((((.((((((.(((((((((((...((((((.((.((.((((.(..(((((((((..(((((((.........))))))).)))).)))))..).)))).)).)).))))))...)))))))))...)).....)))))).))))))))).)))))))))))).))))..))).........	-81.2
miR159f	MIR159f	Bna-miR159f	TTTGGATTGAAGGGAGCTCTA	21	AAGATTGAAAGTTGAAAGTAGAGCTCCTTTAAGTTCAAACGAGAGTTTAGTAGGGTAAAGAAAAGCTGCTAAGCTATGGATCCCATAAGCCCTAATCCTTATAGAGAGAAAAAGGATTTGGTTATATGGCTTGCATATCTTAGGAGCTTTAACTTGCCCTTTAATTGCTTTTACTCTTCTTTGGATTGAAGGGAGCTCTACATCTTCATTCTCTCCATTT	.((((.((.((.((((.(((((((((((((.((((((((.((((((..((((((((((...((((((.(((((.((((.(..(((((((((..(((((((...........))))))).)))).)))))..).)))).))))).))))))...)))))))......)))...)))))).)))))))).)))))))))))))...))))..)).)).))))	-85.6
miR160a	MIR160a	Bna-miR160a	TGCCTGGCTCCCTGTATGCCA	21	GTAGTTGTATAAGATGTGTATGCCTGGCTCCCTGTATGCCATCCTCTAAGCTCATCGACCATTGATGACCTCCGTGAATGGCGTATGAGGAGCCATGCATATTTTCATATACATTTACATA	((((.((((((.((...((((((.(((((((..(((((((((.(.(..((.(((((((...))))))).))..).).)))))))))..))))))).))))))..)).)))))).))))...	-54
miR160b	MIR160b	Bna-miR160b	TGCCTGGCTCCCTGTATGCCA	21	TGCATACATACTTGTCTTCATGCCTGGCTCCCTGTATGCCACAAGTAGATATTGATTTTGGTTGAAAAAATCAGCTGCCAGTGGCGTACAAGGAGTCAAGCATGACCTAGAACAGATGGTAACT	......(((.((..(((((((((.(((((((.((((((((((..((((....(((((((.......))))))).))))..)))))))))).))))))).))))))...)))..)))))......	-51
miR160d	MIR160d	Bna-miR160d	TGCCTGGCTCCCTGTATGCCA	21	ATATATATGATACGAAGTCATGCCTGGCTCCCTGTATGCCACAAGTAAATACCGATCTCATTATGAAATCGGACACTAGTGGCGTACAGAGTAGTCAAGCATGACTACTGATATTCTTGATAT	...............((((((((.(((((.((((((((((((.(((.....(((((.((.....)).)))))..))).))))))))))).).))))).)))))))).................	-47.8
miR160e	MIR160e	Bna-miR160e	TGCCTGGCTCCCTGTATGCCA	21	GATGTGTCATCATGCCTGATTGCCTGGCTCCCTGTATGCCACGAGTGGGTATCGATTTTGTTGAAAAATTGGCTGCTGGTGGCGTACGAGGAGCCAAGCATGACCAGAAGAAGCAAATGATA	....((((((..((((((..(((.(((((((.((((((((((.((..(...((((((((.....)))))))))..)).)))))))))).))))))).)))....))).....))).))))))	-53
miR160f	MIR160f	Bna-miR160f	TGCCTGGCTCCCTGTATGCCA	21	TGCCTGGCTCCCTGTATGCCACAAGTGGGAATCAATTTTTTGGTTGAAAAATTGGCTGTTGGTGGCGTACGAGGAGCCAAGCATG	(((.(((((((.((((((((((.((..(...((((((((((....)))))))))))..)).)))))))))).))))))).)))..	-43.2
miR160k	MIR160k	Bna-miR160k	TGCCTGGCTCCCTGTATGCCA	21	GAAATATGATATATTTGTATATATGCCTGGCTCCCTGTATGCCATACACTAAGTTCATCGATCCTCGGCGACCTCCGTGGATGGCGTATGAGGAGCCAAGCATAATCTCATCATATATATA	........((((((.((....(((((.(((((((..(((((((((.(((..((.((..((.....))..)).))..))).)))))))))..))))))).)))))....))..))))))...	-46
miR160m	MIR160m	Bna-miR160m	TGCCTGGCTCCCTGTATGCCA	21	TGCCTGGCTCCCTGTATGCCACAAGTAGATATTGATTTTGGTTGAAAAAATCAGCTGCCAGTGGCGTACAAGGAGTCAAGCATG	(((.(((((((.((((((((((..((((....(((((((.......))))))).))))..)))))))))).))))))).)))..	-42
miR160n	MIR160n	Bna-miR160n	TGCCTGGCTCCCTGTATGCCA	21	TGCCTGGCTCCCTGTATGCCATACACTAAGTTCATCGATCTTCGGCGACCTCCGTGGATGGCGTATGAGGAGCCAAGCATA	(((.(((((((..(((((((((.(((..((.((..((.....))..)).))..))).)))))))))..))))))).)))..	-40.6
miR161a	MIR161a	Bna-miR161a	CTGATGTAGTCACTTTCAATG	21	CTGAAAGTGACTACACCAGGATTTGTTTTTAAGTTTTTGCTCTCATCTATATGATAAAGATGAAAATTAGCCTCTGATGTAGTCACTTTCAATG	.((((((((((((((.((((...........(((....))).((((((.........)))))).........)))).))))))))))))))...	-30
miR161b	MIR161b	Bna-miR161b	TCAATGCACTGAAAGTGACTA	21	TGACCTGTTTATTGCTTCGATCAATGCACTGAAAGTGACTACATCAGCATTTGTTTTTAAGCTTTCGCTCTCATCTATATGATGAAGATGAAAATTAGCCTCTGATGTAGTCACTTTCAATGCGTTGATCATAGCATGTAAAAGAGGTGA	..((((.(((((((((..((((((((((.((((((((((((((((((.....(((((((.((....))..(((((.....)))))...)))))))......)))))))))))))))))).))))))))))..)))).)))))..))))..	-66
miR162a	MIR162a	Bna-miR162a	TCGATAAACCTCTGCATCCAG	21	AAAAAGGAGTGAAAGATGCTGGAGGCAGCGGTTGATCGATCTCTTTGTGGGAATTTTTGAAAAACAAAATTAAAAGCATGAACAGATCGATAAACCTCTGCATCCAGCGGTCGCCTCTTCATCAATC	...(((..((((....(((((((.((((.((((.((((((((.((..((.....(((((.....))))).......))..)).)))))))).)))).)))).))))))).))))..)))........	-48.4
miR162b	MIR162b	Bna-miR162b	TCGATAAACCTCTGCATCCAG	21	TTAAAAGAGTGAAAGTCGCTGGAGGCAGCGGTTCATCGATCTCTTCCTGTGGATTTTTTTTTGGTTGTTTGTTGTTGTTGGAAAGAGATTAAAAGCATGAACAGATCGATAAACCTCTGCATCCAGCGGTTGCCTCTTCACTAGTC	.......(((((((..(((((((.((((.((((.((((((((.(((.(((.((((((((((..(.............)..))))))))))....))).))).)))))))).)))).)))).)))))))..).....))))))....	-56.62
miR162d	MIR162d	Bna-miR162d	TCGATAAACCTCTGCATCCAG	21	TGATGAAAGTTGAAGTCGCTGGAGGCAGCGGTTCATCGATCAATTCCTGTGAAAAATGATGTTGGAAACAATTTACATGGGAAGCATGAATCGATCGATAAACCTCTGCATCCAGTGCTTCTCCTTCCTGATTTG	....(.(((..((((.(((((((.((((.((((.(((((((.((((.(((.....(((..((((....))))...))).....))).)))).))))))).)))).)))).)))))))))))..))).).......	-55
miR162e	MIR162e	Bna-miR162e	TCGATAAACCTCTGCATCCAG	21	TGATGAAAGTTGAAGTCGCTGGAGGCAGCGGTTCATCGATCAATTCCTGTGAAAAATGATGTTGGAAACAATTTACATGGCAAGCATGAATCGATCGATAAACCTCTGCATCCAGTGCTTCTCCTTCCTGATTTG	....(.(((..((((.(((((((.((((.((((.(((((((.((((.(((.....(((..((((....))))...))).....))).)))).))))))).)))).)))).)))))))))))..))).).......	-55
miR162g	MIR162g	Bna-miR162g	TCGATAAACCTCTGCATCCAG	21	TTAAAAGAGTGAAAGTCACTGGAGGCAGCGGTTCATCGATCTCTTCCTGTGGATTTTTTTTTTGGTTGTTTGTTGTTGTTGGAAAGAGATTAAAAGCATGAACGGATCGATAAACCTCTGCATCCAGCGGTTGCCTCTTCTATCAAT	....(((((....(..(.(((((.((((.((((.((((((((.(((.(((.(((((((((((..................)))))))))))....))).))).)))))))).)))).)))).))))).)..)..)))))........	-48.37
miR162h	MIR162h	Bna-miR162h	TCGATAAACCTCTGCATCCAG	21	GGAGGCAGCGGTTGATCGATCTCTTTGTGGGAATTTTTGAAAAAAAAAAACTCAAAGCATGAACAGATCGATAAACCTCTGCATCCAG	(((.((((.((((.((((((((.((..((.((.(((((.......))))).))....))..)).)))))))).)))).)))).)))..	-33.9
miR164a	MIR164a	Bna-miR164a	TGGAGAAGCAGGGCACGTGCA	21	GCGGATGAGAACCTCCACGTTGGAGAAGCAGGGCACGTGCAAACCAACAAACACGAGATCTATCTCATGTAATTTGCACGTGCTCCACTCCTCCAACATGAGCTCCTCACCATTGAC	..((.((((...(((...(((((((.((..(((((((((((((.......(((.((((....)))).)))..)))))))))))))..)).)))))))..)))...))))))......	-47.3
miR164c	MIR164c	Bna-miR164c	TGGAGAAGCAGGGCACGTGC	20	AATGGGTGAGTAACACTTGCTGGAGAAGCAGGGCACGTGCGAACTAATGAGAGATCTGTACATGTTGATCATATTTTTGCACGTGTTCTACTGCTCCAACACGTGTGTCTCTCCCCCTTC	...(((.(((..((((.((.(((((.((.((((((((((((((...((((..(((........)))..))))...)))))))))))))).)).))))).)).))))..))).))).....	-49.9
miR164d	MIR164d	Bna-miR164d	TGGAGAAGCAGGGCACGTGC	20	AATGGGTGAGTATCACTTGCTGGAGAAGCAGGGCACGTGCGAACAAATGAGTTTGAGCAGTACATTTTGATCAAATATTCGCACGTGTTCTACTACTCCAACACGTGTATCTCCCCTTCCGA	...(((.(((...(((.((.(((((.((.((((((((((((((.......((((((.(((......))).)))))).)))))))))))))).)).))))).)).)))...))))))......	-50.2
miR164f	MIR164f	Bna-miR164f	TGGAGAAGCAGGGCACGTGCA	21	TGGAGAAGCAGGGCACGTGCAAACCAACAAACACGAGATCTATCTCATGTAATTTGCACGTGCTCCCCTCCTCCAAC	(((((.((..(((((((((((((.......(((.((((....)))).)))..)))))))))))))..)).)))))..	-34
miR164g	MIR164g	Bna-miR164g	TGGAGAAGCAGGGCACGTGCA	21	AGAAGGTGTGCTGAGCAAGATGGAGAAGCAGGGCACGTGCATTACTAACTCATCTCTTAGTCCACATATATACACTCTCCCCAAATGCATGTATATGATAGAGATGTGTGTGAAGTGTGTTGAGTTAGTTCTTCATGTGCCCATCTTCCCCATCATGACCACTTCACCTTGATG	..((((((...((..((.(((((.((((..(((((((((....(((((((((..........(((((.(((((((((((..((.(((....))).))...)))).)))))))..))))).)))))))))....)))))))))..)))).))))).))..))...))))))....	-66.4
miR164i	MIR164i	Bna-miR164i	TGGAGAAGCAGAGCACGTGC	20	TGGAGAAGCAGAGCACGTGCAAACCAAAAAACATGAAATCTGTTTCATATGCTTTGCACGTGCTCCCCTCCTCCAAC	(((((.((..(((((((((((((.((..(((((.(....))))))....)).)))))))))))))..)).)))))..	-33.9
miR165a	MIR165a	Bna-miR165a	TCGGACCAGGCTTCATCCCCC	21	TTAAGCTATTTCAGTTGAGGGGAATGTTGTCTGGACCGAGGATATTATATACACACATACATATATATGTTGATACAAGTGATCAATCATATATAATATGTATATAGAGTATTCTCGGACCAGGCTTCATCCCCCCTAACATGTTATTGCCTTGA	....((.((..((((((.((((.(((..((((((.(((((((((((.((((...(((((..(((((((((((((.(....)))))).)))))))).))))).)))).))))))))))).))))))..))).)))).)))).))..)).)).....	-57
miR165b	MIR165b	Bna-miR165b	TCGGACCAGGCTTCATCCCCC	21	AAAGGCTATTTCCGTTGAGGGGAATGTTGTTTGGATCGAGGATATCATCATATGCATAATGCATACATATAATATCATATATAGATTATGATACGATGCTAGCAAATGTGCATATATGTAATTCTCGGACCAGGCTTCATCCCCCTCAACACGTTATTGCCTTCA	.(((((.((..(.(((((((((.(((..((((((.((((((((..(((.(((((((((.(((.(((((....(((((((.......)))))))..))).)))))..))))))))))))..)))))))).))))))..))).)))))))))..)..)).)))))..	-64.5
miR165c	MIR165c	Bna-miR165c	TCGGACCAGGCTTCATCCCCC	21	AAAGGCTATTTCCGTTGAGGGGAATGTTGTTTGGATCGAGGATATCATCATATGCATAATGCATACATATAATATCATATATAGATTATGATACGATGCTAGCAAGTGTGCATATATGTAATTCTCGGACCAGGCTTCATCCCCCTCAACACGTTATTGCCTTCA	.(((((.((..(.(((((((((.(((..((((((.((((((((..(((.(((((((((.(((.(((((....(((((((.......)))))))..))).)))))..))))))))))))..)))))))).))))))..))).)))))))))..)..)).)))))..	-65.3
miR165d	MIR165d	Bna-miR165d	TCGGACCAGGCTTCATCCCCC	21	TGAAGCTATTTCAGTTGAGGGGAATGTTGTCTGGATCGAGGATATTATATATACACAAATATGTATATATATGTTAATATCAGTGTTTGATCATATATATGTATATAGATTATTCTCGGACCAGGCTTCATCCCCCCTAACATGTTATTGCCTCTG	.((.((.((..((((((.((((.(((..((((((.(((((((((...((((((((..........((((((((((((.........)))).))))))))))))))))...))))))))).))))))..))).)))).)))).))..)).)).))..	-52.9
miR165e	MIR165e	Bna-miR165e	TCGGACCAGGCTTCATCCCCC	21	AATGAAGCTATTTCAGTTGAGGGGAATGTTGTCTGGATCGAGGATATTATATATACACAAATACGTATATATGTTAATACAAGTGTTTGATCATATATGTATATAGATTATTCTCGGACCAGGCTTCATCCCCCCTAACATGTTATTGCCTC	...((.((.((..((((((.((((.(((..((((((.(((((((((...(((((((((((((((((((........))))..)))))))........))))))))...))))))))).))))))..))).)))).)))).))..)).)).))	-52
miR165f	MIR165f	Bna-miR165f	GTCGGACCAGGCTTCATTCCC	21	GGGGTTTTCTCTTTTGAGGGGAATGTTGTCTGGCTCGAGGACTCTGGCTCTATCAACTCATGTTGGATCTTCTTCGATCTAATCGAATCAAACCTCTATGTTTGAGATCTGATTAGGGTTTTAGTGTCGTCGGACCAGGCTTCATTCCCCCCAATTATTGCTCCCTGAA	((((.........(((.((((((((..((((((..(((.(((.((((((((((((..((..((((((((......))))))))....((((((......))))))))..))).))))))..))).))).)))..))))))..)))))))).)))........))))...	-66.83
miR165g	MIR165g	Bna-miR165g	CTCGGACCAGGCTTCATCCCC	21	CTAAAGCGATTTAGGGTTTAGAGGAATGTTGTCTGGCTCGAGGTCATGAAGAGTCGATATTTAACGAAATACAAAACTCTATATGATTCTCGGACCAGGCTTCATCCCCCTCAACCTATTCATCGC	.....(((((...(((((.((.((.(((..((((((..((((((((((.(((((...(((((....)))))....))))).))))).)))))..))))))..))).)).)).)))))....)))))	-46.6
miR165i	MIR165i	Bna-miR165i	CTCGGACCAGGCTTCATCCCC	21	AAGCGATTTAGGGTTTAGAGGAATGTTGTCTGGCTCGAGGTCATGAAGAGTCGATATTTAACGAAATACAAAACTCTATATGATTCTCGGACCAGGCTTCATCCCCCTCAACCTATTCATCGCAAT	..(((((...(((((.((.((.(((..((((((..((((((((((.(((((...(((((....)))))....))))).))))).)))))..))))))..))).)).)).)))))....)))))...	-48.3
miR165j	MIR165j	Bna-miR165j	GTCGGACCAGGCTTCATTCCC	21	GGGGTTTTCTCTTTTGAGGGGAATGTTGTCTGGCTCGAGGACTCTAGCTCTATCTACTCATGTTGGATCCTCTTCGATCTAATCGAATCAAACCTCTATGTTTGAGATCTGATTAGGGTTTTAGTGTCGTCGGACCAGGCTTCATTCCCCCCAATTATTGCTCCCTGAA	((((.........(((.((((((((..((((((..(((.(((.(((((((((((.......((((((((......)))))))).((.((((((......))))))..)).)).))))))..))).))).)))..))))))..)))))))).)))........))))...	-65.43
miR165k	MIR165k	Bna-miR165k	GGAATGTTGTCTGGACCGAGG	21	TCCGCCACTCATCATTCCCTCATCATAACACCATCATCACCATTCACCCACCTCTCTCTCTCTCTCTCCCTCCTCTTTTTTTCCCTCTCTAGAACAAAATTTGAGAATCTGCTAAATATTGTGACTATTATCATGAGAGTTAAGCTATTTCAGTTGAGGGGAATGTTGTCTGGACCGAGG	((.((((..((.((((((((((.(.............................................(((...((((.(((........))).))))...))).....(((.(((.(..(((......)))..)..))).))).......).))).))))))).))..))).).))..	-29.2
miR166a	MIR166a	Bna-miR166a	TCGGACCAGGCTTCATTCCCC	21	GAAGGGGCTTTCTCTTTTGAGGGGAATGTTGTTTGGCTCGAAGACTCTAGCTTATCATGTTAGATCTTCTTCGATTTAATCGAATCAAACCTCCATGTTTGAGATCTGATTTAGGATTTTAGGGTCGTCGGACCAGGCTTCATTCCCCCCAATTATTGCTCCCTGC	..((((((........(((.((((((((..((((((..(((.((((((((...(((..((((((((....(((((...))))).((((((......))))))))))))))....))).)))))))).)))..))))))..)))))))).))).....)).))))..	-65.92
miR166b	MIR166b	Bna-miR166b	CTCGGACCAGGCTTCATTCCCC	22	TATGGTGTATAGGGTTGTGAGGAATGTTGTCCGGCTCGAGGTCATGAAGTAGGTTCATTCAATCACTAAGCTAGTGTGATGAACACTAAATGATTCTCGGACCAGGCTTCATTCCCCCCAACCATTACTATCACATT	..(((((((...(((((.(.((((((..(((.((..(((((((((....((((((((((....(((((...))))).))))))).))).)))).)))))..)).)))..)))))).).)))))..))).))))....	-51.4
miR166c	MIR166c	Bna-miR166c	TCGGACCAGGCTTCATTCCCCT	22	TCTCTGAGCCAAAAGTTCAGGTGGATGATGCTTGGCTCGAGACCATTAAATATGATCATTGTGATGTTGATAATGATGATGATAATGAAAATGATGTCGGACCAGGCTTCATTCCCCTCAACTTACACGTTTTGCGTT	............(((((.(((.((((((.((((((..(((.(.((((...(((.(((((..(.((.......)).)..))))).)))..)))).).)))..)))))).)))))).))).)))))..(((.....))).	-42.3
miR166d	MIR166d	Bna-miR166d	TCGGACCAGGCTTCATTCCCCC	22	TGGGGCGGTTTAGGGTTGAGAGGACTGTTGTCTGGCTCGAGGTCATGAAGAATGAAACCTAAACCTAAATGATTCTCGGACCAGGCTTCATTCCCCCCAGCCGTTTTATCGCCATAT	...((((((..(.(((((.(.(((.((..((((((..(((((((((..((..............))..)))).)))))..))))))..)).))).).))))).)...))))))....	-45.44
miR166e	MIR166e	Bna-miR166e	TCGGACCAGGCTTCATTCCCCT	22	TGAAGCTTTTTTCTTTTGAGGGGAATGTTGTCTGGCACGAGGCCCTTAACACAGATCTACGATCGGTTATATATATAAATATCTTCTTATTAACTATATATGTATTTATATATAATATATGAACGATTAATTTAGTGGTTGATGACGTCGGACCAGGCTTCATTCCCCTCAATTACATCGCTTCGATCC	.(((((.........((((((((((((..((((((..(((.(.(.(((((.((.......(((((.((((((((...((((......))))...((((((((....)))))))))))))))).))))).......))))))).).).)))..))))))..)))))))))))).......))))).....	-61.83
miR166f	MIR166f	Bna-miR166f	TCGGACCAGGCTTCATTCCCC	21	GGAATGTTGTCTGGCACGAGGCCCTTAACACAGATCTACGATCGGTTATATATATAAATATCTTCTTATTAACTATATATGTATTTATATATAATATATGAACGATCAATTTAGTGGTTGATGACGTCGGACCAGGCTTCATTCCCC	((((((..((((((..(((.(.(.(((((.((.......(((((.((((((((...((((......))))...((((((((....)))))))))))))))).))))).......))))))).).).)))..))))))..))))))..	-43.84
miR166g	MIR166g	Bna-miR166g	TCGGACCAGGCTTCATTCCCCTC	23	TATGAAGCTTTTTCTTTTGAGGGGATTGTTGTCTGGCACGAGGCCCTTAACTCAGATCTACGATCGGTTATATAAATATAGTATATGAACGATCAGTTAAGTGGTTGATGACGTCGGACCAGGCTTCATTCCCCTCAGTTACATCGCTTCGATCCT	..((((((........(((((((((.((..((((((..((((((((((((((.........(((((.(((((((.......))))))).)))))))))))).)))).......)))..))))))..)).))))))))).......)))))).....	-57.37
miR166i	MIR166i	Bna-miR166i	TCGGACCAGGCTTCATTCCCCTC	23	TATGAAGCTTTTTCTTTTGAGGGGATTGTTGTCTGGCACGAGGCCCTTAACTCAGATCTACGATCGGTTATATAAATATATTATATGAACGATCAGTTAAGTGGTTGATGACGTCGGACCAGGCTTCATTCCCCTCAGTTACATCGCTTCGATCCT	..((((((........(((((((((.((..((((((..((((((((((((((.........(((((.((((((((.....)))))))).)))))))))))).)))).......)))..))))))..)).))))))))).......)))))).....	-58.57
miR166k	MIR166k	Bna-miR166k	TCGGACCAGGCTTCATTCCCCC	22	TAGAGGGATTTATCTTTTGAGGGGACTGTTGTCTGGCTCGAGGACTCTTATTCTAACTCAATCACGTTTTATAAAATCTACTTGATCTGATGATTGATTAGGGTTTTAGTGTCTTCGGACCAGGCTTCATTCCCCCCAATTATTACTTCCTCTCA	..((((((..((....(((.(((((.((..((((((..(((((((.((.(((((((.(((((((((..(((...........)))..)).))))))))))))))...)).)))))))..))))))..)).))))).)))....))..))).))).	-60
miR166l	MIR166l	Bna-miR166l	TCGGACCAGGCTTCATTCCCCC	22	TAGAGGATTTATCTTTTGAGGGGACTGTTGTCTGGCTCGAGGACTCTTATTCTAACTCAATCAAGTTTTATAAAATCTGTTTGCTCTGATGATTGATTAGGGTTCTAGTGTCTTCGGACCAGGCTTCATTCCCCCCAATTATTACTTCCTTTCAA	.((((((..((....(((.(((((.((..((((((..(((((((.((.(((((((.((((((((((...(((.....)))..)))....))))))))))))))...)).)))))))..))))))..)).))))).)))....))..))))))...	-57.7
miR166m	MIR166m	Bna-miR166m	GGAATGTTGTTTGGCTCGAAG	21	AGGGGCTTTCTCTTTTGAGGGGAATGTTGTTTGGCTCGAAGACTCTAGCTATTCATGTTAGATCTTCTTCGATCTAATCGAATCACACCTCCATGTTTGAGATCTGATTAGGATTTTAGGGTCGTCGGACCAGGCTTCATTCCCCCCAATTATTGCTCCCTGCTT	((((((........(((.((((((((..((((((..(((.((((((((..((((..((((((((((.((((((...))))))..(((......)))..))))))))))..)))).)))))))).)))..))))))..)))))))).))).....)).))))....	-64.32
miR166n	MIR166n	Bna-miR166n	TCGGACCAGGCTTCATTCCCC	21	TGGATGATGCTTGGCTCGAGACCATTCAATATGATCATTGTGATGATGATGATAATGATAATGATGTCGGACCAGGCTTCATTCCCC	.((((((.((((((..(((.(.((((((.(((.((((((.....)))))).))).)))..))).).)))..)))))).))))))...	-33.3
miR167a	MIR167a	Bna-miR167a	TGAAGCTGCCAGCATGATCTA	21	TGAAGCTGCCAGCATGATCTAATTAACTTTCTTTCTCTGTTGATTTTATGACGATGGAAAAGAGATGAGTGTCGATTAGATCATGTTCGCAGTTTCACC	(((((((((.(((((((((((((..((.(((..(((((.....((((((....)))))).))))).))).))..))))))))))))).)))))))))..	-41.9
miR167b	MIR167b	Bna-miR167b	TGAAGCTGCCAGCATGATCTA	21	TGAAGCTGCCAGCATGATCTAATTATCTTTCTTTCTCCGTTGACGATGGAAAAGACATGAGTGTTGATTAGATCATGTTCGCAGTTTCACC	(((((((((.(((((((((((((((.((((((((.((((((...)))))))))))...)))...))))))))))))))).)))))))))..	-41.2
miR167c	MIR167c	Bna-miR167c	TGAAGCTGCCAGCATGATCTA	21	TGAAGCTGCCAGCATGATCTAGTTAACTTTATTTCTCCGTTGTTTATCCATGACAATGGAAAAGGGATAAGTGTCGATTAGATCATGTTCGTAGTTTCACC	(((((((((.(((((((((((((..(((((((..((((((((((.......)))))))))...)..))))).))..))))))))))))).)))))))))..	-47.3
miR167f	MIR167f	Bna-miR167f	TGAAGCTGCCAGCATGATCTA	21	CAAATCCACAAGGGAATAAGTGAAGCTGCCAGCATGATCTATCTTTGGTTAAGAAATGAATGTGGAAACATGTTGTTTAAACCCAGGCTAGGTCATGTCTGACAGCTTCACTCCTTCCTGGTCTAGGACTAT	....(((....(((((..((((((((((.((((((((((((.(((.((((...((((.((((((....)))))))))).)))).))).))))))))).))).))))))))))..)))))......)))....	-56
miR167g	MIR167g	Bna-miR167g	TGAAGCTGCCAGCATGATCT	20	AGAAGCGCACCAGCATCTGATGAAGCTGCCAGCATGATCTTAACTTCTCTCTCTATATATTATATATGTAGATTTGATCAGGGAAGATCAGATCATGTGGCAGTTTCACCCGTTGATGGTTGCATCAATA	.((.(((.((((.((.(.(.(((((((((((.((((((((...(((((((.(((((((((...))))))))).......)))))))...))))))))))))))))))).).).)).))))))).))....	-52
miR168a	MIR168a	Bna-miR168a	TCGCTTGGTGCAGGTCGGGAA	21	ATGTTACGGCGGCCTCTGACTCGCTTGGTGCAGGTCGGGAACTGATTGGCTGACACCGCCACGTGGCTTTCCATGGTTGGCTTGTGAGCAGGGATCGGATCCCGCCTTGTATCAAGTGAATCCGAGTCCGACGTGAAAAAA	...(((((.(((.(((.((.((((((((((((((.(((((.((((((.(((.(((..(((((((((....)))))..)))).))).)))...)))))).))))).)))))))))))))).)).))).))).))))).....	-71.4
miR168c	MIR168c	Bna-miR168c	TCGCTTGGTGCAGGTCGGGAC	21	AGTCACCGCCGGGCTCGGATTCGCTTGGTGCAGGTCGGGACTAATTCGCTGACACAGCCACGTGGATTTTCCTTATTGGTTTGTGAGCAGGGATTGGATCCCGCCTTGCATCAACTGAATCGGAGCCTCGATGGTGAAAG	..((((((.(((((((.((((((.((((((((((.((((((((((((.(((.((((((((...((.....))....))).)))))..)))))))))).))))).)))))))))).)))))).))))).)).))))))...	-75.6
miR168d	MIR168d	Bna-miR168d	CCCGCCTTGCATCAACTGAAT	21	TCGCTTGGTGCAGGTCGGGACTAATTCGCTGACACAGCCACGTGGATTTTCCTTATTGGTTTGTGAGCAGGGATTGGATCCCGCCTTGCATCAACTGAAT	(((.((((((((((.((((((((((((.(((.((((((((...((.....))....))).)))))..)))))))))).))))).)))))))))).)))..	-46.2
miR168e	MIR168e	Bna-miR168e	TCGCTTGGTGCAGGTCGGGAC	21	AATCACCGTCGGGCTCGGATTCGCTTGGTGCAGGTCGGGACACAAAATCACTGGTGCTTTTGCCTTATTGGTTTGTGAGCAGGGATTGGCTCCCGCCTTGCATCAACTGAATCGGAGCCTCCAATGGTGAAA	..(((((((.((((((.((((((.((((((((((.((((((....((((.((..(((((..(((.....)))....))))))))))).).))))).)))))))))).)))))).))))))...)))))))..	-64.6
miR168f	MIR168f	Bna-miR168f	TCGCTTGGTGCAGGCCGGGAA	21	GGTCACCGTCTGGCTCGGATTCGCTTGGTGCAGGCCGGGAACCAATTGTCTAACACATCCACCAAGTTTTACTTGCTGGTTTGTGAGCAGGGATTGGATCCCGCCTTGCATCAATTGAATCGGAGTCCTGAAGGTGAAAT	..(((((.((.(((((.((((((.((((((((((.(((((.((((((.(....((((.(((.((((.....)))).)))..))))....).)))))).))))).)))))))))).)))))).)))))..)).)))))...	-69.2
miR168l	MIR168l	Bna-miR168l	TCGCTTGGTGCAGGTCGGGAAC	22	TCGCTTGGTGCAGGTCGGGAACTGATTGGCTGACACTGCCACGTGGCTTTTCATGGTTGGCTTGTGAGCAGGGATCGGATCCCGCCTTGTATCAAGTGAAT	((((((((((((((.(((((.((((((.(((.(((..(((((((((....)))))..)))).))).)))...)))))).))))).))))))))))))))..	-53.4
miR168r	MIR168r	Bna-miR168r	TCGCTTGGTGCAGGTCGGGAA	21	GGTTATCGGCGGTCTCGGATTCGCTTGGTGCAGGTCGGGAACTGATTGGCTGACACCGCCACGTGGATTTTCACGGTTGGCTTGTGAGCAGGGATCGGATCCTGCCTTCCATCAACTGAATCGGAGCCCGAGGTGAAAATA	..(((((..(((.(((.((((((.((((((.(((.(((((.((((((.(((.(((..(((((((((....)))))..)))).))).)))...)))))).))))))))..)))))).)))))).))).))).))))).....	-63
miR168t	MIR168t	Bna-miR168t	TCGCTTGGTGCAGGTCGGGAC	21	AATCACCGTGGGGCTCGGATTCGCTTGGTGCAGGTCGGGACTGATATGCTGACACAACCACTGGTGCTTTTGCCTTATTGGTTTGTGAGCAGGTATTGGCTCCCGCCTTGCATCAATTGAATCGGAGCCTCCAATGGTGAAA	..((((((((((((((.((((((.((((((((((.((((((..(((((((.(((.(((((.(((.((....)).))).)))))))).))))..)))..).))))).)))))))))).)))))).))))).)).)))))))..	-77.7
miR169a	MIR169a	Bna-miR169a	TGATCGGCAAGTCGTCCTTGG	21	AAGGATGACTTGCCGATTTAAAATATCTGATAAGTATTTTATTTCGTATTTTAAAGAAAAAAAATCATGATCGGCAAGTCGTCCTTGG	((((((((((((((((((((((((((..((((((...))))))..))))))))..((.......))..))))))))))))))))))..	-34.3
miR169ab	MIR169ab	Bna-miR169ab	TGAGCCAAAGATGACTTGCCG	21	TGAGCCAAAGATGACTTGCCGACCAATGAATCTAAAACTGATTTTGGCAACCGGCAAGTTGACTTTGGCTCTGT	.(((((((((.((((((((((.(((..(((((.......))))))))....)))))))))).)))))))))...	-34.8
miR169g	MIR169g	Bna-miR169g	TGAGCCAAAGATGACTTGCCG	21	GGAAAAATAGAGAATGATATTGAGCCAAAGATGACTTGCCGATTTTACCAACAAACCTAAAATTGATATTGGCTACCGGCAAGTCGATTTTGGCTCTGTTTCCTTCTCTTCTTTTCGAT	.(((((..((((((.((.((.(((((((((.((((((((((......(((((((........)))...))))....)))))))))).))))))))).)).)).))))))..)))))...	-46
miR169i	MIR169i	Bna-miR169i	TGAGCCAAAGATGACTTGCCG	21	GGGAAAATAGAGAATGATACTGAGCCAAAGATGACTTGCCGATTTTACAGATGAATTAATCTAAACTGATATTGGTAATCGGCAAGTAGACTTTGGCTCTGTTTCCTTCTCTTCTTTTCGAT	.(((((..((((((.((.((.(((((((((...(((((((((((....((((......))))..(((......))))))))))))))...))))))))).)).)).))))))..)))))...	-48.9
miR169j	MIR169j	Bna-miR169j	TGAGCCAAAGATGACTTGCCG	21	GGGAAAATAGAGAATGATAATGAGCCAAAGATGACTTGCCGATTTTACCAAAGAATTTAAAACTGATAATGGTGACTGGCAAGTCGACTTTGGCTCTGTTTCCTTCTCTTCTTTTCGAT	.(((((..((((((.((....(((((((((.((((((((((...((((((...................)))))).)))))))))).)))))))))....)).))))))..)))))...	-48.31
miR169r	MIR169r	Bna-miR169r	CAGCCAAGGATGACTTGCCGG	21	TGAAGTGGAGTAGAGTATAATGCAGCCAAGGATGACTTGCCGGAGCGTTGTTCATCATGCATAAAAAATATTGATGATGATGATGGTGATGAACATAATTCTGGCAAGTTGTCCTTCGGCTACATTTTGCTCTCTTCTACTC	...(((((((.((((((.((((.(((((((((..(((((((((((...((((((((((.(((.....((....))....)))...))))))))))...)))))))))))..))))).)))).)))).)))))).))))))).	-67.9
miR169s	MIR169s	Bna-miR169s	CAGCCAAGGATGACTTGCCGA	21	CGTATGTGACCAAAGTAGTGTGCAGCCAAGGATGACTTGCCGATTTATAATATCTTTATAAAAACTTTGTTAAGATATTTTTTTTTTCAAATTCATTGGTTTTGAGAAGTTAGGAATAATTAGGATATACATTTATTTCTTTTTTTTTTACATTTATTTCGCATAAAGAAAATTAACATGATCGGCAAGTTGCCCTTGGCTATACGCTTCTTTGTGTCGCGC	.....((((((((((.((((((.((((((((..((((((((((((..((((.(((((((......((((..((((......))))..)))).......((...((((((..((((((((...(......)..))))))))..)))))).))...........)))))))..))))....))))))))))))..)))))))).)))))).))))).)))))..	-73
miR169y	MIR169y	Bna-miR169y	TTCGTTCTCTATTTCTCCATG	21	TGAAGGAATAGAGAAAGGAATTGAGCCAAGGATGACTTGCCGGTTTATATTCAAACGGTTCATGATGACCATTGTTTTGGTCACATACTCAGCCCTTTGGTTGTGTCTGGCAAGTTGACCTTGGCTCTGTTTCGTTCTCTATTTCTCCATG	((.((((((((((((.(((((.(((((((((.(((((((((((..((((..((((.((((.(((.((((((......)))))))))....)))).))))..)))).))))))))))).))))))))).))))).)))))))))))).))..	-74.3
miR170a	MIR170a	Bna-miR170a	TGATTGAGCCGCGTCAATATC	21	CACTAGAGAGTCCTCTTTGATATTGGCCTGGTTCACTCAGATCTTCTCGAACCACACCACGGACAACTCTCTTAGTTATCTGATTGAGCCGCGTCAATATCTCAGTGCTCTCTCGTCTCTC	.((.((((((..((....(((((((((.(((((((.(((((..........((.......))..((((.....)))).))))).))))))).)))))))))..))..)))))).)).....	-40.6
miR170c	MIR170c	Bna-miR170c	TATTGGCCTGGTTCACTCAGA	21	TATTGGCCTGGTTCACTCAGATCTTCTCGAACCACACGCTCACAACTCTCTTAGTTATCTGATTGAGCCGCGTCAATATC	(((((((.(((((((.(((((.......((.(.....).))..((((.....)))).))))).))))))).)))))))..	-22.2
miR171c	MIR171c	Bna-miR171c	AGATATTAGTGCGGTTCAATC	21	AGATATTAGTGCGGTTCAATCAAATAGTCGTACTCTTAGCTATTAGAGATCGGTTTTGTTCGATTGAGCCGTGCCAATATCACG	.((((((.(..((((((((((.((((((((..((((........))))..)))..))))).))))))))))..).))))))...	-33.4
miR171d	MIR171d	Bna-miR171d	TGATTGAGCCGCGCCAATATC	21	CACGAAAGAGTCCCCTTTGATATTGGCCTGGTTCATTCAGATCTTCTTGAACCATATATGCATTCTCTTTGATATCTGATTGAGCCGCGCCAATATCTCAGTGCTCTCTCGTAGATC	.((((.(((((...((..(((((((((.(((((((.((((((..((..((...............))...)).)))))).))))))).)))))))))..)).))))).)))).....	-42.76
miR171e	MIR171e	Bna-miR171e	TTGAGCCGTGCCAATATCACG	21	AGATATTGGTGCGGTTCAATCAGAAATCCACACTCTTTTGTTGTAGAGATCGGTTTGTTTGATTGAGCCGTGCCAATATCACG	.((((((((..(((((((((((((...((...((((........))))...))....)))))))))))))..))))))))...	-42.2
miR171f	MIR171f	Bna-miR171f	TGATTGAGCCGCGCCAATATC	21	CACGAAAGAGTCCTCTTTGATATTGGCCTGGTTCACTCAGATCTTCCAGATTACACACGTACTATATACATTCTCTTAGTTATCTGATTGAGCCGCGCCAATATCTCAGTGCTCTCTCGTCACTC	.((((.((((..((....(((((((((.(((((((.((((((((...(((.....................)))...))..)))))).))))))).)))))))))..))..)))).)))).....	-42.4
miR171g	MIR171g	Bna-miR171g	TATTGGCCTGGTTCACTCAGA	21	TATTGGCCTGGTTCACTCAGATTACACACGTACTATATGCATTCTCTTAGTTATCTGATTGAGCCGCGCCAATATC	(((((((.(((((((.((((((.........((((............)))).)))))).))))))).)))))))..	-26.3
miR171h	MIR171h	Bna-miR171h	TGATTGAGCCGTGCCAATATC	21	GTAAAACTTCTAAGTAGCGATATTGGTACGGTTGAATCGAATCAAATCACTCTATCTTTCTCTTGGGTCAGTTGATTTGATTGAGCCGTGCCAATATCTCTATTACGACAAAAATCAC	............(((((.(((((((((((((((.(((((((((((...((((............))))...))))))))))).))))))))))))))).)))))..............	-46.3
miR171j	MIR171j	Bna-miR171j	TGATTGAGCCGCGCCAATATC	21	TATTGGCCTGGTTCATTCAGATCTTCTTGAACCACATTATATGCATTCTCTTAGATATCTGATTGAGCCGCGCCAATATC	(((((((.(((((((.((((((..(((.(((...(((...)))..)))....))).)))))).))))))).)))))))..	-28.7
miR171l	MIR171l	Bna-miR171l	TTGAGCCGTGCCAATATCACG	21	TTATGATGTAAGGTAACGCGAGATATTAGTGCGGTTCAATCAAATAGTCGTGTTCTCACTTGATAGAGATCGGTTTTGTTCGATTGAGCCGTGCCAATATCACGCGTCAACCCAAAACGGTAAA	...........(((.(((((.((((((.(..((((((((((.((((((((...((((........)))).)))..))))).))))))))))..).)))))).)))))..)))............	-44.9
miR171n	MIR171n	Bna-miR171n	AGATATTAGTGCGGTTCAATC	21	AGATATTAGTGCGGTTCAATCAAATAGTCGCACTCTTAGTAGATAGAGATTGATTTTGTTCGATTGAGCCGCGCCAATATCACG	.((((((.(((((((((((((.(((((...((.((((........)))).))...))))).))))))))))))).))))))...	-35.6
miR172a	MIR172a	Bna-miR172a	AGAATCTTGATGATGCTGCAT	21	GCAGCACCATCAAGATTCACATGGAAATTGAAAATTCTCCTAATTTTTAATTAGGGTTTTGATATGTATATGAGAATCTTGATGATGCTGCAT	((((((.(((((((((((.((((...((..(((....(((((((.....))))))))))..)).....)))).))))))))))).))))))..	-37.5
miR172b	MIR172b	Bna-miR172b	GGAATCTTGATGATGCTGCAT	21	AACAGCCGGTAGTTGCAGATGCAGCATCATTAAGATTCACAAGAGATGTGGTTTTCTTGTTTTCTCGCCTCTTGGGAATCTTGATGATGCTGCATCAGCAACTACATGGCTACAC	...(((((((((((((.(((((((((((((((((((((.((((((.((.((...........)).)).)))))).))))))))))))))))))))).)))))))).)))))....	-65.4
miR172d	MIR172d	Bna-miR172d	AGAATCTTGATGATGCTGCAG	21	TGCAGTCATTTTTTGCTATTGCATCATCATCAAGATTCAGAAATCATATTCCTTGATGGGTTCTCCTTCGAGCCTGTCTTTTTTGGTTTGAGAATCTTGATGATGCTGCAGCGGCGATTAAATGGCTTTTT	...((((((((.((((..(((((.((((((((((((((..((((((........(((((((((......))))))))).....))))))..)))))))))))))).)))))..))))..))))))))....	-57.72
miR172g	MIR172g	Bna-miR172g	AGAATCTTGATGATGCTGCAT	21	ATCAGTCGCTTTTTGTAGGTGCAGCACCATCAAGATTCACATGGAAATTGAAAAACCCCTAATCTTATTAATTAGGGTTTTGATATGTATATATGAGAATCTTGATGATGCTGCATCAACAACAGACGGCTACCAA	...(((((((..((((.(((((((((.(((((((((((.((((...((...(((((((.((((.......)))))))))))...)).....)))).))))))))))).))))))))).)))).)).))))).....	-53.8
miR172i	MIR172i	Bna-miR172i	AGAATCTTGATGATGCTGCAT	21	CACGGTCGTTGTTTGCTGCTGTGGCATCATCAAGATTCACATCGCCAGATGGACGGTGGTGATTCACCCTCCCCAAAGTTCTCTGATGAAAATGAGAATCTTGATGATGCTGCATCGGAAATCAACGGCTATTCT	...((((((((....(((.((..(((((((((((((((.(((((.((((.((((..(((.((.......)).)))..)))))))).)))...)).)))))))))))))))..)).)))....)))))))).....	-61.1
miR172l	MIR172l	Bna-miR172l	AGAATCTTGATGATGCTGCAT	21	ATCAGTCGTTTTTTGTAGGTGCAGCACCATCAAGATTCACATGGAAATTGAAAAACCCCTAATCTTATTAATTAGGGTTTTGATATGTATATATGAGAATCTTGATGATGCTGCATCAACAACAGACGGCTACCAA	...((((((((.((((.(((((((((.(((((((((((.((((...((...(((((((.((((.......)))))))))))...)).....)))).))))))))))).))))))))).)))).)))))))).....	-58.2
miR172m	MIR172m	Bna-miR172m	AGAATCTTGATGATGCTGCAT	21	GTGGCATCATCAAGATTCACATCGCCAGATGGACGGTGGTGATTCACCCTCCCCAAAGTTCTCTGATGAAAATGAGAATCTTGATGATGCTGCAT	(..(((((((((((((((.(((((.((((.((((..(((.((.......)).)))..)))))))).)))...)).)))))))))))))))..)..	-44.6
miR172q	MIR172q	Bna-miR172q	AGAATCTTGATGATGCTGCAG	21	GCATCATCTTCAAGATTCAGAAATCATATTCTTTGATGGGTTCTCCTCTGATCCCATCTTCTTTGGTTTGAGAATCTTGATGATGCTGCAG	(((.((((.(((((((((..((((((........((((((.((......)).)))))).....))))))..))))))))).)))).)))..	-36.92
miR172r	MIR172r	Bna-miR172r	AGAATCTTGATGATGCTGCAG	21	GCATCATCATCAAGATTCAGAAATCATATTCTTTGATGGGTTCTCCTTCGAGCCTGTCTTTTTTGGTTTGAGAATCTTGATGATGCTGCAG	(((.((((((((((((((..((((((........(((((((((......))))))))).....))))))..)))))))))))))).)))..	-41.42
miR1885	MIR1885	Bna-miR1885	TCGCGATCTTAGATCCTCTAA	21	AGAAAATCTAATATGGCGATAGTCTTGCTCTCTATGAAGTGTCTATGAGAACAAGATTATCGCGATCTTAGATCCTCTAA	(((..((((((.((.((((((((((((.((((...((....))...)))).)))))))))))).)).))))))..)))..	-33.1
miR2111k	MIR2111k	Bna-miR2111k	ATCCTCGGGATACAGATTACC	21	ATGGTACTTGGTGAGGAACTGGTAATCTGCATCCTGAGGTTTAAAAATACATAGGCACATGCAAATGTGTATTATAGTTTTTAATCCTCGGGATACAGATTACCTCTTCCTTACTCAAAGTA	....((((((((((((((..(((((((((.(((((((((.((((((((......((((((....))))))......)))))))).))))))))).)))))))))..)))))))))..)))))	-58.2
miR319a	MIR319a	Bna-miR319a	TTGGACTGAAGGGAGCTCCCTT	22	ATGCTGGGTTGGTGGGGGAAGGGAGCTTTCTTCGGTCCACTCATAGAATAATATGTGAGATTTAATTGACTCTCGACTCATTCATCCAAATACCAAATGAAAGAATATGTAGACATATGGTAAATGAATGAATGATGCTAGAGACAAATTGAATCTTCACTTCTCTATGCTTGGACTGAAGGGAGCTCCCTTTTTTTATTTTCCTGTATTTC	((((.(((..(((((((((((((((((..((((((((((..((((((.......(((((((((((((..((((.(..((((((((.((..(((((.(((..............))).)))))..)).))))))))..).))))...))))))))).))))...))))))..))))))))))..)))))))))))))))))..)))))))...	-89.74
miR319b	MIR319b	Bna-miR319b	TTGGACTGAAGGGAGCTCCC	20	AGGAAATATAGATAGGTAGGGAGCTTCCTTTAGTCCATTCACAGATCATGATATGATCCAATTAGCTTCCGACTCATCCATCCAAATACCGAGTCACGAAAATTTCAACTTAGACTCGTTAAATGAATGAATGATGCGGTAGACAAATTGGTTCATTGATTTTCTCTGATTGGACTGAAGGGAGCTCCCTCCTTTCATTGTTCTAAAAT	.((((.....((.(((.((((((((((((((((((((.(((.(((..((.(.((((.((((((.(((.(((..((((.(((.((..((.((((((.................)))))).))..)).))).))))..))).)).).)))))).))))).))..))).))).))))))))))))))))))))))).))....)))).....	-82.23
miR319c	MIR319c	Bna-miR319c	TTGGACTGAAGGGAGCTCCC	20	AGGAAATATAGATAGGTAGGGAGCTTCCTTTAGTCCATTCACAGATCATGATATGATCCAATTAGCTTCCGACTCATCCATCCAAATACCGAGTCACGAAAATTTCAACTTAGACTCGTTAAATGAATGAATGATGCGGTAGACAAATTGGATCATTGATTCTCTCTGATTGGACTGAAGGGAGCTCCCTCCTTTCATTGTTCTAAAAT	.((((.....((.(((.((((((((((((((((((((.(((.(((..((.(.(((((((((((.(((.(((..((((.(((.((..((.((((((.................)))))).))..)).))).))))..))).)).).)))))))))))).))..))).))).))))))))))))))))))))))).))....)))).....	-85.93
miR319d	MIR319d	Bna-miR319d	TTGGACTGAAGGGAGCTCCC	20	TAGGGATATATATCGAGGGAGAGCTTCCTTGAGTCCATTCAGAGGCTGTGATATGATCCAATTAGTTTCCGACTCATCCATCCAAATACCGAGTTACTAAATTTTAAGATAGACTCGTTAAATGAATGAATGATGCGGTAGACAAATTGGAACATTGATTCTCTTTGGTTGGACTGAAGGGAGCTCCCTCTCTCTTACTACTATAATT	..............(((((.((((((((((.((((((..((((((..((.(.(((.(((((((.(((((((..((((.(((.((..((.((((((.((........))...)))))).))..)).))).))))..))).)))).))))))).)))).))..))))))..)))))).)))))))))).)))))................	-74.5
miR319e	MIR319e	Bna-miR319e	TTGGACTGAAGGGAGCTCCC	20	TAGGAATATATATCGAGGGAGAGCTTCCTTGAGTCCATTCAGAGGCTGTGATATGATCCAATTAGTTTCCGACTCATCCATCCAAATACCGAGTTACTAAATTTTAAGATAGACTCGTTAAATGAATGAATGATGCGGTAGACAAATTGGAACATTGATTCTCTTTGGTTGGACTGAAGGGAGCTCCCTCTCTCTTAATACTATAATT	..............(((((.((((((((((.((((((..((((((..((.(.(((.(((((((.(((((((..((((.(((.((..((.((((((.((........))...)))))).))..)).))).))))..))).)))).))))))).)))).))..))))))..)))))).)))))))))).)))))................	-74.5
miR390a	MIR390a	Bna-miR390a	AAGCTCAGGAGGGATAGCGCC	21	AAAGTAGAGAAGAATCTGTAAAGCTCAGGAGGGATAGCGCCATCATGATCACAGACATCGATATTTTTGGCGCTGTCCATCCTGAGTTTCATTGGCTCTTCTTACTACAAT	...((((((((((..(.((.((((((((((.(((((((((((.....(((.........))).....))))))))))).)))))))))).)).)..))))))..))))...	-52.1
miR390b	MIR390b	Bna-miR390b	AAGCTCAGGAGGGATAGCGCC	21	AAGCTCAGGAGGGATAGCGCCATCATGATCACACACATCGATATTTTTGGCGCTGTCCATCCTGAGTTTCA	((((((((((.(((((((((((.....(((.........))).....))))))))))).))))))))))..	-38.2
miR390d	MIR390d	Bna-miR390d	AAGCTCAGGAGGGATAGCGCC	21	AAAGTACAGAAGAATCTGTAAAGCTCAGGAGGGATAGCGCCATCATCATCATCTCATTCAAATTGATATTTTGGCGCTGTCCATCCTGAGTTTCATTGGCTCTTCTTACTACAAT	..((((.((((((..(.((.((((((((((.(((((((((((..((.((((............))))))..))))))))))).)))))))))).)).)..)))))))))).....	-51.5
miR390e	MIR390e	Bna-miR390e	AAGCTCAGGAGGGATAGCGCC	21	AAGCTCAGGAGGGATAGCGCCATCATCATCATCTCATTCAAATCGATATTTTGGCGCTGTCCATCCTGAGTTTCA	((((((((((.(((((((((((..((.(((..............)))))..))))))))))).))))))))))..	-36.74
miR391a	MIR391a	Bna-miR391a	TTCGCAGGAGAGATAGCGCCA	21	AACTGCACATATAGATTTGCTTCGCAGGAGAGATAGCGCCATCACATTTTCTAAGAGTTTAGCTGATGGTGATGACGGTATCTCTCCTACGTAGCTATCCTTATATGTGCATCTA	...(((((((((((((..(((.((.((((((((((.((.(((((((((..((((....))))..))).)))))).)).)))))))))).)).))).)))..))))))))))....	-51
miR391c	MIR391c	Bna-miR391c	TTCGCAGGAGAGATAGCGCCA	21	AACTGCAAATAAAGGTTCGCTTCGCAGGAGAGATAGCGCCATCACTTCTTCTTAAGAGTTTAGAAGATGGTGACGGTATCTCTCCTACGTAGCAATCCTTATATATGCATCTA	...((((.(((((((...(((.((.((((((((((.((.((((((((((.((....))...))))).))))).)).)))))))))).)).)))...)))).))).))))....	-46.5
miR391d	MIR391d	Bna-miR391d	TTCGCAGGAGAGATAGCGCCA	21	AACTGCACATATAGATTTGCTTCGCAGGAGAGATAGCGCCATCACATTTTCTAAGAGTTTAGCTGATGGTGATGACGGTATTTCTCCTACGTAGCTATCCTTATATGTGCATCTA	...(((((((((((((..(((.((.((((((((((.((.(((((((((..((((....))))..))).)))))).)).)))))))))).)).))).)))..))))))))))....	-48.4
miR391e	MIR391e	Bna-miR391e	TTCGCAGGAGAGATAGCGCCA	21	AACTGCAAATAAAGGTTCGCTTCGCAGGAGAGATAGCGCCATCACTTCTTCTTAAGAGTTTAGAAGATGGTGACGGTATCTCTCCTACGTAGCAATCCTTATATAATGCGTCT	....(((.(((((((...(((.((.((((((((((.((.((((((((((.((....))...))))).))))).)).)))))))))).)).)))...)))).)))..)))....	-43.7
miR393c	MIR393c	Bna-miR393c	TCCAAAGGGATCGCATTGATC	21	CACAGCAACTAGAGAAAGGATCCAAAGGGATCGCATTGATCCAAATTAAGCTGAATTATTCCCCAATAGTTATTCTTTTTCTCAATCGAAAGATGAAAAGAAGACTTGCTTCATTTTCTGGATCATGCGATCTCATTGGATTCATTCTTTGGTAGCTTCCAT	...(((.(((((((((.((((((((.((((((((((.(((((((((.((((..(((((((....)))))))..(((((((.(((.((....))))).)))))))...)))).)))...)))))))))))))))).)))))))).))))))))).))).....	-66.3
miR393g	MIR393g	Bna-miR393g	TCCAAAGGGATCGCATTGATC	21	CAGAGCAACTAGAGAAAGGATCCAAAGGGATCGCATTGATCCTAATTAAGCTGAATTTATTCCCAAATAATTGTTATATTTTTCTCAATCTAAAGAAAAAGTCCCAAAAATCTGCTTCGTTTTCAGGATCATGCGATCTATTTGGATTCATCCTTTGGTTGCTTCCAT	..((((((((((((...(((((((((.(((((((((.(((((((((.((((.((..(((((....)))))........(((((((........)))))))..........)).)))).)))...))))))))))))))).)))))))))...))))))))))))....	-58.6
miR394a	MIR394a	Bna-miR394a	TTGGCATTCTGTCCACCTCC	20	AGAATTTCTTACAGAGTTCTTTGGCATTCTGTCCACCTCCTTTCTGAATATATTTGTGTATAAGTGTACGCAACTACGTTGTGTTTTGTGTGAGGAGGTGGGCATACTGCCAATAGAGATCTGTTGGGGTTTCTT	((((.((((.(((((.((((((((((.(.(((((((((((((.(.(((((((.((((((((....))))))))......)))))))...).))))))))))))).).)))))).)))).))))).)))).)))).	-56.8
miR394b	MIR394b	Bna-miR394b	TTGGCATTCTGTCCACCTCC	20	AGAGTTTCTTACAGAGATCTTTGGCATTCTGTCCACCTCCCCTACCTATGTATATGTGTATTATCTACGTTGTGTTTTGTGAGGGGGAGGTGGGCATACTGCCAACAGAGATCTGTTAGGGTTTCTT	((((.((((.(((((..(((((((((.(.(((((((((((((((((.(((((.(((.....))).))))).).)).......)))))))))))))).).)))))).)))..))))).)))).)))).	-54.51
miR394d	MIR394d	Bna-miR394d	TTGGCATTCTGTCCACCTCC	20	AGAGTTTCTTACAGATTTCTTTGGCATTCTGTCCACCTCCTTTGTATATAAATGTAAGTATATCGGTTGTGTGTGAAAGAAGGAGGTGGTCATACTGCCAGTAGACATCTGTTAGGGATTCTT	(((((..((.((((((.(((((((((.(.((.(((((((((((.((((((..((.........))....))))))...))))))))))).)).).)))))).))).)))))).))..))))).	-52.2
miR394e	MIR394e	Bna-miR394e	TTTGGCATTCTGTCCACCTCC	21	AAGAGTTTCTTACAGACTTCTTTGGCATTCTGTCCACCTCCTTCTATGTATACAAGTTTATGTATATACATGGTGTTTGAAAGAGGGAGGTGGTCATACTGTCAACAGATATCTGTTAGGGTTTCTTC	(((((.((((.(((((..(((((((((.(.((.((((((((((((.((((((((......))))))))((.......))..)))))))))))).)).).)))))).)))..))))).)))).))))).	-48.7
miR394g	MIR394g	Bna-miR394g	TTGGCATTCTGTCCACCTCC	20	TTGGCATTCTGTCCACCTCCTTTACATATGTGTATGGACGATGTGTTTTGTGAGTGGAGGTGGGCATACTGCCAATA	((((((.(.(((((((((((((((((...(..(((.....)))..)..)))))).))))))))))).).))))))..	-35.8
miR394h	MIR394h	Bna-miR394h	TTGGCATTCTGTCCACCTCC	20	TTGGCATTCTGTCCACCTCCTTTCTGAATATATTTGTGTATAAGTGTACGTAACCACGTTGTGTTTTGTGAGAGGAGGTGGGCATACTGCCAATA	((((((.(.(((((((((((((((.(((((((..((((..((.(....).))..)))).)))))))...))))))))))))))).).))))))..	-42.7
miR394i	MIR394i	Bna-miR394i	TTGGCATTCTGTCCACCTCC	20	TTGGCATTCTGTCCACCTCCCCTACCTATGTATATGTGTATTATCTGCGTTGTGTTTTGTGAGGGGGAGGTGGGCATACTGCCAACA	((((((.(.(((((((((((((((((.(((((.(((.....))).))))).).)).......)))))))))))))).).))))))..	-39.11
miR394j	MIR394j	Bna-miR394j	TTTGGCATTCTGTCCACCTCC	21	AAGAGTTTCTTACAGATTTCTTTGGCATTCTGTCCACCTCCTTCTATGTATACAAGTTTATGGATATGCATGGTGTGTGAAAGAGGGAGGTGGTCATACTGTCAACAGACATCTGTTAGGTTTTCTTC	(((((..(((.((((((.(((((((((.(.((.((((((((((((...((((((....((((......)))).))))))..)))))))))))).)).).)))))).))).)))))).)))..))))).	-52.7
miR394l	MIR394l	Bna-miR394l	TTGGCATTCTGTCCACCTCC	20	AGAGTTTCTTACAGATTTCTTTGGCATTCTGTCCACCTCCTTTTGTATATAAATGTATGTATATCGGTTGTGTGTGAAAGAAGGAGGTGGTCATACTGCCAGTAGACATCTGTTAGGGTTTCTT	((((.((((.((((((.(((((((((.(.((.((((((((((((.(((((((.((.........)).)))))))....)))))))))))).)).).)))))).))).)))))).)))).)))).	-47.9
miR395a	MIR395a	Bna-miR395a	CTGAAGTGTTTGGGGGAACTC	21	CTGAAGTGTTTGGGGGAACTCCTGGACCCATTCTACGGTTTCAAATATAATACATCCAGAAAATAAGGTAGTTCTCAATTGATGCTAACACTTTTTTTCCTCTTTTGCTAATAACTATTATTATATTTATTTTCAAATTCGTTATAACTATATTAGTCATATGCAAATGTTTATCAAATTCAGACCGATATATAATTGGAAATATCATTTTGGAACGGATTTCATCTTATATACTTTTCCA	..(((((((.((((((((.(((.(((.((.......)).)))............(((((((...(((.((((((......)).))))...)))..(((((...((((..(((((.(((....))).)))))..))))...........(((((..((((((.((....)).)))........)))..))))).....))))).....)))))))..))).))).))))).)))))))....	-39.9
miR395b	MIR395b	Bna-miR395b	CTGAAGTGTTTGGGGGAACTC	21	GTTCCTCTGAGCACTTCATTGGAGATACCGTTTATTTTCTATCAAAATGTATTCCACTGAAGTGTTTGGGGGAACTC	(((((((..(((((((((.(((((.(((.((((...........)))))))))))).)))))))))..)))))))..	-34.5
miR395e	MIR395e	Bna-miR395e	CTGAAGTGTTTGGGGGAACTC	21	TTGGTCAGATGTTTCCTAGAGTTCCTCTGAGCACTTCATTGGAGATACCATTTATTTTCTATCAAAATGTATTCCACTGAAGTGTTTGGGGGAACTCCTGGACTCATTTGGTATTTT	....(((((((..(((..(((((((((..(((((((((.(((((.(((.((((...........)))))))))))).)))))))))..)))))))))..)))..)))))))......	-51.8
miR395h	MIR395h	Bna-miR395h	CTGAAGTGTTTGGGGGAACTC	21	GTTCCTCTGAGCACTTCATTGGATACAAAATTTTCAATCAAAACGAAATGTATTCTACTGAAGTGTTTGGGGGAACTC	(((((((..(((((((((..(((((((....((((.........)))))))))))...)))))))))..)))))))..	-33.9
miR396a	MIR396a	Bna-miR396a	TTCCACAGCTTTCTTGAACTT	21	TTCCACAGCTTTCTTGAACTTTCTTTTTCATTTCCCTTATTTTAGAGCGAAATTAAATAACTAAAAATCTCTAACATTTAACACTCTAGAAAAAAAAAGCTCAAGAAAGCTGTGGGAAA	(((((((((((((((((.((((.((((((.........((.((((((.....(((......)))....)))))).))...........)))))).)))).)))))))))))))))))..	-36.85
miR396b	MIR396b	Bna-miR396b	TTCCACAGCTTTCTTGAACTG	21	ACATGACTCTCTCTGTATTCTTCCACAGCTTTCTTGAACTGCAACCTTCTTCAGATTAGCTCTATTCTCACATATATATATATATATTACCATAGCATAGTTATGTTAATTTAAATTGCATCTGTTCGACTGATTTGCGGTTCAATAAAGCTGTGGGAAGATACAGACAAAGTCAAAAGA	...(((((.(.(((((((..((((((((((((.(((((((((((...((..(((((..((...........((((((....)))))).....((((((....)))))).........)))))))...)).....))))))))))).))))))))))))..))))))).).))))).....	-60.3
miR397b	MIR397b	Bna-miR397b	TCATTGAGTGCAGCGTTGATGT	22	TCATTGAGTGCAGCGTTGATGTGATTTACTTCTCTTTTTCATTGTTGAATGGATTAAAGCAATTTACATCAACGTTGGCTCAATTATG	..(((((((.((((((((((((((.((.(((.(((..((((....)))).)))...))).)).)))))))))))))))))))))....	-31.8
miR397c	MIR397c	Bna-miR397c	TCATTGAGTGCAGCGTTGATGT	22	TCCCTGGAATTGAATGAACATCATTGAGTGCAGCGTTGATGTGATTTACTTTTTTTATTGTTGAATGGATTAAAGCAATTTACATCAATGTTGGCTCAATTATGTTTTTTCTGATTTTCAGGAT	..(((((((..(((.((((((.(((((((.((((((((((((((.((.((((.((((((....))))))..)))).)).))))))))))))))))))))).)))))).)))....)))))))..	-47.4
miR397d	MIR397d	Bna-miR397d	TCATTGAGTGCAGCGTTGATGT	22	TCATTGAGTGCAGCGTTGATGTGATTTACTTTTTTCATTGTTGAATGGATTAAAGCAATTTACATCAATGTTGGCTCAATTATG	..(((((((.((((((((((((((.((.((((.((((((....))))))..)))).)).)))))))))))))))))))))....	-31.6
miR398b	MIR398b	Bna-miR398b	TGTGTTCTCAGGTCACCCCTG	21	GGGTCGACATGAGAACACATGTGCAATCAAAGGCTGTAATGACGCCACGTCATTGTAACATATATCTCTCTTTTCATGTGTTCTCAGGTCACCCCTG	((((.(((.((((((((((((.((........))..((((((((...))))))))...................)))))))))))).)))))))...	-36.3
miR399j	MIR399j	Bna-miR399j	TGCCAAAGGAGAGTTGCCCTG	21	GGGCATCTTTCTATTGGCACGCGACTATGCAATTTGCTCTTTTGTGTTCTTGGTAGCTTATTGGCTTTGTCACTTGCCAAAGGAGAGTTGCCCTG	(((((.((((((.((((((.(.(((...(((((..(((((...(....)..)).)))..))).))...))).).)))))).)))))).)))))..	-38.1
miR399n	MIR399n	Bna-miR399n	TGCCAAAGGAGAGTTGCCCTG	21	ATGTAAGCTCACTAGTTCCAGGGCTTCTCTCTATTGGCAGGTCCCTTGTTTTCACACATACACGCACACACGTATATACATATTATATATATATATATATATTCATGTTAGTATCAGATTTTCAAATATATACACCCACACATACACATATATTCATGTTATATCAGAAAGACAAAAATGATCTGCCAAAGGAGAGTTGCCCTGCAACTAGTTTTAGCTTAGTT	...((((((.(((((((.((((((..((((((.((((((((((..((((((((....((((..(((.....(((((((.((((.....)))).))))))).....)))..))))..(((...(((((((((................)))))))..))....))).).)))))))....)))))))))).))))))..)))))).)))))))...))))))...	-66.99
miR399r	MIR399r	Bna-miR399r	TGCCAAAGGAGAGTTGCCCTG	21	GGGCTTCTCTCTATTGGCAGGTCCCTTATTTTCACACACATACACGCACACATATACGCCCACACATACACATATATTCATGTTATATCAAAAGTCAAAAATGATCTGCCAAAGGAGAGTTGCCCTG	((((..((((((.((((((((((......................((..........))......(((.((((......)))))))................)))))))))).))))))..))))..	-35.2
miR399t	MIR399t	Bna-miR399t	TGCCAAAGGAGAGTTGCCCTG	21	GGGCATCTTTCTATTGGCACGCGACTGTGCCATTTGCTCTCTTTTCTTGTGTGTTTGGATCTGTCACTTGCCAAAGGAGAGTTGCCCTG	(((((.((((((.((((((.(.(((....(((..(((.(.........).)))..)))....))).).)))))).)))))).)))))..	-37.2
miR399v	MIR399v	Bna-miR399v	TGCCAAAGGAGAGTTGCCCTG	21	GGGCATCTTTCTATTGGCACGAGACAGTGAGATGTGCTCTTTTTGTGTGTGTGTTCATGGCTACTTGGCTCTGTCACTTGCCAAAGGAGAGTTGCCCTG	(((((.((((((.((((((.(.(((((.((((((..(.(.....).)..))).)))..((((....))))))))).).)))))).)))))).)))))..	-39.9
miR399v2	MIR399v2	Bna-miR399v2	TCGGACCAGGCTTCATTCCCC	21	GGACTGTTGTCTGGCTCGAGGTCATGAAGAATGAAAGCTAAACCTAAATGATTCTCGGACCAGGCTTCATTCCCC	(((.((..((((((..(((((((((..((..............))..)))).)))))..))))))..)).)))..	-25.94
miR400b	MIR400b	Bna-miR400b	TATGAGAGTATTATAAGTCAC	21	GAAGTTGCTGAAGATTGTTTTATGAGAGTATTATAAGTCACCGCATTTGGTAATCAAGTGTTGCTTTCCCAAACGAAGTGACTTATAAAGATCTCATGATTAATCGATTTTTTGCAAGGT	....((((.((((((((..((((((((...(((((((((((..(.(((((.....(((.....)))..))))).)..)))))))))))...)))))))).....)))))))).))))...	-37.9
miR403a	MIR403a	Bna-miR403a	TTAGATTCACGCACAAACTCG	21	TTAGATTCACGCACAAACTCGTAATCTGTCTTTTCAAATATTCTTTTGTAGATCTGCGCTCGGAATCATATATTTGTTTTCGTTATTGACTGATGTTGATGATTGTTATAGGATTTTGGATAGTGTTTTAAGTGCTGTTCGAAATCAAGATCTAGTTTTCTACTTTGGGAAACAAAAGTTTATTACTATGTTTGGTATGGATCGATT	...((((((..(.(((((..(((((....((((...............(((((((.....(((((.((......)).)))))((((..((....))..)))).........((((((((((((..(.....)..)))))))))))).)))))))(((((((.....))))))).))))...)))))...))))))..))))))....	-52.6
miR403b	MIR403b	Bna-miR403b	TTAGATTCACGCACAAACTCG	21	TAGAGAAGAGTCATATTACATGTTTTGTGCGTGAATCTAATTCATATTCTCATGTAGTAATCCTATCTTGTTGTTGGATTAGATTCACGCACAAACTCGTAATTTGTCTTTTCAAATTT	....((((((.((.(((((..((((.((((((((((((((((((......((.((((.....))))..))....))))))))))))))))))))))..))))).)).))))))......	-45.7
miR408a	MIR408a	Bna-miR408a	TGCACTGCCTCTTCCCTGGCT	21	AAAGTGGTAACCAGAGAGAGACAGGGAACAAGCAGAGCATGGATTGAGTTTTTACCAAAACATCAAATGACTATGTTTGGTCTCTTCCCATGCACTGCCTCTTCCCTGGCTCCCTCCTCTTTCTATCCCTT	.(((.((((...((((.(((.(((((((...((((.((((((.(((((((((....))))).))))..(((((....))))).....)))))).))))...))))))).....)))))))...)))).)))	-46
miR408b	MIR408b	Bna-miR408b	TGCACTGCCTCTTCCCTGGCT	21	AGTGGTAACCAGAGAGAGAGACAGGGAACAAGCAGAGCATGGATTGAGTTTTTACCAAAACATCAAATGACTATGTTTGGTCTCTTCCCATGCACTGCCTCTTCCCTGGCTCCCTTTTTCTTTGTCTCCCT	...((.(..(((((((((((.(((((((...((((.((((((.(((((((((....))))).))))..(((((....))))).....)))))).))))...))))))).....)))))))))))..).)).	-49.4
miR5654a	MIR5654a	Bna-miR5654a	ATAAATCCCAAGCATCATCCA	21	TTTGTTTGGGTGATAACAAGATAAATCCCAAGCATCATCCACCTTATTAGCTTTGACATGAATGAAGGCTTGTTAAATGGATGATTCTTGGGATTTATCTTTTTGTAGTCTCCTCTTCTA	.......(((.(((.(((((((((((((((((.((((((((..(((..((((((.(......).))))))...))).)))))))).))))))))))))))...))).))).)))......	-45.9
miR5654b	MIR5654b	Bna-miR5654b	ATAAATCCCAAGCATCATCCA	21	TATTTTCTCGCGTAACTACATGATAAATCCCAAGCATCATCCACCTTATTAGCCTTGAACATCATGAATGATTTCTAAAATGGGAGATGCCTGGGATTTTTTTTTTTTTTTTTTTTTTTTT	........................((((((((.(((((..(((..(((........(((.((((....))))))))))..)))..))))).))))))))......................	-22.9
miR5654c	MIR5654c	Bna-miR5654c	ATAAATCCCAAGCATCATCCA	21	ATAAATCCCAAGCATCATCCACCTTATTAGTCCTTGAACATGAAGGCTTGTAAAATGGATTGATGCTTGGGATTTATTT	(((((((((((((((((((((..((((.((.((((.......)))))).))))..)))).)))))))))))))))))..	-37.5
miR5654d	MIR5654d	Bna-miR5654d	ATAAATCCCAAGCATCATCCA	21	TTTTCTCGCGTAACTACATGATAAATCCCAAGCATCATCCACCTTATTAGCCTTGAACATCATGAATGATTTCTAAAATGGGAGATGCCTGGGATTTTTTTTTTTTTTTTTGTGTCCTCCT	......((((.........((.((((((((.(((((..(((..(((........(((.((((....))))))))))..)))..))))).)))))))).))..........)))).......	-25.21
miR5654e	MIR5654e	Bna-miR5654e	ATAAATCCCAAGCATCATCCA	21	ATAAATCCCAAGCATCATCCACCTTATTAGCCTTGAACATCATGAATGATTTCTAAAATGGGAGATGCCTGGGATTTTTTT	..((((((((.(((((..(((..(((........(((.((((....))))))))))..)))..))))).))))))))....	-22.9
miR5654f	MIR5654f	Bna-miR5654f	ATAAATCCCAAGCATCATCCA	21	TTTGTCTGGGTGATAACAAGATAAATCCCAAGCATCATCCACCTTATTAGCTTTGACATAAACGAAGGCTTGTAAAATGGAAGATTCTTGGGATTTATCTTTTTGTAGTCTCCTCTTCTA	.......(((.(((.(((((((((((((((((.(((.((((..((((.((((((..........)))))).))))..)))).))).))))))))))))))...))).))).)))......	-43.5
miR5718	MIR5718	Bna-miR5718	TCAGAACCAAACACAGAACAAG	22	GATTTATGTTTTGTTGATCTTGTTCTGGTTTGGTTTTGAACAGCTTAGTGTTGCTCTGTAATGGATGCATAACCAGTAGATATGTCAGGATATTAAAAGGAACCGTTATTTTGCCTCGTGATAGCGATGTTCCTTCGAATCTTCTGACATATCTACTGCTTATGCCACCATTACAGAACAGCAACAAGCTGTTCAGAACCAAACACAGAACAAGAACAACGGAACATAAAATCT	((((((((((((((((.(((((((((((((((((((((((((((((..(((((.((((((((((..((((((.(((((((((((((((((.(((..((((((((((((((.........)))))))..)))))))..))).))))))))))))))))).))))))..)))))))))).)))))..))))))))))))))))))).)))))))))).))))))))))).))))).	-135.8
miR6030a	MIR6030a	Bna-miR6030a	TCCACCCATACCATACAGACCC	22	GATGGTTTCAGGGATTAAGTGTCTGTATGTGTGGGCTGAGTAGGCACATTCACAGCTTTTACTCAGATCTGGTTGTGAATGGAGGATTATACCTTCTCCACCCATACCATACAGACCCTTAATACTGAATCCAAAGCT	..(((.(((((..((((((.(((((((((((((((..(((.(((..(((((((((((.............)))))))))))..........))).)))..)))))).))))))))).)))))).))))).))).....	-57.22
miR6030c	MIR6030c	Bna-miR6030c	TCCACCCATACCATACAGACCC	22	GTCTGTATGTATGGGCTGAGTAGGCACATTTCACTCAGATTATCAACAATAATTTTCCTTCCTTTTAAAGATGTTGGATTTGTGATTGTACCTTCTCCACCCATACCATACAGACCC	(((((((((((((((..(((.(((.(((..((((..(((((((.....)))))))....(((.............)))...)))).))).))).)))..)))))).)))))))))..	-39.22
miR6030d	MIR6030d	Bna-miR6030d	TCCACCCATACCATACAGACCC	22	GTCTGTATGTATGGGCTGAGTAGGCACAAGATGCTGGATTTGTGATTGTACCTTCTCCACCCATACCATACAGACCC	(((((((((((((((..(((.(((.((((...((.......))..)))).))).)))..)))))).)))))))))..	-33.5
miR6034	MIR6034	Bna-miR6034	TCTGATGTATATAGCTTTGGG	21	ACTCTCAAGTATATCAACTCCGAAGCTAAACACATCGGACAAATCCGACATTGTATTAGACATATACAATGTTGGAGACATCTGATGTATATAGCTTTGGGGTTGATATGCTTAAGAGTAT	(((((.((((((((((((((((((((((.(.((((((((....(((((((((((((.......)))))))))))))....)))))))).).)))))))))))))))))))))).)))))..	-68.3
miR827a	MIR827a	Bna-miR827a	TTAGATGACCATCAACAAATA	21	TTTGTTGATTGACATCTATGCATATTGATCATCCTCGTGTTAATGATCGATTCGTTTAGATGACCATCAACAAATA	(((((((((.(.((((((.((..(((((((((..........)))))))))..)).)))))).).)))))))))..	-25.7
miR9408a	MIR9408a	Bna-miR9408a	TTTCATCTTAGAGAATGTTGTT	22	ACAACGAGCTTTGCTTAAGACAACAGTCTCAGGATGGAAAATGCTTTTGACTTATGTAACCGTGATCAAATCTCGCAGCCAAAACTAAGTAAAAAGTATTTTTCATCTTAGAGAATGTTGTTTTGAACCAATTTCGTCCAGC	...(((((..(((.(((((((((((.((((((((((((((((((((((.(((((.((..(.((((.......)))).).....))))))).)))))))))))))))))).)))).)))))))))))..))).))))).....	-47.2
miR9557a	MIR9557a	Bna-miR9557a	TTTTGCGTTTCAACTCGGTCC	21	TTGTCTTTGCAGTTCACACTGATTTTGCGTTTCAACTCGGTCCTCATTTCTTTATAACGAAGTGGAGGAACAAAAAGATGTTTTCAGAAGAACATTGAAGAGGAAGAGAATGAAATCTGCAAGTTAAAAGAAATGAGGGCTGAATTGGAACGCAAAATCTTTGAACTAAAGAGACAA	.(((((((..((((((....(((((((((((((((.(((((((((((((((((.((((...(..((............(.(((((((.......))))))).)............))..)..))))))))))))))))))))).)))))))))))))))..))))))..))))))).	-72.05
miR9557b	MIR9557b	Bna-miR9557b	TTTTGCGTTTCAACTCGGTCC	21	TTTTGCGTTTCAACTCGGTCCTCATTTCTTTATAACGAAGTGGAGGAACAAAAAGATGTTTTCAGAAGAACATTGAAGAGGAAGAGAATGAAATCTGCAAGTTAAAAGAAATGAGGGCTGAATTGGAACGCAAAATC	(((((((((((((.(((((((((((((((((.((((...(..((............(.(((((((.......))))))).)............))..)..))))))))))))))))))))).)))))))))))))..	-52.45
miR9557c	MIR9557c	Bna-miR9557c	TTTTGCGTTTCAACTCGGTCC	21	GTCTTTACAGTTCACACTGATTTTGCGTTTCAACTCGGTCCTCATTTCTTTATAACGAAGTGGAGGAACAAAAAGATGTTTTCAGAAGAACATTGAAGAGGAAGAGAATGAAAGCTGCAAGTTAAAAGAAATGAGGGCTGAGTTGGAACGCAAAATCTTTGAACTAAGAGACAAGAT	((((((..((((((....(((((((((((((((((((((((((((((((((.((((...(..(.............(.(((((((.......))))))).).............)..)..)))))))))))))))))))))))))))))))))))))..)))))).)))))).....	-73.37
miRN275	MIRN275	Bna-miRN275	AATGAATGATTCTAGAGACAA	21	GTAATATGTGAGATTTAACTGACTCTCGACTCATTCATCCACATACCAAATGAAAGAATATGTTTCCCATATGGTAAATGAATGAATGATTCTAGAGACAAATTGAATCTTCACTTCTCTA	.......(((((((((((.((.((((.((.((((((((.((..(((((.(((...(((.....))).))).)))))..)).)))))))).)).)))).))..))))))).)))).......	-34.6
miRN279	MIRN279	Bna-miRN279	TTTCGTTCTTGTGGGAAGCAT	21	CAATGAATGCAAAAATGAGTTTTCGTTCTTGTGGGAAGCATAAACCTGTAAGAACGTTATTGGATCTTTCCGGTGCAAGAAAAAGTAACAGAGTGGAAGACAATCATTCTTGGTAAGTTCTTACCGGTTTGGTGCTTCCCACAAGAACGAAAACTCATTTGGAGCTCAAACTCA	...(((..((..((((((((((((((((((((((((((((((((((.((((((((..(((((((....))))))).............((((((((.......)))))).))....)))))))).))))).)))))))))))))))))))))))))))))...)))))......	-79.5
miRN280d	MIRN280d	Bna-miRN280d	TTGAAAGTCGTCCATGATAAG	21	GTCGTCAAGTACGACGACTAACTTGAAAGTCGTCCATGATAAGCAAAATCGTCCAGGATAAGCAAAATCGTCCAGATTAATTTCCTAGATTATGGTCAAACCTTGCTTATCTCGGACGACTTTCTCGTACGTCGTCTGCCTGGACG	..((((..(((.((((((..((..(((((((((((..((((((((.....(((.((((.......((((.....))))....)))).)))...((.....)).))))))))..)))))))))))..))..)))))))))...))))	-55.1
miRN285a	MIRN285a	Bna-miRN285a	TTCGGGGATTTCTGTGTAGGCT	22	GACTTTCGGTGTGCTCTAAGCTCGAGGCGGTTCTCCGAGAGAGACATCTTCTCCTTCGGGGATTTCTGTGTAGGCTAGGTATGGCTTTAGACGCTG	......(((((((((((.((((..(.((((.((((((((.((((.....)))).))))))))...)))).).)))).))...))).....))))))	-31.4
miRN286	MIRN286	Bna-miRN286	TTTGTTGGACTTGCTATGGC	20	TCACCACCACTTTGGCATCGTTTGTTGGACTTGCTATGGCCTCTACCCACTTAGATACGTAGTCAACAGCAACAAGGATGTACTTATTGTTGTAAGAG	..............(((((.(((((((...((((((((...((((......))))..))))).)))...)))))))))))).(((((....)))))..	-22.6
miRN287a	MIRN287a	Bna-miRN287a	TCGACGAGAGGAACACGGTGG	21	CGCTGAGTTGACTTGGCCGAGTTGACCGAGTCACCAACGAGTCACCGGTGTCGGTCACCGGCGGTGACGGTGGAGCTTACCGGCGGCAAAGGCGGATATTTCGGCGGTGGCGCGTGTACCTCACGCACGAAGAAGCGAAACTTCCGGAGGTGCGTGCGGCTTCGTCCGGACTCCGATTGAGGCGTTTTTGGTGGCTACGGATTCGTCTCGACGAGAGGAACACGGTGGTAGTCTTGGATTCACGAGATTC	(((((.(((..((((..((((.(((((((((((((((((.(((.((((((....((((((.......))))))....)))))).))).....((((...((((((((.(.((((((((((((.((...((((........)))))))))))))))))).).))).))))).)))).......)))...)))))))).)))..))).)))).))))...))).)))))..(((((((......))))))).	-105.2
miRN288	MIRN288	Bna-miRN288	GAGTTGGAGCTATCACCGGCCA	22	GAACATCTGGAGCAGGAGACGAGGAGTTGGAGCTATCACCGGCCAGTATTGTCATTTGATTTTGGACCGCGCTAAATGTTCCTTAGCTGCTCCAGATGTTCCATTTAGCGCGGTCCGAAATCAAATGACAATACTGGCCGGTGATAGCTCCTACTCCTCGTCTCCTGCTCCAGAT	....(((((((((((((((((((((((.((((((((((((((((((((((((((((((((((((((((((((((((((........(((...)))......)))))))))))))))))))))))))))))))))))))))))))))))))).)))))))))))))))))))))))	-147.64
miRN289	MIRN289	Bna-miRN289	GGCGGGCTGCTTGAGCTGCA	20	AGTTCCGAACCCGTCGACTGTTGGCGGGCTGCTTGAGCTGCAAACGTGGCGAGAGCGGACCGCCTCGTGTCGGTCGGAGGATGG	....(((..(((((((((....(((((.((((((..((..(....)..))..)))))).)))))....))))).))).)..)))	-42.2
miRN290a	MIRN290a	Bna-miRN290a	ATCGGTGGGCTTTAGGTTGAGG	22	TGGATGCCCTTAGGGCATCATTATCGGTGGGCTTTAGGTTGAGGCCCTTAGCGTAGGGTCCCTTAACTTTTAACTAAAAACGCTAAGGGACGACCCTTAGATAAGGGACTTTAGGGTCGTCCCTTAGCGTTTTTAGTTAAAAGTTAAGGGATCCTACGCTTAAGGGCCTCAATCTAAAGCCCACCTATAATGATGCCCTTAGAACCTA	........((.(((((((((((((.((((((((((((((((((((((((((((((((((((((((((((((((((((((((((((((((((((((((.((........))..))))))))))))))))))))))))))))))))))))))))))))))).))))))))))))))))))))))))).))))))))))))).))......	-162.4
miRN293	MIRN293	Bna-miRN293	AGGGATAGTTGGGAATGTGG	20	TCCGGGTTCGAGCATTGGCCACAACAAATTTAACATCCCTTCCGTTGGGGCGCTGGACCCCTTTCGAAGGGATAGTTGGGAATGTGGCTGCCCAGATACCAGAGTTA	((.((..((..(((...((((((.....((((((((((((((.(..(((((....).))))..).)))))))).))))))..)))))))))...))..)).))....	-39
miRN298a	MIRN298a	Bna-miRN298a	GGGATAGTTGAGAATGTGGC	20	TCACGAGTTCGAGCCCCGGCCACAGCGGATTTAACATCCCTTCCGTTGGAGCGCTGGACCTCCTACGGAGGGATAGTTGAGAATGTGGCTGCCCAGATACCAGAGTTAC	...((....)).....((((((((.....((((((((((((.((((.((((........)))).)))))))))).))))))..))))))))..................	-38.6
miRN298b	MIRN298b	Bna-miRN298b	GGGGGATAGTTGGGACTGTGGC	22	TCACGACTTCGAGCCCCGGCCACAGCGGATTTAACATCCCTTCCGCTGGGGCGCTGGACCCCCTACGGGGGGATAGTTGGGACTGTGGCTGCCCAGATACCAGAGTTAT	....(((.....((((((((...((.((((.....))))))...)))))))).((((.(((((....)))))....(((((.(.......))))))...)))).)))..	-47
miRN298c	MIRN298c	Bna-miRN298c	TCGGGGATAGTTGGGAATGTGG	22	AGCTTAGTAGTAAAAGAGGTACATCTGTACTGTCCGCCATCCGGGTTCGAGCCTTGGCTACAACGGATTTAACATCCCTTTCGTTGCGGCGCTGGACCTCTTTCGGGGATAGTTGGGAATGTGGCTGTCCAGATACCAGAGCTA	(((((.(((.....(.((.(((((((..(((((((.((....((((((.(((....((..(((((((............)))))))..))))))))))).....)))))))))..)).))))).)).).....)))..))))).	-47.2
miR157	MIR157	Bol-miR157	TTGACAGAAGATAGAGAGCACT	22	GGTTGTTGACAGAAGATAGAGAGCACTAAGGATGACATGCAAGTACAAGGATATAAGGAAATTCGCATCTTTACTCTTTTGTGCTCTCTATACTTCTGTCAATACC	(((.((((((((((((((((((((((.(((((.((.((((.(((................))).)))).))...))))).))))))))))).))))))))))))))	-43.19
miR159a	MIR159a	Bol-miR159a	TTTGGATTGAAGGGAGCTCT	20	CAACAACAATACAGAAGTAGAGCTCCTTAAAGTTCAAACGAGAGTTTAGCAGGGTAAAGAAAAGCTGCTAAGCTATGGATCCCATAAGCCCTAACCTTAAACATAGAAAAAGGATTTGGTTATATGGCTTGCATATCTCAGGAGCTTTAACTTGCCCTTTAATGGCTTTTACTCTTCTTTGGATTGAAGGGAGCTCTACATCTTTCAATTTATCTAG	............(((.((((((((((((..((((((((.((((((..((((((((((...((((((.((.((.((((.(..(((((((((..(.((((...........)))).)..)))).)))))..).)))).)).)).))))))...)))))))......)))...)))))).))))))))..)))))))))))).)))..............	-76.4
miR159b	MIR159b	Bol-miR159b	TTTGGATTGAAGGGAGCTCT	20	TCCCGAGAACAAAGAAGTAGGGCTCCTTATAGTTCAAACGAGAGTTCAGCAGGGTAAAGAAAAGCTGCTAAGCTATGAATCCCATAAGCCCTAATCCTTATTTATAAAAAGGATTTGGTTATATGGCTTACATATCTCAGGAGCTTTAACTTGCCCTTTAATTGCTTTTACTCTTCTTTGGATTGAAGGGAGCTCTACATCTTCTTTCACTTTACG	......(((..((((.((((((((((((.(((((((((.((((((..((((((((((...((((((.((.((.((((.(..(((((((((..(((((((.........))))))).)))).)))))..).)))).)).)).))))))...))))))......))))...)))))).))))))))).)))))))))))).))))..)))........	-82.7
miR159c	MIR159c	Bol-miR159c	TTTGGATTGAAGGGAGCTCT	20	AGATTGAAAGTTGAAAGTAGAGCTCCTTTAAGTTCAAACGAGAGTTTAGTAGGGTAAAGAAAAGCTGCTAAGCTATGGATCCCATAAGCCCTAATCCTTATAGAGAGAAAAAGGATTTGGTTATATGGCTTGCATATCTTAGGAGCTTTAACTTGCCCTTTAATTGCTTTTACTCTTCTTTGGATTGAAGGGAGCTCTACATCTTCATTCTCTCCATT	.(((.((.((.((((.(((((((((((((.((((((((.((((((..((((((((((...((((((.(((((.((((.(..(((((((((..(((((((...........))))))).)))).)))))..).)))).))))).))))))...)))))))......)))...)))))).)))))))).)))))))))))))...))))..)).)).)))	-85
miR160a	MIR160a	Bol-miR160a	TGCCTGGCTCCCTGTATGCCA	21	TGCCTGGCTCCCTGTATGCCATCCTCTAAGCTCATCGACCATTGATGACCTCCGTGAATGGCGTATGAGGAGCCATGCATA	(((.(((((((..(((((((((.(.(..((.(((((((...))))))).))..).).)))))))))..))))))).)))..	-39.2
miR160b	MIR160b	Bol-miR160b	TGCCTGGCTCCCTGTATGCCA	21	TGCCTGGCTCCCTGTATGCCACAAGTAAATACCGATCTCATTATGAAATCGGACACTAGTGGCGTACAGAGTAGTCAAGCATG	(((.(((((.((((((((((((.(((.....(((((.((.....)).)))))..))).))))))))))).).))))).)))..	-37.5
miR160b3	MIR160b3	Bol-miR160b3	TTTCATCTTAGAGAATGTTGTC	22	CAACATTTTCAAGATGGAAAATGTTTTGGACTTATGTAGCTGTGATCAAATTTTCGCAGCCACGGTTAAGTCAAAAGTATGTTTCATCTTAGAGAATGTTGTC	(((((((((((((((((((.(((((((.(((((((((.(((((((........))))))).)))..)))))).))))))).))))))))).))))))))))..	-42.2
miR162	MIR162	Bol-miR162	TCGATAAACCTCTGCATCCAG	21	GGAGGCAGCGGTTCATCGATCAATTCCTGTGAAAAATGATGTTGGAAACAATTTATGGGAAGCATGAATCGATCGATAAACCTCTGCATCCAG	(((.((((.((((.(((((((.((((.(((.....((((.((((....)))))))).....))).)))).))))))).)))).)))).)))..	-39.9
miR164a	MIR164a	Bol-miR164a	TGGAGAAGCAGGGCACGTGCG	21	TGGAGAAGCAGGGCACGTGCGAACAAATGAGATCGATCGGTCTATGTTGATCATATTTTCGCACGTGTTCTACTACTCCAAC	(((((.((.((((((((((((((..((((.(((((((........))))))).)))))))))))))))))).)).)))))..	-39.3
miR164b	MIR164b	Bol-miR164b	TGGAGAAGCAGGGCACGTGCA	21	TGGAGAAGCAGGGCACGTGCATTACTAACTCATCTCTTAGTCCACATATATACACTCTCCCCAAATGCATGTATATGATAGAGATGTGTGTGAAGTGTGTTGAGTTAGTTCTTCATGTGCCCATCTTCCCCATC	(((.((((..(((((((((....(((((((((..........(((((.(((((((((((..((.(((....))).))...)))).)))))))..))))).)))))))))....)))))))))..)))).)))..	-50.5
miR165a	MIR165a	Bol-miR165a	TCGGACCAGGCTTCATCCCCC	21	GGAATGTTGTCTGGATCGAGGATATTATATATACACAAGTACGTATATATGTTAATACAAGTGTTTGATCATATATGTATATAGATTATTCTCGGACCAGGCTTCATCCCCC	((.(((..((((((.(((((((((...((((((((..........((((((((((.((....)))))).))))))))))))))...))))))))).))))))..))).))..	-36.5
miR165b	MIR165b	Bol-miR165b	TCGGACCAGGCTTCATCCCCC	21	GGAATGTTGTCTGGACCGAGGATATTATATATACACACGTACATATATATGTTGATACAAGTGATCGATCATATATAATATGTATAGAGAGTATTCTCGGACCAGGCTTCATCCCCC	((.(((..((((((.(((((((((((...((((((........(((((((((((((.(....)))))).))))))))...))))))...))))))))))).))))))..))).))..	-42.7
miR165c	MIR165c	Bol-miR165c	TCGGACCAGGCTTCATCCCC	20	AAGGCTATTTCCGTTGCGGGGAATGTCGTTTGGATCGAGGATATCATCATATGCATAATGCATACATATAATTGTGCATATATGTAATTCTCGGACCAGGCTTCATCCCCCTCAACACGTTATTGCCTTC	(((((.((..(.((((.((((.(((..((((((.((((((((..(((.(((((((((((...........))))))))))))))..)))))))).))))))..))).)))).))))..)..)).))))).	-52.7
miR166a	MIR166a	Bol-miR166a	TCGGACCAGGCTTCATTCCCC	21	GGAATGTTGTCTGGCTCGAGGACTCTAGCTCTATCTACTCATGTTGGATCCTCTTCGATCTAATCGAATCAAACCTCTATGTTTGAGATCTGATTAGGGTTTTAGTGTCGTCGGACCAGGCTTCATTCCCC	((((((..((((((..(((.(((.(((((((((((.......((((((((......)))))))).((.((((((......))))))..)).)).))))))..))).))).)))..))))))..))))))..	-50.9
miR166b	MIR166b	Bol-miR166b	TCGGACCAGGCTTCATTCCC	20	TCTGAGCCAAAAGTTCAGGTGGATGATGCTTGGCTCGAGACCATTCAATATGATCATTGTGATGATGATGATGATGATGATAATGATAATGATAATGATGTCGGACCAGGCTTCATTCCCCTCAACTTACACGTTTTGCG	...((((...(((((.(((.((((((.((((((..(((.(.((((((.(((.(((((..(.((....)).)..))))).))).)))........))).).)))..)))))).)))))).))).)))))....))))....	-43.4
miR166c	MIR166c	Bol-miR166c	TCGGACCAGGCTTCATTCCCC	21	GGACTGTTGTCTGGCTCGAGGACTCTTATTCTAACTCAATCAAGTTTTATAAAATCTGTTTGCTCTGATGATTGATTAGGGTTCTAGTGTCTTCGGACCAGGCTTCATTCCCC	(((.((..((((((..(((((((.((.(((((((.((((((((((...(((.....)))..)))....))))))))))))))...)).)))))))..))))))..)).)))..	-42.1
miR166d	MIR166d	Bol-miR166d	TCGGACCAGGCTTCATTCCCC	21	GGAATGTTGTTTGGCTCGAAGACTCTAGCTATTCATGTTAGATCTTCTTCGATCTAATCGAATCACACCTCCATGTTTGAGATCTGATTAGGATTTTAGGGTCGTCGGACCAGGCTTCATTCCCC	((((((..((((((..(((.((((((((..((((..((((((((((.((((((...))))))..(((......)))..))))))))))..)))).)))))))).)))..))))))..))))))..	-47.6
miR166e	MIR166e	Bol-miR166e	TCGGACCAGGCTTCATTCCCC	21	GGTGCGGTTTAGGGTTGAGAGGACTGTTGTCTGGCTCGAGGTCATGAAGAATGAAAGCTAAACCTAAATGATTCTCGGACCAGGCTTCATTCCCCCCAACCTTTTTATCGCCATA	.(.(((((..(((((((.(.(((.((..((((((..(((((((((..((..............))..)))).)))))..))))))..)).))).).)))))))...))))))...	-43.34
miR167c	MIR167c	Bol-miR167c	TGAAGCTGCCAGCATGATCTA	21	TGAAGCTGCCAGCATGATCTATCTTTGGTTAAGAAATGAATGTGGAAACATGTTGTTTAAACCCAGGCTAGGTCATGTCTGACAGCTTCACT	((((((((.((((((((((((.(((.((((...((((.((((((....)))))))))).)))).))).))))))))).))).))))))))..	-42.1
miR168a	MIR168a	Bol-miR168a	TCGCTTGGTGCAGGTCGGGA	20	ATGTTACGGCGGCCTCTGATTCGCTTGGTGCAGGTCGGGAACTGATTGGCTGACACTGCCACGTGGCTTTTCATGGTTGGCTTGTGAGCAGGGATCGGATCCCGCCGTGTATCAAGTGAATCCGAGTCCGACGTGAAAGAA	...(((((.(((.(((.(((((((((((((((((.(((((.((((((.(((.(((..(((((((((....)))))..)))).))).)))...)))))).))))))).))))))))))))))).))).))).))))).....	-72.8
miR168b	MIR168b	Bol-miR168b	TCGCTTGGTGCAGGTCGGGA	20	TCGCTTGGTGCAGGTCGGGACTGATATGCTGACACAACCACTGGTGCTTTTACCTTATTGGTTTGTGAGCAGGTATTGGCTCCCGCCTTGCATCAATTGAAT	(((.((((((((((.((((((..(((((((.(((.(((((..((((....))))....)))))))).))))..)))..).))))).)))))))))).)))..	-46.1
miR168c	MIR168c	Bol-miR168c	CCTGCCTTCCATCAACTGAAT	21	TCGCTTGGTGCAGGTCGGGAACTGATTGGCTGACACCGCCACGTGGATTTTCACGGTTGGCTTGTGAGCAGGGATCGGATCCTGCCTTCCATCAACTGAAT	(((.((((((.(((.(((((.((((((.(((.(((..(((((((((....)))))..)))).))).)))...)))))).))))))))..)))))).)))..	-42.4
miR169b	MIR169b	Bol-miR169b	TGAGCCAAAGATGACTTGCCG	21	TGAGCCAAAGATGACTTGCCGATTTTACAGATGAATTAATCTAAACTGATATTGGTAATCGGCAAGTAGACTTTGGCTCTGT	.(((((((((...(((((((((((....((((......))))..(((......))))))))))))))...)))))))))...	-34.1
miR169c	MIR169c	Bol-miR169c	GCAAGTTGACTTTGGCTCTGT	21	TGAGCCAAAGATGACGTGCCGACTATACCAACTAATCTAATGAAACTGATATTGGTGACCGGCAAGTTGACTTTGGCTCTGT	.(((((((((.((((.(((((....((((((...(((..........))).))))))..))))).)))).)))))))))...	-31.3
miR169e	MIR169e	Bol-miR169e	TGAGCCAAAGATGACTTGCCG	21	TGAGCCAAAGATGACTTGCCGACCAATGAATCAAAAACTGATTTTGGCAACCGGCAAGTTGACTTTGGCTCTGT	.(((((((((.((((((((((.(((..((((((.....)))))))))....)))))))))).)))))))))...	-35.7
miR169f	MIR169f	Bol-miR169f	TGAGCCAAAGATGACTTGCCG	21	TGAGCCAAAGATGACTTGCCGATTTTACCAAAGAATTTAAAACTGATAATGGTGACTGGCAAGTCGACTTTGGCTCTGT	.(((((((((.((((((((((...((((((...................)))))).)))))))))).)))))))))...	-35.41
miR169g	MIR169g	Bol-miR169g	TGAGCCAAAGATGACTTGCCG	21	TGAGCCAAAGATGACTTGCCGATTTTACCAACTAACCTAAAATTGATATTGGCTACCGGCAAGTCGACTTTGGCTCTGT	.(((((((((.((((((((((......((((.................))))....)))))))))).)))))))))...	-33.33
miR172b	MIR172b	Bol-miR172b	AGAATCTTGATGATGCTGCAT	21	GCAGCACCATTAAGATTCACATGGAAATTGAGAAAACCCTAATTTATATTAATTAGGGTTCTGATATGTATATGAGAATCTTGATGATGCTGCAT	((((((.(((((((((((.((((.....(.(((..(((((((((......)))))))))))).)......)))).))))))))))).))))))..	-41.7
miR319a	MIR319a	Bol-miR319a	TTGGACTGAAGGGAGCTCCCT	21	AGAGCTTCCTTGAGTCCATTCAGAGGCTGTGATATGATCCAATTAGTTTCCGACTCATCCATCCAAATACCGAGTTACCAAATTTTAAGCTAGACTCGTTAAATGAATGAATGATGCGGTAGACAAATTGGAACATTGATTCTCTTTGGTTGGACTGAAGGGAGCTCCCT	.((((((((((.((((((..((((((..((.(.(((.(((((((.(((((((..((((.(((.((..((.((((((................)))))).))..)).))).))))..))).)))).))))))).)))).))..))))))..)))))).))))))))))...	-66.09
miR319b	MIR319b	Bol-miR319b	TTGGACTGAAGGGAGCTCCCT	21	TAGGAAATATAGATAGGTAGGGAGCTTCCTTTAGTCCATTCACAGATCATGATATGATCCAATTAGCTTCCGACTCATCCATCCAAATACCGAGTCACGAAAATTTCAACTTAGACTCGTTAAATGAATGAATGATGCGGTAGACAAATTGGATCATTGATTCTCTCTGATTGGACTGAAGGGAGCTCCCTCCTTTCATTGTTCTAAAATT	(((((...((.((.(((.((((((((((((((((((((.(((.(((..((.(.(((((((((((.(((.(((..((((.(((.((..((.((((((.................)))))).))..)).))).))))..))).)).).)))))))))))).))..))).))).))))))))))))))))))))))).))))..))))).....	-86.53
miR390b	MIR390b	Bol-miR390b	AAGCTCAGGAGGGATAGCGCC	21	AAAGTAGAGAAGAATCTGTAAAGCTCAGGAGGGATAGCGCCATCATATATAATCTCATTCACATCGATATTTTTGGCGCTGTCCATCCTGAGTTTCATTGGCTCTCCTTACTGCAGT	...((((((.(((..(.((.((((((((((.(((((((((((....((((................))))...))))))))))).)))))))))).)).)..))).))..))))...	-45.59
miR393	MIR393	Bol-miR393	ATCATGCGATCTCATTGGATT	21	TCCAAAGGGATCGCATTGATCCAAATTAAGCTGAATTATTCCCCAATAGTTATTCTTTTTCTCAATCGAAAGATGAAAAGAAGACTTGCTTCATTTTCTGGATCATGCGATCTCATTGGATT	(((((.((((((((((.(((((((((.((((..(((((((....)))))))..(((((((.(((.((....))))).)))))))...)))).)))...)))))))))))))))).)))))..	-46.7
miR398	MIR398	Bol-miR398	TGTGTTCTCAGGTCACCCCTT	21	GGAGTGTCATGAGAACACGGATCCTCTTGTTTCTTTAAGATTTCCACTGAAACCATTGAGTATTGTGTTCTCAGGTCACCCCTT	((.(((.(.(((((((((((...(((..(((((...............)))))....)))..))))))))))).).))).))..	-27.06
miR9410	MIR9410	Bol-miR9410	ACTTAATTATAAGTCGTCTGG	21	CTTTCCAGACTACTTAATTATAAGTCGTCTGGAAAGTCTACTAAGTCGTCCAGCTGGAAGACTTTTCAGACGACTTAATTATAAGTCGTCTGCGAAGT	((((.(((((.(((((....(((((((((((((((((((.(((.((......))))).)))))))))))))))))))....))))).))))).)))).	-45.4
miR9411	MIR9411	Bol-miR9411	TACTGGACGACTTACACGGAAG	22	ACCTGAGACGACTTCCATGTAAGTCGTCTAGGTATAACAAAATATTGATTTTTTTAATTTTATACTGGACGACTTACACGGAAGTCGTCCAGGA	.((((.((((((((((.((((((((((((((.(((((......(((((.....))))).))))))))))))))))))).)))))))))))))).	-50.6
miRN278	MIRN278	Bol-miRN278	ATGTGGAGTCAATGGACAGGC	21	GAATTTCGAAATCCATAAGCATGTGGAGTCAATGGACAGGCTGGAACTCCTTTTGAAATGCTTGGCTGTGTTTCCTCACATGCTTGCTATAGTAATAAAGCATTTTCCCCTTTCCAGCTCAAGACAGCCTGTCCATGTGCTCCTTATCCTCTCCAAATACCCTTGGACG	.................((.(((.(((((..((((((((((((.......((((((...(((.(((((((......)))).)))((((.((....)).)))).............)))))))))))))))))))))..))))).))).)).(((((......)))))..	-49.31
miRN304b	MIRN304b	Bol-miRN304b	AGGGGATGATTGGTTGTGGCTG	22	GACCATAAAATTATTTACCAGTTCAACCAAATCTTTCTTAATTATGTGCCAAGAATGTTGGAAGAAAAGCACAGTCATTCCATCCGGTCCTGTAGCCTTTTCTGGGTGCATCATAGGGGATGATTGGTTGTGGCTGTAGATGCTCTGGACATCCAA	...........(((((((.(((((((((((.((.((((..((.(((..((.((((...(((((((.........)).)))))...(((......)))..)))).))..))).))..)))).))))))))).)))))))))))...(((....))).	-41.6
miRN306	MIRN306	Bol-miRN306	AGGGACCGGCGATCGGACGG	20	GAAGCTAGCGAGAGTTAAATAGGGACCGGCGATCGGACGGCGCGTGAGCGTCTGTGCCGTCGCCGGATCCCCTCTTTCCTTCACCATTCGAGTT	((((.((((....))))....(((((((((((.((((((((((....))).)))).)))))))))).)))).......))))............	-45.5
miRN308	MIRN308	Bol-miRN308	AGTGGTAAAGAGGTTGCGGCTG	22	CTAGTGGTAAATGAGTTGCGGCTGTAACTACCGCCACTTAGGTTCAATTCACATTGAGAGAGACTATTTACAATGTTTGGATTCCTGGGAAAGAGGTGAAACGACCTTTTTAACCAACATTGAGTTGGCTTAGTGGTAAAGAGGTTGCGGCTGTAACTACCGCCACCTAAATT	...(((((.....((((((((((((((((.(.((((((.((((.(((((((((((((((.......))).)))))..........(((.((((((((......))))))))..)))....)))))))))))))))))...).))))))))))))))))...))))).......	-60.4
miRN309a	MIRN309a	Bol-miRN309a	TCGAGAGTGGTTGGAAAGATT	21	ACTTGTCCTGGTTTCATCCGTCTTCCAACTGCTCTTTTGATTACATCTCGAGAGTGGTTGGAAAGATTGATGTTAGTGGGGCAATTGA	..((((((((.(..((((.((((((((((..(((((..(((...)))..)))))..))))).))))).))))..).))))))))....	-39.2
miRN309b	MIRN309b	Bol-miRN309b	TCGAGAGTGGTTGGAAAGATT	21	TCTTGGCCTGGTTTCATCTATCTTCCAGCTGCTCTTTTGATTACATCTCGAGAGTGGTTGGAAAGATTGATGTTAGCAGGGCAATGAA	(((((.((((.(..((((.((((((((((..(((((..(((...)))..)))))..))))).))))).))))..).)))).))).)).	-40.8
miRN312	MIRN312	Bol-miRN312	ACAGGTAGAATTGTCGGCTG	20	CAGACGTGAATCTTCATACGACAGGTAGAATTGTCGGCTGTAGAATCGTCTGTAATATTTCTCATAGTTGTAATAGCATAATTATCCAGCGTTAAAAAAAAAATGACATTAGATGTAAATATAATAAAAATTCAAGGGCAGAATCCAAAAATTTTAAAATATGATTCTGTTTTAATAGTATAGATGGTTTGGTCTGACTCTCCCTGTTTGGTCTGATTAAAAAGTAAGT	(((((.(((....)))...((((((.(((...(((((((...((((((((((((.((((.......((((((.(.((((..........((((........)))).......)))).).)))))).........(((((((((((.................))))))))))))))).)))))))))))))).)))))))).))))))..)))))..............	-48.16
miRN313	MIRN313	Bol-miRN313	ATAAGAGCATGATTATTGGGGG	22	CTCGTCATGCTAATTAAGCAATAAGAGCATGATTATTGGGGGTTCTTAGAGTGAGGTTCTTAGCGGAACATAAGAACCCGTCTCTTAACTTTTAACTTAAAAAATTAAGAACCAGCTCTTAAAACTCTTATTTAAGAACCGGTTCTTAGTTTTTTTAGTTAAAAGTTAAGAGACGGGTTCTTATATTCCATTAAGAACTCCACCCTAAGAACCCCCAATAATCATGCTCTAACAAGGCCAAATCAACG	...(((.((((.....))))...((((((((((((((((((((((((((.(((..((((((((.((((.((((((((((((((((((((((((((((.(((((((((((((((.(.(((((((.......))))))).).))))))))))))))).)))))))))))))))))))))))))))).)))).))))))))..))).)))))))))))))))))))))))))).....)))..........	-142.6
miR1511	MIR1511	Bra-miR1511	AACCTGGCTCTGATACCATGAAGT	24	ATCTTGGTTTTGAGATCTTCTACATGGTATCAAAGCCATGTTATCATTGATAACCTGGCTCTGATACCATGAAGTAAATCTTAAAACAAGACTTG	.(((((.(((((((((...((.((((((((((.(((((.((((((...)))))).))))).)))))))))).))...))))))))))))))....	-43.8
miR156a	MIR156a	Bra-miR156a	TGACAGAAGAGAGTGAGCAC	20	TGACAGAAGAGAGTGAGCACACATGGTGGCTTTCTTGCATGCTTTTTTCAATTAGGGTTTCATGCTTGAAGCTATGTGTGCTTACTCTCTCTCTGTCACC	(((((((((((((((((((((((((((....(((..(((((((((........))))...)))))..))))))))))))))))))))))).)))))))..	-51.9
miR156c	MIR156c	Bra-miR156c	TGACAGAAGAGAGTGAGCAC	20	TGACAGAAGAGAGTGAGCACACAAAGGCACTTTGCATGTTCGATGCATTTGCTTCTCTTGCGTGCTCACTGCTCTATCTGTCAGA	((((((((((((((((((((.((((((((...(((((.....)))))..)))))...))).))))))))).)))).)))))))..	-42.7
miR156i	MIR156i	Bra-miR156i	TTGACAGAAGAGAGCGAGCAC	21	TGTTGATGGGGGAAAAGAAGTTGACAGAAGAGAGCGAGCACACAAAGGGAGAATTGTATAAAATTAATATGTATACAGTTTACTTTTGCGTGCTCATTCTCGTTGTGTCATAACTTCTCCTTCATGAATCTTGGT	.(((.((((((((...((((((((((.(((((((.((((((.((((((..((((((((((...........)))))))))).)))))).)))))).))))).)).)))))..))))))))))))).)))......	-53.7
miR156j	MIR156j	Bra-miR156j	TGACAGAAGAGAGTGAGCAC	20	TGACAGAAGAGAGTGAGCACACAAAGGCACTTTGCATGTTCGATGCATTTGCTTCTCTTGCGTGCTCACTGCTCTATCTGTCAGG	((((((((((((((((((((.((((((((...(((((.....)))))..)))))...))).))))))))).)))).)))))))..	-42.7
miR156m	MIR156m	Bra-miR156m	TGACAGAAGAGAGTGAGCAC	20	GTTGATGGGGAAAAAGAAGTTGACAGAAGAGAGTGAGCACACAAAGGGGGAATTGTATAAAATTAAGTTTGTTGTATATAGTTGCTTTTGCGTGCTCACTCTCTCTATGTCATAACTTCTCCTTCTTGGATCTT	...(((.(((((..(((((((((((..(((((((((((((.((((((...(((((((((.(((.......))).))))))))).)))))).)))))))))))))...)))))..))))))..))))).).))..	-53.1
miR156o	MIR156o	Bra-miR156o	TGACAGAAGAGAGTGAGCAC	20	TGACAGAAGAGAGTGAGCACACAAAGGTAATTTGCATATACTGCATTTACTTCTCTTGCGTGCTCACTGCTCTTTCTGTCAGA	((((((((((((((((((((.(((((((((..((((.....)))).))))))...))).))))))))).))).))))))))..	-40.4
miR156q	MIR156q	Bra-miR156q	TGACAGAAGAGAGTGAGCAC	20	GAGTGATAAGGAATTGATGGTGACAGAAGAGAGTGAGCACACATGGTGGCTTTCTTGCATATTTGAAGGTTTAATGCATGAAGCTATGTGTGCTCACTCTCTATCCGTCACCTTGTTCTTTTCTCTTACATC	(((.((.(((((((....((((((.((((((((((((((((((((((....(((.(((((.............))))).))))))))))))))))))))))).)).))))))..))))))))).))).....	-61.42
miR156s	MIR156s	Bra-miR156s	TGACAGAAGAGAGTGAGCAC	20	TGACAGAAGAGAGTGAGCACACATGGTGGCTTTCTTGCATGTTTTTTTCAAAATTAGGGTTTCATGCTTGAAGCTATGTGTGCTTACTCTCTCTCTGTCACC	(((((((((((((((((((((((((((....(((..(((((..((((........))))...)))))..))))))))))))))))))))))).)))))))..	-51.9
miR158a	MIR158a	Bra-miR158a	TTTCCAAATGTAGACAAAGCA	21	CTTTGTCTATCGTTTGGAAAAGATTGATTACGCCATCTACACTTTTCCAAATGTAGACAAAGCA	(((((((((.((((((((((((...(((......)))....)))))))))))))))))))))..	-26.2
miR158b	MIR158b	Bra-miR158b	TCCCAAATGTAGACAAAGCA	20	CTTTGTCTATATTCTTGGAAAAAGCGATGAGGTCTCGTTGCACTTTCCCAAATGTAGACAAAGCA	(((((((((((((...(((((..(((((((....)))))))..)))))..)))))))))))))..	-28.3
miR159b	MIR159b	Bra-miR159b	TTTGGATTGAAGGGAGCTCTA	21	ACAACAAAAATACAGAAGTAGAGCTCCTTAAAGTTCAAACGAGAGTTTAGCAGGGTAAAGAAAAGCTGCTAAGCTATGGATCCCATAAGCCCTAACCTTAAAATAGAAAAAGGATTTGGCTGTATGGCTTGCATATCTCAGGAGCTTTAACTTGCCCTTTAATGGCTTTTACTCTTCTTTGGATTGAAGGGAGCTCTACATCTTTCAATTTATCTAGA	.............(((.((((((((((((..((((((((.((((((..((((((((((...((((((.((.((.((((.(..(((((((((..(.((((..........)))).)..)))).)))))..).)))).)).)).))))))...)))))))......)))...)))))).))))))))..)))))))))))).)))...............	-78.9
miR159c	MIR159c	Bra-miR159c	TTTGGATTGAAGGGAGCTCC	20	TTTTAAAGCGTAACCGAAGGAGCTCCCTTCGTTCAAAACGAGGAGGACAAGATTTAAGGAAATCAAAGCAGAAAATCTAATTGTTCATGGATTCCCTCATTAAGTGCTTGAATAATGAGCACTTTTACTGGGGTTTGCATGGCCTCTTAGATCTTCTCTCTTTCTCTACCGATATATATCCTTCTCTTCTCTTCGTTTGGATTGAAGGGAGCTCCTGTTCCTTTTCTCTTGTTTA	....((((.(.(((...((((((((((((((.((.((((((((((((..(((....((((......((.((((.((((((..(..((((.(..((((....((((((((.......)))))))).....))))..).))))..)..)))))).))))))...((......))......))))))).)))))))))))).)).))))))))))))))))))))))...........	-82.5
miR159d	MIR159d	Bra-miR159d	TTTGGATTGAAGGGAGCTCTA	21	AAAAAAGAAGATTGAAAGTAGAGCTCCTTTAAGTTCAAACGAGAGTTTAGTAGGGTAAAGAAAAGCTGCTAAGCTATGGATCCCATAAGCCCTAATCCTTATAGAGAGAGAAAAAAAAGGATTTGGTTATATGGCTTGCATATCTTAGGAGCTTTAACTTGCCCTTTAATTGCTTTTACTCTTCTTTGGATTGAAGGGAGCTCTACAACTTCTTTCTCTTCATTT	......(((((..(((.(((((((((((((.((((((((.((((((..((((((((((...((((((.(((((.((((.(..(((((((((..(((((((................))))))).)))).)))))..).)))).))))).))))))...)))))))......)))...)))))).)))))))).)))))))))))))...)))....)))))....	-87.29
miR160c	MIR160c	Bra-miR160c	TGCCTGGCTCCCTGTATGCCA	21	TGCCTGGCTCCCTGTATGCCATACACTAAGCTCATCGACCATCTCGAGGATCTCAGTGGATGGCATATGAGGAGCCAAGCATA	(((.(((((((..(((((((((.((((.((.((.((((.....)))).)).)).)))).)))))))))..))))))).)))..	-44.2
miR160f	MIR160f	Bra-miR160f	TGCCTGGCTCCCTGTATGCCA	21	TGCCTGGCTCCCTGTATGCCACAAGTATATACCGATCTCGTTACGAAATCTATGGCTAGTGGCGTACAGAGTAGTCAAGCATG	(((.(((((.((((((((((((.(((.((((..(((.(((...))).)))))))))).))))))))))).).))))).)))..	-33.8
miR160g	MIR160g	Bra-miR160g	TGCCTGGCTCCCTGTATACCA	21	TGCCTGGCTCCCTGTATACCACAAGAAAACACCGATCTCATTATGAAATCGATCGCTAGTGGTGTATAGAGTAGTCAAGCATG	(((.(((((.((((((((((((.((.......((((.((.....)).))))....)).))))))))))).).))))).)))..	-29.9
miR162b	MIR162b	Bra-miR162b	TCGATAAACCTGTGCATCCAG	21	AAAAAGGAGTGAAAGATGCTGGAGGCAGCGGTTGATCGATCTCTTTGTGGGAATTTTTGAAAAACAAAATTAAAAGCATGAACAGATCGATAAACCTGTGCATCCAGCGGTCGCCTCTTCATCAATC	...(((..((((....(((((((.(((..((((.((((((((.((..((.....(((((.....))))).......))..)).)))))))).))))..))).))))))).))))..)))........	-44.3
miR162c	MIR162c	Bra-miR162c	TCGATAAACCTCTGCATCCAG	21	TTAAAAGAGTGAAAGTCGCTGGAGGCAGCGGTTCATCGATCTCTTCCTGTGGATTTTTTTTTTGGTTGGTTGTTGTTGTTGGAAAGAGATTAAAAGCATGAACAGATCGATAAACCTCTGCATCCAGCGGTTGCCTCTTCTATTAAT	....(((((....(..(((((((.((((.((((.((((((((.(((.(((.(((((((((((..................)))))))))))....))).))).)))))))).)))).)))).)))))))..)..)))))........	-53.77
miR164b	MIR164b	Bra-miR164b	TGGAGAAGCAGGGCACGTGCG	21	AATGGGTGAGTTACACTTGCTGGAGAAGCAGGGCACGTGCGAACAAATGAGATCGATCAGTATATATGTTGATCATATTTTCGCACGTGTTCTACTACTCCAACACGTGTGCCTCCCCCTCTCC	...(((.(((.(((((.((.(((((.((.((((((((((((((..((((.((((((.((.......)))))))).)))))))))))))))))).)).))))).)).))))).))).))).....	-57
miR164c	MIR164c	Bra-miR164c	TGGAGAAGCAGGGCACGTGCG	21	TGGAGAAGCAGGGCACGTGCGAACTAATGAGAGATCTGTACATGTTGATCATATTTTTGCACGTGTTCTACTACTCCAAC	(((((.((.((((((((((((((...((((..(((........)))..))))...)))))))))))))).)).)))))..	-33.5
miR164d	MIR164d	Bra-miR164d	TGGAGAAGCAGGGCACGTGCG	21	TGGAGAAGCAGGGCACGTGCGAACAAATGAGTTTGATCAGTACATTTTGATCAAATATTCGCACGTGTTCTACTACTCCAAC	(((((.((.((((((((((((((.......((((((((((......)))))))))).)))))))))))))).)).)))))..	-39.7
miR164e	MIR164e	Bra-miR164e	TGGAGAAGCAGGGCACGTGCA	21	GTAGGTGAGAACCTCCATGTTGGAGAAGCAGGGCACGTGCAAACCAAAAAACATGAAATCTGTTTCATATGCTTTGCACGTGCTCCCCTCCTCCAACATGAGCTCCTCACCATTGGC	...((((((...(((.(((((((((.((..(((((((((((((.((..(((((.(....))))))....)).)))))))))))))..)).))))))))))))...))))))......	-53.8
miR165a	MIR165a	Bra-miR165a	TCGGACCAGGCTTCATCCCCC	21	GGAATGTTGTCTGGCTCGAGGTCATGAAGAGTCGATATTTAACGAAATACAAAACTCTATATGATTCTCGGACCAGGCTTCATCCCCC	((.(((..((((((..((((((((((.(((((...(((((....)))))....))))).))))).)))))..))))))..))).))..	-33.4
miR165d	MIR165d	Bra-miR165d	TCGGACCAGGCTTCATCCCCC	21	TGAAGTTATTTCAGTTGAGGGGAATGTTGTCTGGATCGAGGATATTATATATACACAAATATGTATATATATGTTAATATCAGTGTTTGATCATATATATGTATATAGATTATTCTCGGACCAGGCTTCATCCCCCCTAACATGTTATTGCCTCTG	.((.((.((..((((((.((((.(((..((((((.(((((((((...((((((((..........((((((((((((.........)))).))))))))))))))))...))))))))).))))))..))).)))).)))).))..)).)).))..	-51.4
miR166a	MIR166a	Bra-miR166a	TCGGACCAGGCTTCATTCCCC	21	GGATTGTTGTCTGGCACGAGGCCCTTAACTCAGATCTACGATCGGTTATATAAATATATTATATGAACGATCAGTTAAGTGGTTGATGACGTCGGACCAGGCTTCATTCCCC	(((.((..((((((..((((((((((((((.........(((((.((((((((.....)))))))).)))))))))))).)))).......)))..))))))..)).)))..	-38.21
miR166b	MIR166b	Bra-miR166b	TCGGACCAGGCTTCATTCCCC	21	AGGGGCTTTCTCTTTTGAGGGGAATGTTGTTTGGCTCGAAGACTCTAGCTTATCATGTTAGATCTTCTTCGATTTAATCGAATCAAACCTCCATGTTTGAGATCTGATTTAGGATTTTAGGGTCGTCGGACCAGGCTTCATTCCCCCCAATTATTGCTCCCTGCTT	((((((........(((.((((((((..((((((..(((.((((((((...(((..((((((((....(((((...))))).((((((......))))))))))))))....))).)))))))).)))..))))))..)))))))).))).....)).))))....	-65.62
miR166c	MIR166c	Bra-miR166c	TCGGACCAGGCTTCATTCCCC	21	AGGGGTTTTCTCTTTTGAGGGGAATGTTGTCTGGCTCGAGGACTCTGGCTCTATCAACTCATGTTGGATCTTCTTCGATCTAATCGAATCAAACCTCTATGTTTGAGATCTGATTAAGGTTTTAGTGTCGTCGGACCAGGCTTCATTCCCCCCAATTATTGCTCCCTGAAT	((((((........(((.((((((((..((((((..(((.(((.((((((..((((..((..((((((((......))))))))....((((((......))))))))..))))...)))..))).))).)))..))))))..)))))))).))).....)).))))....	-63.32
miR166d	MIR166d	Bra-miR166d	TCGGACCAGGCTTCATTCCCC	21	CTCTGAGCCAAAAGTTCAGGTGGATGATGCTTGGCTCGAGACCATTAAATATGATCATTGTGATGTTGATGATGATGATGATAATGATAATGATAGTCGGACCAGGCTTCATTCCCCTCAACTTACACGTTTTGCGT	...........(((((.(((.((((((.((((((..(((.(.(((((..(((.(((((..(.((....)).)..))))).)))....))))).)..)))..)))))).)))))).))).)))))..(((.....)))	-42.1
miR166e	MIR166e	Bra-miR166e	TCGGACCAGGCTTCATTCCCC	21	GAAGTTTTTTTCTTTTGAGGGGAATGTTGTCTGGCACGAGGCCCTTAACACAGATCTACGATCGGTTATATATATAATATATGAACGATCAATTTAGTGGTTGATGACGTCGGACCAGGCTTCATTCCCCTCAATTACATCGCTTCGATC	(((((.........((((((((((((..((((((..(((.(.(.(((((.((.......(((((.((((((((...)))))))).))))).......))))))).).).)))..))))))..)))))))))))).......)))))....	-57.43
miR166f	MIR166f	Bra-miR166f	TCGGACCAGGCTTCATTCCCC	21	GAGGGATTTATCTTTTGAGGGGACTGTTGTCTGGCTCGAGGACTCTTATTCTAACTCAATCACGTTTTATAAAATCTACTTGATCTGATGATTGATTAGGGTTTTAGTGTCTTCGGACCAGGCTTCATTCCCCCCAATTATTACTTCCTCTCA	((((((..((....(((.(((((.((..((((((..(((((((.((.(((((((.(((((((((..(((...........)))..)).))))))))))))))...)).)))))))..))))))..)).))))).)))....))..))).))).	-59.8
miR166g	MIR166g	Bra-miR166g	TCGGACCAGGCTTCATTCCCC	21	GGTGCGGTTTAGGGCTGAGAGGACTGTTGTCTGGCTCGAGGTCATGAAGAATGAAACCTAAACCTAAATGATTCTCGGACCAGGCTTCATTCCCCCCAGCCGTTTTATCGCCATA	.(.(((((..(.(((((.(.(((.((..((((((..(((((((((..((..............))..)))).)))))..))))))..)).))).).))))).)...))))))...	-44.04
miR167a	MIR167a	Bra-miR167a	TGAAGCTGCCAGCATGATCTA	21	TATGGTGCACCGGCATCTGATGAAGCTGCCAGCATGATCTAGTTAACTTTATTTCTCCGCTGTTTATCCATGACAATGGAAAAGGGATAAGTGTCGATTAGATCATGTTCGTAGTTTCACCCGTTGACTGTCGCACCCTTA	...(((((..(((((.(.(.(((((((((.(((((((((((((..(((((((..(((((.((((.......)))).))))...)..))))).))..))))))))))))).))))))))).).).)).)))..)))))....	-57.3
miR167b	MIR167b	Bra-miR167b	TGAAGCTGCCAGCATGATCTA	21	AACGGTGTACAGGCATCTGATGAAGCTGCCAGCATGATCTAATTAACTTTCTTTCTCTGTTGATTTTATGACAATGGAAAAGAGATGAGTGTCGATTAGATCATGTTCGCAGTTTCACCCATTGACTGTCGCACCCTTA	...(((((((((.((...(.(((((((((.(((((((((((((..((.(((..(((((.....((((((....)))))).))))).))).))..))))))))))))).))))))))).)...)).)))).)))))....	-56
miR167c	MIR167c	Bra-miR167c	TGAAGCTGCCAGCATGATCT	20	AGAGGCGCACCAGCATCTGATGAAGCTGCCAGCATGATCTTAACTTCTCTCTCTATATATTATATATGTAGATTTGATCAGGGAAGATCAGATCATGTGGCAGTTTCACCCGTTGATGGTTGCATCAATA	.((.(((.((((.((.(.(.(((((((((((.((((((((...(((((((.(((((((((...))))))))).......)))))))...))))))))))))))))))).).).)).))))))).))....	-52
miR168a	MIR168a	Bra-miR168a	TCGCTTGGTGCAGGTCGGGAAC	22	ATGTTACGGCGGCCTCTGACTCGCTTGGTGCAGGTCGGGAACTGATTGGCTGACACCGCCACGTGGCTTTCCATGGTTGGCTTGTGAGCAGGGATCGGATCCCGCCTTGTATCAAGTGAATCCGAGTCCGACGTGAAAGAA	...(((((.(((.(((.((.((((((((((((((.(((((.((((((.(((.(((..(((((((((....)))))..)))).))).)))...)))))).))))).)))))))))))))).)).))).))).))))).....	-71.4
miR168c	MIR168c	Bra-miR168c	TCGCTTGGTGCAGGTCGGGAC	21	AATCACCGTCGGGCTCGGATTCGCTTGGTGCAGGTCGGGACACAAATCACTGGTGCTTTTGCCTTATTGGTTTGTGAGCAGGGATTGGCTCCCGCCTTGCATCAACTGAATCGGAGCCTCCAATGGTGAAA	..(((((((.((((((.((((((.((((((((((.(((((..(((.((.((..(((((..(((.....)))....))))))))))))..))))).)))))))))).)))))).))))))...)))))))..	-65.5
miR168d	MIR168d	Bra-miR168d	TCGCTTGGTGCAGGTCGGGAAC	22	GGTCACCGTCTTGCTCGGATTCGCTTGGTGCAGGTCGGGAACCAATTGTCTGACACATCCACGAAGTTTTACTTGCTGGTTTGTGAGCAGGGATTGGATCCCGCCTTGCATCAAATGAATCGGAGTCCTGATGGTGAAAT	..((((((((..((((.((((((.((((((((((.(((((.((((((.((((.((((.(((..(((.....)))..)))..))))..)))))))))).))))).)))))))))).)))))).))))...))))))))...	-70.6
miR168e	MIR168e	Bra-miR168e	TCGCTTGGTGCAGGTCGGGAAC	22	GGTCACCGTCTTGCTCGGATTCGCTTGGTGCAGGTCGGGAACCAATTGTCTAACACATCCACGAAGTTTTACTTGCTGGTTTGTGAGCAGGGATTGGATCCCGCCTTGCATCAATTGAATCGGAGCCCTGATCGTGAAAT	..((((.(((..((((.((((((.((((((((((.(((((.((((((.(....((((.(((..(((.....)))..)))..))))....).)))))).))))).)))))))))).)))))).))))...))).))))...	-63
miR168f	MIR168f	Bra-miR168f	TCGCTTGGTGCAGGTCGGGAAC	22	GGTTATCGGCGGTCTCGGATTCGCTTGGTGCAGGTCGGGAACTGATCGGCTGACACCGCCACGTGGGTTTTCACGGTTGGCTTGTGAGCAGGGATCAGATCCTGCCTTCCATCAACTGAATCGGAGCCCGAGGTGAAAATA	..(((((..(((.(((.((((((.((((((.(((.(((((.((((((.(((.(((..(((((((((....)))))..)))).))).)))...)))))).))))))))..)))))).)))))).))).))).))))).....	-65.2
miR169v	MIR169v	Bra-miR169v	TGAGCCAAAGATGACTTGCCG	21	GCAAGTCGACTTTGGCTCTGTTTCCTTCTCTTCTTTTCGATGTAAGACTCTAGATATCTATCTACGTATCATCATCATTATGCTGCAAATAAATACCTTCATCATGGGTAAGAGCTTTACCATGACAAGAGAACACAAGATAAGAAGAAGAGGTAGAGAAAAAATAATGATGATGGAGGAGAGTTTCTCTTTGTATCTGAGAGTCTTGCATGGAAAAATAGAATATGATATTGAGCCAAAGATGACTTGCCG	((((((((.(((((((((.((.((.(..(((..(((((.((((((((((((((((((...........(((((((((((((............(((((.......)))))....(((((((..............................))))))).....))))))))))))).((((.....))))..)))))).)))))))))))).)))))..)))..).)).)).))))))))).))))))))..	-89.11
miR169w	MIR169w	Bra-miR169w	TGAGCCAAAGATGACTTGCCG	21	GGAAAAATAGAGAATGATATTGAGCCAAAGATGACTTGCCGATTTTACTGATTGAGTCTAAAAAAACTGATATTGATTGCCGGCAAGTTGATTTTGGCTCTGTTTCATTCTTTTCTTTTCGAT	.(((((..(((((((((.((.(((((((((.((((((((((.........(((.(((........)))))).........)))))))))).))))))))).)).)))))))))..)))))...	-43.87
miR170	MIR170	Bra-miR170	TATTGGCCTGGTTCACTCAGA	21	CACTAGAGAGTCCTCTTTGATATTGGCCTGGTTCACTCAGATCTTCTCGAACCACACCACGGACAGCTCTCTTAGTTATCTGATTGAGCCGCGTCAATATCTCAGTGCTCTCTCGTCTCTC	.((.((((((..((....(((((((((.(((((((.(((((..........((.......))..((((.....)))).))))).))))))).)))))))))..))..)))))).)).....	-40.6
miR171a	MIR171a	Bra-miR171a	TTGAGCCGTGCCAATATCACG	21	CGAGATATTGGTGTGGTTCAATCAGAAAACCACACTCTTTTGTTGTAGAGATCGGTTTGTTTGATTGAGCCGTGCCAATATCACG	((.((((((((..((((((((((((((((((...((((........))))...))))).)))))))))))))..)))))))).))	-42.6
miR171g	MIR171g	Bra-miR171g	TTGAGCCGTGCCAATATCAC	20	GATATTGGTACGGTTGAATCGAATCAAATCACTCTATCTTTCTCTTGGGTCAGTTGATTTGATTGAGCCGTGCCAATATCAC	(((((((((((((((.(((((((((((...((((............))))...))))))))))).)))))))))))))))..	-42.1
miR172a	MIR172a	Bra-miR172a	AGAATCTTGATGATGCTGCAT	21	ATCAGTCGTTTTTTGTAGGCGCAGCACCATCAAGATTCACATGGAAATTGAAAAATCTCCTAATTTTTAATTAGGGTTTTGATATGTATATGAGAATCTTGATGATGCTGCATCAACAACCGACGGCTATACA	...(((((((..((((.(..((((((.(((((((((((.((((...((...(((((..((((((.....)))))))))))...))...)))).))))))))))).))))))..).))))..))))))).....	-50.5
miR172e	MIR172e	Bra-miR172e	AGAATCTTGATGATGCTGCAT	21	GCAGCACCATCAAGATTCACATGGAAATTGAAAAACCCCTAATCTTATTAATTAGGGTTTTGATATGTATATATGAGAATCTTGATGATGCTGCAT	((((((.(((((((((((.((((...((...(((((((.((((.......)))))))))))...)).....)))).))))))))))).))))))..	-39.4
miR172h	MIR172h	Bra-miR172h	GGAATCTTGATGATGCTGCAT	21	AACAGCCGGTAGTTGCAGATGCAGCATCATCAAGATTCACAAGTGAAGTGGTTTCCTTGGTTTTCGCCTCTCCATCCGAAAACAAAGGGTTCTTCTCGAATGGGAATCTTGATGATGCTGCATCAGCATATACATGGCTACTC	...((((((((..(((.(((((((((((((((((((((.((..(((.(.((..(((((.(((((((..........))))))).)))))..)).))))..)).))))))))))))))))))))).)))..))).)))))....	-68.3
miR319a	MIR319a	Bra-miR319a	TTGGACTGAAGGGAGCTCCCT	21	GTAGGGATATATATCGAGGGAGAGCTTCCTTGAGTCCATTCAGAGGCTGTGATATGATCCAATTAGTTTCCGACTCATCCATCCAAATACCGAGTTACTAAATTTTAAGATAGACTCGTTAAATGAATGAATGATGCGGTAGACAAATTGGAACATTGATTCTCTTTGGTTGGACTGAAGGGAGCTCCCTCTCTCTTAATACTATAATTT	((((.(((....)))(((((.((((((((((.((((((..((((((..((.(.(((.(((((((.(((((((..((((.(((.((..((.((((((.((........))...)))))).))..)).))).))))..))).)))).))))))).)))).))..))))))..)))))).)))))))))).)))))........)))).....	-74.8
miR319b	MIR319b	Bra-miR319b	TTGGACTGAAGGGAGCTCCCT	21	TGCTGGGTTGGTGGGGGAAGGGAGCTTTCTTCGGTCCACTCATAGAATAATATGTGAGATTTAATTGACTCTCGACTCATTCATCCAAATACCAAATGAAAGAATATGTAGACATATGGTAAATGAATGAATGATGCTAGAGACAAATTGAATCTTCACTTCTCTATGCTTGGACTGAAGGGAGCTCCCTTTTTTTATTTTCCTGTATTT	(((.(((..(((((((((((((((((..((((((((((..((((((.......(((((((((((((..((((.(..((((((((.((..(((((.(((..............))).)))))..)).))))))))..).))))...))))))))).))))...))))))..))))))))))..)))))))))))))))))..))))))...	-89.14
miR319c	MIR319c	Bra-miR319c	TTGGACTGAAGGGAACTCCCT	21	AGAGTTTCCTTAAGTCCATTCACATGTTGTGATTTGATCCAATTAGCTCCAGACTCATTCACTCACTTACCGAGTCACTAAAATAGGAATAACTCGTTACATGAGTAAATGATGCGGGAGACTTATTGGATCTTAGATTCATTGCGATTGGACTGAAGGGAACTCCCT	.((((((((((.((((((.((.((...((.(((((((((((((.((((((.(..(((((.(((((..((.(((((..(((...))).....))))).))..))))).)))))..).)))).)).))))))))..))))))).)).)).)))))).))))))))))...	-63.7
miR319d	MIR319d	Bra-miR319d	TTGGACTGAAGGGAGCTCCCT	21	TAGGAAATATAGATAGGTAGGGAGCTTCCTTTAGTCCATTCACAGATCATGATATGATCCAATTAGCTTCCGACTCATCCATCCAAATACCGAGTCACGAAAATTTCAACTTAGACTCGTTAAATGAATGAATGATGCGGTAGACAAATTGGTTCATTGATTTTCTCTGATTGGACTGAAGGGAGCTCCCTCCTTTCATTGTTCTAAAATT	(((((...((.((.(((.((((((((((((((((((((.(((.(((..((.(.((((.((((((.(((.(((..((((.(((.((..((.((((((.................)))))).))..)).))).))))..))).)).).)))))).))))).))..))).))).))))))))))))))))))))))).))))..))))).....	-82.83
miR319e	MIR319e	Bra-miR319e	GACTCTCGACTCATTCATCC	20	ATGATGGGTTGGTGGAGGAAGAGAGCTTTCTTTGGTCCACTCATGGAGTAATATGTGAGATTTAACTGACTCTCGACTCATTCATCC	(((((((((((..((((..((..((.((((.(((.((((....)))).))).....)))).))..))..))))))))))).))))..	-22.8
miR319f	MIR319f	Bra-miR319f	TTGGACTGAAGGGAGCTCCTTC	22	TATATCAAGATAGATATAGAAGGAGATTCTTTCAGTCCAATCATGGATAGAACAAGAAGAGAGTAGAAATATCTGCCGACTCATCCATCCAAACACCGGTGGTAAAAAAGACAAGAAATTTTAGGCCACAGTGACTGTGTGAATGATGCGGGAGATGTTTTTCATCCTTCTTTATCTGTGTTTGGACTGAAGGGAGCTCCTTCTTTCTCTACATGTTTCAGTT	..........((((...((((((((.((((((((((((((.((((((((....((((((.((..((((((((((.(((..((((.((..((..(((..(((((..((((.........))))..))))).)))..))..)).))))..))).))))))))))..)))))))))))))))).)))))))))))))).))))))))...))))............	-86.8
miR319g	MIR319g	Bra-miR319g	TTGGACTGAAGGGAGCTCCTTC	22	CTGAAATAGATAGATATAGAAGGAGATTCTTTCAGTCCAGTCATGGATAGAACAAGAAGAGGGTAGAAACATCTGCCGACTCATCCATCCAAACACTTCTGGTAAAAAGAAAAGAGATTTTATACCACAGTGGCTGTGTGAATGATGCGGGAGATGTTTTCATCTCTCTTTATCTGTGTTTGGACTGAAGGGAGCTCCTTCTTAATTTACATGTTTCAAAT	.(((((((..(((((..((((((((.((((((((((((((.((((((((.......(((((((..(((((((((.(((..((((.((..((..((((..(((((.((((........)))).))))).))))..))..)).))))..))).)))))))))...))))))))))))))).)))))))))))))).))))))))..)))))..)))))))...	-93.51
miR319h	MIR319h	Bra-miR319h	TTGGACTGAAGGGAGCTCCTTC	22	TTAAAATAGGTAGATATAGCAGGAGATTCTTTCAGTCCAATCGTGGATAGAACAAGAGGGTAGAAATATCTGCCGACTCATTCATCCAAACACTCTGGTAAAAACAAGAGATCTAAACCACAGTGACTATGTGAATGATGCGGGAGATGTTTTTCGTCTCTCTTTATCTGTGTTTGGACTGAAGGGAGCTCCTTCTTTCTCTACGTGTTTCAGTT	...(((((.(((((...((.(((((.((((((((((((((.((..((((....(((((((.((((((((((.(((..((((((((.....((((.((((.................)))).)))).....))))))))..))).))))))))))...)))))))))))..)).)))))))))))))).))))).))...))))).))))).....	-88.13
miR390b	MIR390b	Bra-miR390b	AAGCTCAGGAGGGATAGCGCC	21	AAGCTCAGGAGGGATAGCGCCATCATAATCTCATTCACATCGATATTTTTGGCGCTGTCCATCCTGAGTTTCA	((((((((((.(((((((((((.....(((...........))).....))))))))))).))))))))))..	-36.8
miR390c	MIR390c	Bra-miR390c	AAGCTCAGGAGGGATAGCGCC	21	AAGCTCAGGAGGGATAGCGCCATAACTCAGTCAATTAGTATACATACGTTTGTATATAAATGGCGCCATCCATCCTGAGTTCCA	.(((((((((.((((.(((((((..............(((((((......)))))))..))))))).)))).)))))))))...	-35.39
miR390d	MIR390d	Bra-miR390d	AAGCTCAGGAGGGATAGCGCC	21	AAGCTCAGGAGGGATAGCGCCATGTCTCACCGGTACTAATAAATGTTTGTATATCTATATTGGCGCTATCCATCCTGAGTTCTA	.(((((((((.(((((((((((..........((((.(((....))).))))........))))))))))).)))))))))...	-38.37
miR390f	MIR390f	Bra-miR390f	AAGCTCAGGAGGGATAGCGCC	21	AAGCTCAGGAGGGATAGCGCCATGACTCATCACCATTACTATATGTCTTTGTATATGTAATGGCGCTATCCATCCTGAGTTCCA	.(((((((((.((((((((((.(((....)))..((((((((((......))))).))))))))))))))).)))))))))...	-39.1
miR393a	MIR393a	Bra-miR393a	ATCATGCTATCCCTTTCGATT	21	TCCAAAGGGATCGCATTGATCCTAAGTCGAGTGAATTCTCCTTAATATTTTCTTAATTATTGGCAAAAAATTCCAATATTTTGCTTGGTTTTGGATCATGCTATCCCTTTCGATT	((.((((((((.((((.(((((.((..((((..((......................((((((.((....)))))))).))..))))..)).))))))))).)))))))).))..	-36.4
miR393b	MIR393b	Bra-miR393b	ATCATGCTATCCCTTTGAATT	21	TCCAAAGGGATCGCATTGATCCTAATTAAGGTGAATTTTCCCGATTATTTTCTTGGTTATTGTCAAAAGAAATACCAACAAAATTATTGGTTAATTTTGGATCATGCTATCCCTTTGAATT	..(((((((((.((((.(((((.((((((...........(((((.(((((.(((((.....((....))...))))).))))).)))))))))))..))))))))).)))))))))....	-39.4
miR393c	MIR393c	Bra-miR393c	TCCAAAGGGATCGCATTGATC	21	TCCAAAGGGATCGCATTGATCCTAATTAAGCTGAATTTATTCCCAAATAATTGTTATATTTTTCTCAATCTAAAGAAAAAGTCCCAAAAATCCGCTTCGTTTTCAGGATCATGCGATCTATTTGGATT	((((((.(((((((((.(((((((((.((((.((..(((((....)))))........(((((((........)))))))..........)).)))).)))...))))))))))))))).))))))..	-37.8
miR393e	MIR393e	Bra-miR393e	ATCATGCGATCTCTTCGGATT	21	TCCAAAGGGATCGCATTGATCCTGATCAAGCTGAGTTATTCCCGAATAATTATTTTACTTTTTTCTCAATGGAAAGATAGAAAAAAAAAAGGATTTGCTTTGTTTTCCGGATCATGCGATCTCTTCGGATT	(((.((((((((((((.(((((.((..((((.((((...(((..........(((((.(((((((.....))))))))))))........)))...)))).)))))).))))))))))))))))).)))..	-43.87
miR394b	MIR394b	Bra-miR394b	TTGGCATTCTGTCCACCTCC	20	AGAGTTTCTTACAGATTTCTTTGGCATTCTGTCCACCTCCTTTGTATATAAATGTAAGTATATCGGTTGTGTGTGAAAGAAGGAGGTGGTCATACTGCCAGTAGACATCTGTTAGGGTTTCTT	((((.((((.((((((.(((((((((.(.((.(((((((((((.((((((..((.........))....))))))...))))))))))).)).).)))))).))).)))))).)))).)))).	-47.6
miR394d	MIR394d	Bra-miR394d	TTGGCATTCTGTCCACCTCC	20	AGAGTTTCTTACAGACTTCTTTGGCATTCTGTCCACCTCCTTCTATGTATACAAGTTTATGTATATACATGGTGTTTGAAAGAGGGAGGTGGTCATACTGTCAACAGATATCTGTTAGGGTTTCTT	((((.((((.(((((..(((((((((.(.((.((((((((((((.((((((((......))))))))((.......))..)))))))))))).)).).)))))).)))..))))).)))).)))).	-47.8
miR395f	MIR395f	Bra-miR395f	CTGAAGTGTTTGGGGGAACTC	21	GATCCTCTAAACACTTCATTGGGGATACATTTTTAATGACAATCACCCACTGAAGTGTTTGGGGGAACTC	..((((((((((((((((.(((((((.(((.....)))...))).)))).))))))))))))))))....	-33.3
miR395g	MIR395g	Bra-miR395g	CTGAAGTGTTTGGGGGGACTC	21	CTGAAGTGTTTGGGGGGACTCTAGGTGGTATTTTGACACCGACAGGTTTAATGAATTATCAAGCGGTATTCCAACGATTCAGGT	(((((.((((.((((..(((((.((((((...((((.(((....)))))))...)))))).)).))).)))))))).)))))..	-21.8
miR395h	MIR395h	Bra-miR395h	CTGAAGTGTTTGGGGGGACTC	21	GTTCCCTTTAACGCTTCATTGTTCAGACTTGGTTGTCTAATATCTACCGATACATCAACGTAATGAACACTGAAGTGTTTGGGGGGACTC	(((((((..(((((((((.((((((.(((((((((((...........)))).))))).))..)))))).)))))))))..)))))))..	-36.4
miR395i	MIR395i	Bra-miR395i	CTGAAGTGTTTGGGGGGACTC	21	GTTCCCTTTAACGCTTCATTGTGATTACTCCAGTCACATTTATTTTTCTTAAATGTTTGGTCGATTTTTGTATACAACACTGAAGTGTTTGGGGGGACTC	(((((((..(((((((((.(((...(((.((((..(((((((.......))))))))))).........)))....))).)))))))))..)))))))..	-34.1
miR396b	MIR396b	Bra-miR396b	TTCCACAGCTTTCTTGAACTG	21	TTCCACAGCTTTCTTGAACTGCAACCTTCTTCAGATTAGTTTCTATTCTCACATATATATATATATATATATATATATATATTACCATAGCATAGTTATGTTAATTTAAATTGCATCTGTTCGACTGATTTGCGGTTCAATAAAGCTGTGGGAAG	((((((((((((.(((((((((((...((..(((((((((((..(((.....(((((((((((((....)))))))))))))...((((((...))))))..)))..)))))).)))))...)).....))))))))))).))))))))))))..	-52.4
miR398b	MIR398b	Bra-miR398b	TGTGTTCTCAGGTCACCCCTG	21	GGGTCGATATGAGAACACATGTGCAGACAACGGCTGTAATGACACCACGTCATTAGAACAAATCTTTCTTTTCATGTGTTCTCAGGTCACCCCTG	((((.(((.((((((((((((...(((.....(.(.(((((((.....))))))).).).......)))...)))))))))))).)))))))...	-36.1
miR398c	MIR398c	Bra-miR398c	TGTGTTCTCAGGTCACCCCTT	21	ACAACAGGTGAGATCTCAAAGGAGTGTCATGAGAACACGGATCCTCTTGTTTCTTTAAGATTTCCACTGAAACCAATTGAGTTTTGTGTTCTCAGGTCACCCCTTTGAATCTCCCCCGTTCCATT	..(((.((.(((((.(((((((.(((.(.((((((((((((..(((..(((((...............))))).....))).)))))))))))).).))).)))))))))))).)).))).....	-45.86
miR398d	MIR398d	Bra-miR398d	TGTGTTCTCAGGTCACCCCTT	21	GGAGTGTCATGAAAACACAAATCCTTTAGTTTCTTTAAAATATCCATTGAAACTATGGAGTTATGTGTTCTCAGGTCACCCCTT	((.(((.(.(((.((((((..(((..(((((((...............))))))).)))....)))))).))).).))).))..	-25.66
miR408	MIR408	Bra-miR408	ATGCACTGCCTCTTCCCTGGC	21	CAGGGAACAAGCAGAGCATGGATTGAGTTTTTACCAAAACATCAAATGACTATGTTTGGTCTCTTCCCATGCACTGCCTCTTCCCTGGC	(((((((...((((.((((((.(((((((((....))))).))))..(((((....))))).....)))))).))))...)))))))..	-36.5
miR5654a	MIR5654a	Bra-miR5654a	ATAAATCCCAAGCATCATCCA	21	TTTTGTCAGGTATTAACAAGATAAATCCCAAGCATCATCCACCTTATTAGCCCTTGAACATGAAGGCTTGTAAAATGGATGATGCTTGGGATTTATTTTGTACTCTCCTCTTCTAAAA	.......(((.....((((((((((((((((((((((((((..((((.((((.((......)).)))).))))..)))))))))))))))))))))))))).....))).........	-53.1
miR5654b	MIR5654b	Bra-miR5654b	ATAAATCCCAAGCATCATCCA	21	ATAAATCCCAAGCATCATCCACCTTATTAGCTTTGACATGAATGAAGGCTTGTAAAATGGATGATTCTTGGGATTTATCT	((((((((((((.((((((((..((((.((((((.(......).)))))).))))..)))))))).))))))))))))..	-36.1
miR6030	MIR6030	Bra-miR6030	TCCACCCATACCATACAGACCC	22	GATGGTTTCAGGGATTAAGTGTCTGTATGTGTGGGCTGAGTAGGCACAATCACAGCTTTTACTCAGATCTGGTTGTGAATGGACCTTCTCCACCCATACCATACAGACCCTTAATCCTGAATCCAAAGCT	..(((.((((((.((((((.(((((((((((((((..(((.(((..((.((((((((.............)))))))).))..))).)))..)))))).))))))))).)))))))))))).))).....	-62.02
miR845	MIR845	Bra-miR845	CGGCTCTGATACCAATTGATG	21	ATCGCCTCGTTTTCATCACGTCGATTGGTGCCAAAGCCATGCTAATTACGTCTCTGTCAAGAGGAATTTTGCACGGCTCTGATACCAATTGATGCAATGAAAACATCGATTTCG	((((....((((((((..((((((((((((.((.((((.(((........(((((....)))))......))).)))).)).))))))))))))..))))))))..))))....	-43.74
miR858a	MIR858a	Bra-miR858a	TTCGTTGTCTGTTCGACCTTG	21	ATGATGATCAAAAGTGGTTGGGTTCGATGCTAGGCTTGTCAAAGTGAGCAATCTTATTTGTTCTCATCTTTGTTTCGTTGTCTGTTCGACCTTGGCCTCGATCTGTCCTCGAAA	.(((.(((.....(.(((..((.((((.((.((((.((.(((((.((((((......))))))....)))))...))..)))))))))).))..))).).....))).)))...	-32.3
miR858b	MIR858b	Bra-miR858b	TTTCGTTGTCTGTTCGACCTT	21	GTGGTGATCAAGAGTGGTTGGGTTCGATGCTAGGCTTGTCAAAGTGAGCAATCTTGTGTTCTCATCTTGGTTTCGTTGTCTGTTCGACCTTGGCCTCGATCTCTCATCGAA	.((((((...(((..(((..((.((((.((.((((.((((((..((((.(((.....)))))))..))))...))..)))))))))).))..)))....))).))))))..	-30.3
miR860	MIR860	Bra-miR860	ATGTAGTCCAATCTATTGAAG	21	ATGTAGTCCAATCTATTGAAGTACTAGCACACCATCTCTAGTGAGATTATGTGGTTGAGTAGTTCAATACATTGGACTACATAT	((((((((((((.(((((((.((((..((((..(((((....)))))..))))....)))).))))))).))))))))))))..	-39.7
miR9554	MIR9554	Bra-miR9554	TTATATCCAAGTATCATTCCT	21	AACAAACGTTTTACTTCCAGGAATGATACTTGGATATGATCTTGGAATAGAGTATATGATCCTTAAGTTTCTCTTTTGGCCTCATAGAAGAATGTGCCAAAACTTAAGAATCGGATGTACTCCATTCCATGATTATATCCAAGTATCATTCCTAGAAGTAAATGTATGTTAGG	((((.((((((.(((((.(((((((((((((((((((((((.((((((.(((((((((((.(((((((((......((((..(((......))).))))))))))))).)))..)))))))).)))))).))))))))))))))))))))))).))))))))))).))))...	-83.5
miR9555a	MIR9555a	Bra-miR9555a	TTCCCGTAAAGCTTAGAACCC	21	TATGCGTATGTAATTATGGGATTCTAAGCTTTACGGGAAACCCAACCGAAAGTTCCTTAAATAAGAAATTTTCGATTGCGTTTCCCGTAAAGCTTAGAACCCCGCAATTACCAATTACATAC	.....(((.((((((.((((.((((((((((((((((((((.(((.((((((((.(((....))).)))))))).))).)))))))))))))))))))).)))).))))))....)))....	-57.4
miR9555b	MIR9555b	Bra-miR9555b	TAATTGCGGGGTTCTAAGCT	20	ATATATTATATATGTATATGTAATTGCGGGGTTCTAAGCTTTACGGTAAGAAACTTTCGGTTGGGTTTCCCATAAAGTTTAGAAACTTGCAATTATATACGCATATATAATATATAT	((((((((((((((..((((((((((((((.((((((((((((.((...(((((((......))))))))).)))))))))))).))))))))))))))..))))))))))))))..	-54.3
miR9557	MIR9557	Bra-miR9557	TTTGCGTTTCAACTCTGTCCT	21	TCTTTGCAGTTCACACTGATTTTGCGTTTCAACTCTGTCCTCATTTCTTTATAACGAAGTGGAGGAACAAAAAGATGTTTTCAGAAGAACATTGAAGAGGAAGAGAATGAAAGCTGCAAGTTAAAAGAATTGAGGGCTGAGTTGGAACACAAAATCTTTGAACTAAGAGACAAGA	(((((..((((((....(((((((.((((((((((.(((((((.((((((.((((...(..(.............(.(((((((.......))))))).).............)..)..)))))))))).))))))).)))))))))).)))))))..)))))).))))).....	-58.57
miR9560a	MIR9560a	Bra-miR9560a	ACAGGTGGTGGAACAAATATGAGT	24	TGAAGATTAAGTGTGTATTGACAGGTGGTGGAACAAATATGAGTTTGTATAGTAGTCGAACAAAATGAAACTCATATTAGTTCTACCTCCTGTTGAAGCCCACATTAATCTGAAT	...((((((((((.((.(..(((((.((((((((.(((((((((((.(((.((......))...)))))))))))))).)))))))).)))))..).)).))).)))))))....	-46.5
miR9560b	MIR9560b	Bra-miR9560b	ACAGGTGGTGGAACAAATATGAGT	24	TTAAGCTTAAGTGTGTATTGACAGGTGGTGGAACAAATATGAGTTTTTGAACATTAGTCAAACAAAATTAAACTCATATTAGTTCTACCTCCTGCTGAAGCCCACATTAATCTGAAT	...((.(((((((.((.((..((((.((((((((.(((((((((((((((.......))))........))))))))))).)))))))).))))..)).)).))).)))).))....	-38.4
miR9561	MIR9561	Bra-miR9561	AATATTAATATAATTGGTGAG	21	TGAGTCTCTCACCAGTCTTTCACTAATTGTATTAATATTCGATTAATTAAATATTAATATAATTGGTGAGAGACTCTGAAAGACTCACCA	(((((((.(((..((((((((((((((((((((((((((..(....)..)))))))))))))))))))))))))).))).)))))))...	-43
miR9563	MIR9563	Bra-miR9563	AGCGGAATATAAGAACCCGTCTCT	24	AAGATTAATGGGAAGTTCTTAGCGGAATATAAGAACCCGTCTCTTAATTTTTAACTAAAAAAATTAAGAACCGGATTCTTAACTTTTTTTTAGTTAAAAGTTAAGAGACAAGTTATTATATTTCTTAAGTGCCTCCTCTTAAGAGCAC	..(.((((.((((.((.(((((.(((((((((.(((..((((((((((((((((((((((((((((((((.....)))))))..)))))))))))))))))))))))))..))).)))))))))))))).)).)))).))))...)..	-54.1
miRN252	MIRN252	Bra-miRN252	CTGGATTTTTGACAATGGCAAA	22	CTCTTTATCCCAAAAAAGTGCTGGATTTTTGACAATGGCAAATCGAGCTTGCAAGACTCCAAAAGCACGCTCGACATCTTTTCGGAC	.......(((.((((...(((((............)))))..((((((.(((............))).))))))....)))).))).	-17.6
miRN271	MIRN271	Bra-miRN271	TTGGGAAGATTATGAGAGCATG	22	TCCCGAAAAGATGTGGAACGTGCTTTCAGAGTCTTGCAAGCTCGATTTGCCATTGTTAAAACTCACTTTCTTGGGGTAAAGTCTAGATTGGGAAGATTATGAGAGCATGTATCATACTCCATAATATGA	...........(((((((((((((((((.((((((.(...((.((((((((......(((......))).....))).))))).))....).)))))).))))))))))).......))))))......	-33.91
miRN316	MIRN316	Bra-miRN316	TGAATGTCTTTCTCTTCATC	20	TGGAGAGTAAATGACATTCAGATCTGCAAAGCTTATGGTCCCCTAACTTTGAAAATGTATAGGGTGTTTGAGTTTGTTGACCTGAATGTCTTTCTCTTCATC	(((((((.(((.(((((((((.((.(((((.((((.((..(((((((.........)).)))))..))))))))))).)).)))))))))))))))))))..	-37.7
miRN317	MIRN317	Bra-miRN317	TTTTTCCTCGGAATTTCCTCG	21	GGGGGATTTTAAAAATTCCGAGGAAATTCCGAGGGACAATAGGATTAGGTTTTTCCTCGGAATTTCCTCGAAATATTCCGAGACTTTTCC	((..((((((.((.(((.((((((((((((((((((.(((........))).)))))))))))))))))).))).))..)))).))..))	-36.2
miRN320	MIRN320	Bra-miRN320	TCGGAATATACCGACGAACT	20	GGAGGTTTCGACGGACTACAATGTCGTCGGACGTTTGTGACGGATTTCTGACCAATTTCCGACGAAAACAAAAAAATTTGAAGTCGTCGGAATTCCGTCGGCCATTTCCGACGAATTTCCGAAGAAAAATGGTTCGTCGGAATATTCCGACGACTTTTTGACGACATTCCGATAAAACATATAACCGTTGTAGTCGTCGGAAATTCGTCGGAATATACCGACGAACTTCCGAGG	(((..((((..((((........((((((((.((...(((((((............(((((((((...((((....))))...))))))))).)))))))...)).))))))))...))))..))))...((((((((((.((((((((((((.(((((((((((((..((..............))..)).))))))))))).)))))))))))).)))))))))))))....	-100.66
miRN324b	MIRN324b	Bra-miRN324b	AGATTTGTAGTTTACATGGCCT	22	CTTGTTTTGCATTTAAGAATTAGATTTAAATTCATTAATCTTTGTATAGATTTGTAGTTTACATGGCCTAGTCTTGCATGCCATATTAT	........((((.(((((.((((((.((((((.((.(((((......))))).)))))))).))...))))))))).))))........	-13.6
miRN337	MIRN337	Bra-miRN337	ACCAAATGATGGTCATTATTTA	22	TTGATTTTGTTAGAGAGATAACCAAATGATGGTCATTATTTAAATGATATAACCTTGATGCGGTCTGTATTGCTTGTGATGTTATCTTTTGGTTCCTGATGGTTATTAGCGTTTT	(((((.(..((((.((....((((((.(((((.((((((..((..(((((((((.......))).))))))..))))))))))))).))))))))))))..)..)))))......	-24.6
miRN338	MIRN338	Bra-miRN338	TAACAACTCTCCACAAGACAA	21	CGACCCAAGACCTCACCTTTTAACAACTCTCCACAAGACAAGTTGTCACCAATTGATCTGCAGTTCAATTGGTGACAACTTGTCTTGTGGGAATACTGTTAAAGGGTGAGGTCCTGGGTTCGA	(((((((.(((((((((((((((((..((.((((((((((((((((((((((((((........))))))))))))))))))))))))))))....))))))))))))))))).)))).))).	-85.2
miRN339	MIRN339	Bra-miRN339	CAAGCCCAATGATATACTGATC	22	CCAGTAGTTCGTTAGGTTTGACCCAAATCTGGTCCTGCTTGTTCTTGCTCTTTATCTGACTTGTGTGAATGAAACATATGATGTAGCCAGGACCGGATTTTGGTCAAGCCCAATGATATACTGATC	.(((((..(((((.(((((((((.(((((((((((((.........(((...((((.....(((((.......))))).)))).)))))))))))))))).))))))))).)))))..)))))...	-53
miRN341	MIRN341	Bra-miRN341	ATTCCGGACTTTGATGATTTC	21	TCCCGGTCCTGCGGAAACAGGGAACGACTCTGAGCCCGATGATCAGAGTCCCGACGCTTCCCCCACTGTTGCAACGGGGTGGAACTCTTCGAAGGGGAAGGATATCGATCTTGGTGACATAGAGTTTTTGATGGACGATTCTATGCTTCCGGGATGGGATCCAGACCTTGCTTACGGCGACGGAAGCTGTACTAGCGAGGTTCTTATTCCGGACTTTGATGATTTCTTT	.((((....(((((.....((((((((((((((.........)))))))).....).)))))......))))).))))..((((.((.((((((.((((((((.((.(((((((...(((((((((.((....)).)))))))))...))))))).)))))).(((((((((((((((.......))))))..)))))))))....))))...)))))).)).))))..	-84.2
miRN343	MIRN343	Bra-miRN343	TTTCCGATTGTATGAACGAAAT	22	AGGGTTTTTAAATCGAAAACAACGTTTTGCGGTTTGAATAACACTTATATAACCCCTATTAAGTGTCTTAGACTGATTATGAAGTCAAAAATTTGCTTAAGTGAAACACTTATATAACACTTTTCCGATTGTATGAACGAAATCCCCACAACATAAAAGAAAC	.(((..((((((((((((((...))))).)))))))))......((((((((........((((((....((((........))))...........((((((...))))))....))))))......))))))))........)))................	-29.44
miRN344	MIRN344	Bra-miRN344	TCAACCCCCTAGGATGAACCTC	22	TATTGGTTGGTGAACCTACAAATTCATCTAGGGGGTGAATCCAAGAATAAGTCATATTAAAAGCATGGGAGCATAAATACTATACGCTGCGCATGCTCAACTAATAAAAATAGACTTATTCTTAGGTCAACCCCCTAGGATGAACCTCTAGGTTCACCAACCAATAAG	((((((((((((((((((....((((((((((((((..(((.(((((((((((.(((((..(((((((.(((.............))).).))))))....)))))......))))))))))).)))..)))))))).))))))....))))))))))))))))))..	-79.42
miRN347	MIRN347	Bra-miRN347	TTGTCGGAGTTTATGATCTC	20	GGGACGCCGCGACGGTCGGGGATGGTAATCTGATTGGTGGTGATCTCTAGTCCTTTGTAGAGTTGGATTTTGTCGGAGTTTATGATCTCTGAAGGGAGACGAGTGGCGA	....((((((.....((((((((.((((((((((..........(((((........))))).........))))))..)))).))))))))..(....)..)))))).	-36.31
miRN348b	MIRN348b	Bra-miRN348b	ATTGATGATGATTATTGCTAA	21	CACGTCTGCGATAGCTTTTTAGCAGTGATCGTCGATGCTACATTGGACATAAACGGATGTTTGTGTTTCGCCTTTCTGATAGGAACCTGTGGATCTTGTGATCCTTGGGGCCAATATGGCGATTACAATTTAAATTATAAATTTTGGATTAGTAGTTTTTTTGGGGAGTAATTGATGATGATTATTGCTAAAATATGGAATTACCGTCTGA	.......((....)).((((((((((((((((((..........((((((((((....))))))))))...((..(..(..((..((...(((((....)))))..))..))........((((((((((((((........)))))))).))))))...)..)..)).......)))))))))))))))))).((((.....))))....	-60.2
miRN351	MIRN351	Bra-miRN351	GCTTGTGGTTCGGACACTCT	20	TGAATGTTCGGACTCGGCAGAGGCTTGTGGTTCGGACACTCTTAGAGTGGAGGAGACTGCGTGAGGCTGGTTTCACAGAG	.((.((((((((((.(((....)))...)))))))))).)).......(.((....)).)((((((....))))))....	-24
miRN353	MIRN353	Bra-miRN353	AGCGAGGCGAATCTGTCGGTC	21	CTTCTTGCTGTTAACGGTGATGATGGCTTCTTCTTCTTCTTCATCTCTGGCTCGAAGTTGGTTGTATCACGTCTTCCTGAGCTTTCGTGGTGAAGACGTGCGCAAAACCTTTCTTAGTCACGTTCTGGAAAAGCTCGAAAACAAGGGAATCAATGTTTTCATTGATAATGAGATTGAGCGAGGCGAATCTGTCGGTCCTGAGCTTGTTAAAGCGATC	....(((((.(((((.(.(((((.................))))).).((((..(((..((((....(((((((((((..((....)))).))))))))).....))))...)))))))..((((.(((...((((((...((.....(((((((....)))))))..))...))))))..((((....))))..))).))))..))))))))))..	-56.63
miRN354	MIRN354	Bra-miRN354	AATGGAGTGGGAAATGGAGTA	21	TTTTCTTTTTGTAAGAGCATCTCTAACCCCACTCCATATTTTACTCTAAAATTGAGAAAATGGAGTGGGAAATGGAGTAATAAACAAAAAATAAAAGCA	.....(((((((........(((((..((((((((((..(((.(((.......))))))))))))))))...)))))......))))))).........	-28.14
miRN356	MIRN356	Bra-miRN356	TTCAGTCGGAAGTCTTTGGAGG	22	GCGATTTCCGTGAGTGTCGCGGTTCAGTCGGAAGTCTTTGGAGGACGCAAGCCGATGACTATGTGTTTGAGAAGGAAATGAGCTTGATGAAGAGCGGCATGAATGAACGTGCCCATGCTGAGGCGCTCATTCCCTCGATCGACAAGAGGATCCCAGGGTTCTGGGATTCCATCCCGGTTTCCCCTGATACTGAAGAGGTTCCGACCGGGTTTCCCGATGGTGGCGAGGA	....((..(((.(.(((((.(((((.(((((((.((((..(.((.(....))).....((...((((.((..(((.(((((((..........(.((((((......)))))))..((....))))))))).)))...))))))..)).....(((((..(((((((...)))))))....)))))...)..))))..))))))).)))...))))))).).)))..))	-77.9
miRN357b	MIRN357b	Bra-miRN357b	TGCGGAAGGATCATTGTCGTA	21	TTTAGAGGAAGGAGAAGTCATAACAAGGTTTCCGTAGGTGAACCTGCGGAAGGATCATTGTCGTACCCAGGAAACAGAACGACCT	.....(((..(.....((.(..((((((((((((((((....))))))))..)))).))))..)))...(....)....)..)))	-23.9
miRN360	MIRN360	Bra-miRN360	TTGTGTTGTGATGATAATCCG	21	TTAAAAAGTTTTTTTTTATCTTGTGTTGTGATGATAATCCGACTTCTATGACCAAATCAACAAGTTTCAACATGGTCACCATCACTCATGCGTTGATAATGTCGATAGAAACTTGTTGGTTTGGATCTTGGAAATCGGATTATCATCACAACACTAGATCTAAAAAAATTTAGAAGCA	.....((((((((((..((((.((((((((((((((((((((.(((((.(((((((((((((((((((..((((((.......)).)))).((((((...)))))).))))))))))))))))).)).))))).)))))))))))))))))))).))))..)))))))))).......	-80.7
miRN362a	MIRN362a	Bra-miRN362a	CGTGGACGACTGAATTATAAG	21	TTAATTATACGCAGACGACTTATAATGCAGTCGTCCGCTCGACGACTTACTTGTAAGTCGTCCAAGATTTTATTCCGAGATTCTGGTCAAACCTCGTAAATCCTGGACGACTTACATGTAAGTCGTCTCGTGGACGACTGAATTATAAGTCGTATGTATATAATTAAAT	(((((((((..((.((((((((((((.(((((((((((..((((((((((.(((((((((((((.(((((.....((((.............)))).))))).))))))))))))).))))))))))..))))))))))).)))))))))))).))..)))))))))..	-93.62
miRN362b	MIRN362b	Bra-miRN362b	CGTGGACGACTGAATTATAAG	21	TTAATTATACACAGACGACTTATAATTCAGTCGTCCATGAGATGACTTACTTGTAAGTCGTCCAGGATTTTTTTCCGAGATTCTAGTCAACCCTCGTAAATCCTGGACGACTTACATTTTAGTCGTCTCGTGGACGACTGAATTATAAGTCGTTTGTATATAATTAAAT	(((((((((.(((((((((((((((((((((((((((((((((((((....(((((((((((((((((((.....((((.............)))).)))))))))))))))))))....))))))))))))))))))))))))))))))))))))).)))))))))..	-106.82
miRN366	MIRN366	Bra-miRN366	TTCGTTCTCTATTTCTCCATG	21	CTGTATCAGAAGGTCTTGCATGAAGGGATAGAGAGTGGAATTGAGCCAAGGATGACTTGCCGGTTTATATACAATCGGTTCATGAACCATTGTTTTGGTCACATACTCAGCCCTTTGGTTGTGTCTGGCAAGTTGACCTTGGCTCTGTTTCGTTCTCTATTTCTCCATGT	.................(((((.((..((((((((((((((.(((((((((.(((((((((((.......(((((.((((....)))))))))...........((.(((((....))))).))))))))))))).))))))))).))))))))))))))..)).)))))	-73.4
miRN367	MIRN367	Bra-miRN367	ATCTTGTCGGAGTTTATGATC	21	AGATCATCAACTCCGACAAAATGAAGGTCCATGGCGAATTGCACATCAACGAGAATCAGGTTACAATGCTGGAGCATCGCACACCTCACCATATTTGATGCGGCGTCTTTCTTGAAAGAGCTGGCACAGTAGATGGTGGGAAATGCCGCGACCCTCACGCATCGTAGTTTGATTCTTGGTGACGTGCTATTTCTTGTAGACTTACATCTTGTCGGAGTTTATGATCTCGGCGCGCAAACGAGTTACGGGA	(((((((.(((((((((((.(((.(((((.(..(.((((.((((.(((.(((((((((..((((.((((..(((..((((.((.((((((((..(((.((((((.(((((....)))))))).))))))...))))))))...))..))))..)))..)))).))))..))))))))).))).)))).)))).)..).))))).))).))))))))))).)))))))((..((........))..))...	-104.8
miRN369	MIRN369	Bra-miRN369	TCATTAGGTTTGGATTTTGGT	21	TCTTCTTAAGAATCTTTCTGTCATTAGGTTTGGATTTTGGTCATTGTTGGGAAAGGTTCTTGAACAATGAACTAAATCCAACAATGAACGAAATCCAAATCTAATTACAAAAAGATTGGTGGTGTAATC	.....(((..(((((((.(((.(((((((((((((((((.(((((((((((...(((((.........)))))...))))))))))).))))))))))))))))).))).)))))))..))).......	-50.8
miRN373	MIRN373	Bra-miRN373	TCTCGTTCGTCTTCTACTATC	21	GGCGATATTTGAGGGTTTATCTGTAGAATACGTGAGATCGACATGTGAAGTTCTGGTGTCTTCTCCTTGTTGGAACTCTAAAACATCAAAATGAGTGTATCCATCTCGTTCGTCTTCTACTATCAAATTATGGAGTATGATACA	....((((((.(..((((....((((((.(((((((((..((((.(((.(((.(((.((....(((.....))))).))).))).)))......))))....))))))..))).))))))....))))..).))))))......	-31.4
miRN374e	MIRN374e	Bra-miRN374e	TGAACCCTTGGATAAATCACA	21	CCCTAAACCTTTGGGTAAACTATGAACCCTTGGATAAATCACAAACTCTAGGGTTTAATTTTAAATATTTTTGATTTAGAGTTTATGATTTATCCAAGGGTTCAGGGTTTATCCAAGGGTTCAGGGTTTATCCAAGGGTTTAG	((((.((((((((((((((((.(((((((((((((((((((.((((((((((....(((.......))).....)))))))))).))))))))))))))))))).)))))))))))))))).)))).................	-72.1
miRN375	MIRN375	Bra-miRN375	GTATCCATCTCGTTCGTCTTC	21	ACTTCTGCTTGTTTCTCCTTCTACGAATATAGATGTATCAAATTGACTGTATCCATCTCGTTCGTCTTCCTCTACCACTGGATTTAAAC	......................((((((..(((((.((((.......)).)).))))).))))))..(((.........))).......	-10
miRN376	MIRN376	Bra-miRN376	TCCCGGTTTGTGGTATATGTT	21	TCGTCCTGGACTAAGTAACATCCCGGTTTGTGGTATATGTTAAAAGGTTTAAGAGAATTGATTTTGCTATCTATGTCACCAAAGTGTACGTATTTTTTCGAGCACACATACAGAGAGCACTCTATAACTAAGCGTGCTAACTCTCTTTAGTCTTTCAACATATACTACAAACCGGGATGTTACACTCTAGATCTTTAAG	.....(((((....(((((((((((((((((((((((((((.((((..(.((((((........((((...((((((((....))).)))))........))))...........(((((.((.......)).)))))...)))))).)..)))).)))))))))))))))))))))))))))..))))).........	-75.7
miRN377a	MIRN377a	Bra-miRN377a	TGGATATGATGAAATGGCATA	21	TGGATATGATGAAATGGCATAAATGTTTTGTGACACCCAGTCTGATCTGCTTCGGCAGAGTGAGTGATTTGCCATATTCTCTGATCCATA	(((((..((.(((((((((....((((....))))..((.((...(((((....)))))..)).))...)))))).)))))..)))))..	-31.3
miRN377b	MIRN377b	Bra-miRN377b	TGGATATGATGAAATGGCATA	21	GTTTTAATGATTTAGTACTGTGGATATGATGAAATGGCATAATTGTTTTGTGACACCCAGTCTGATCTGCTTCTGCAGTATGAGTGATTTGCCATGTCTTCTGATCCTATTTTCAATAATACAATTCGTG	((.(((.(((...((((....((((..((.((.((((((....((((....))))..((.((....((((....))))...)).))...)))))).)).))..)))))))).))).))).))........	-28.5
miRN380	MIRN380	Bra-miRN380	CGTCCTTAGCTCGGATTTTGGC	22	GTCATCAAGAGCTTTTGGACCGGAACATCTGACTATTTGACGAGAATTGAATTCACCACCGCATGTCAAGATGCTCCTGGCGTCCTTAGCTCGGATTTTGGCCAACCGCGTGGGTAACACAT	((((....(((((...((((((((.((((((((....((.((.(...((....))...))))).))).))))).)))..).))))..)))))......)))).......(((.....)))..	-32.7
miRN381	MIRN381	Bra-miRN381	AATCGGTACGAATCAGGTAGA	21	AACAATTGTCTCTGGAAAGATGCTCGATTCGTGCCACACAAGTCATATAAGCCGAGAACCTATCGTGGACTTGAAATCGGTACGAATCAGGTAGAAATCGCAACAGGAAAATCGA	..(.(((.((.(((....(((((..((((((((((...((((((........(((.......)))..)))))).....))))))))))..))....)))....))))).))).).	-29.5
C02_350	C02_350	C02_350	TGAAGTGGAGTAGAGTATAATG	22	TTATATATACCTCCTCTCATTCAACACCATAAACTCATCATAAACACACACACACTCATATATCGAAGCCTGATGATGGACATGCGTGCCCATCGGAGTAGAGTTGCATGAAGTGGAGTAGAGTATAATG	((((((.(((.(((.(((((.((((.(.....((((.........................((((.....))))(((((.((....)).))))).)))).).)))).))).)).))))))..))))))..	-24.9
C03_183	C03_183	C03_183	CTAATGGACTAACTGAGGCGT	21	GCCTCTCCTTGATTCATTATATTTATTTTTTTTTTCGGGCAGTGATGATTAAAACTAACAGCTTTACGCCAGTTCTGCTTCAGAAAATTCTTGATCGAAGAAGCTGTATAAAATCTGAGCCTTTTTTTAGTTTTATGAATGTTTGTTTTGTTGCCGATGAGGAAATCCAATTATGTGAGGTGCAGTGGAGCCGAGACCCTGTTTTCAGGGAGAACCCCTTGGCAGAAACTGCAATTTCTATGAAGCTAATGGACTAACTGAGGCGT	(((((...(((.(((((((.......(((((((.((((.(((..(......((((..((((((((.......(((((...)))))..(((......)))))))))))((((((.(((((......)))))))))))....))))...)..))))))).))))))).....(((((.((((((((((...((((((.(((((....))))).......))))))....))))).))))))))))...))))))).)))..)))))..	-70
C03_678	C03_678	C03_678	AGAGCTTCCTTGAGTCCATTC	21	AGAGCTTCCTTGAGTCCATTCACAGGTTGTGATATGATCCAATTAGCTTCCGAATCATTCATCCAAATACTGAGTCACCAAAATTCAAACTAAACTCGTTAAATGAATGTATGATGCGGTAGACAAATTGGGTTATTGATTCTCTATGATTGGACTGAAGGTAGCTCCCT	.(((((.((((.((((((.(((.(((..((.(.(((((((((((.(((.(((.(((((.(((.((..((.(((((..................))))).))..)).))).))))).))).)).).)))))))))))).))..))).))).)))))).)))).)))))...	-57.67
C04_388	C04_388	C04_388	TGTTCTGTGGGTTTTTACCGA	21	GGTAAAAGCCTTCAGAATATGAGTTATATTTTGAGTACCACTCCCCCCAAAACCCACAATATAACTCATGTTCTGTGGGTTTTTACCGA	(((((((((((.((((((((((((((((((.((.((...............)).)).)))))))))))))))))).)))))))))))..	-40.86
C04_722	C04_722	C04_722	ATGCACTGCCTCTTCCCTGGC	21	CAGGGAACAAGCAGAGCATGGATCGAGTTTTTACCAAAACATCAAATGACTATGTTTGGTCTCTTCCCATGCACTGCCTCTTCCCTGGC	(((((((...((((.((((((...(((((((....))))).))....(((((....))))).....)))))).))))...)))))))..	-35.2
C06_201	C06_201	C06_201	TGGCCTGTGATGTTTGAGATT	21	TTGAAAATGATAGAGGCCCAATGTTAGTATTTTGACCTACTTGCTTAGGGTTTCTTCTAACCTAGAATTTTAGCTATATAAGCAGCCTTTTCCTTTGATACACCCATCACGCTAAGAGCGTTTATCCATTTACAGTGCCTTCTTCTTCTTTTTTTTCTTTAGGTTTGGCTAGTTTATGGTGTTAGTATTGTGTGGCCTGTGATGTTTGAGATT	..(((((.((.((((((((...((.((((........)))).))...))))))))))...............(((.....)))....)))))........((..((((((((((...(((.(((.((((..((...(((....(((..............)))...)))..))..))))...)))...))).))))..))))))..)).....	-43.14
C07_70	C07_70	C07_70	TAAAACGGGACTGGTCAAGGTT	22	CTACCCTAGTTCTGATTTAAACAAAGAATCTAATAACTAAACAAGCAATGACAGACTCGATTCAAGCAGACGAAACATATTAGAAATAAATTATATTTATTCGAGATCCTAAGCCGTGAACGAGAAGTTCGGAATAGACACTCACCTTAGCAATGAAGAGTAGTGGTATCTATGAACTCCAGATGCTCAACTGGACTCCAAATCTGAAATCAGATCGAAATTTCGAGTTAGAACGCCCTTCGAACGGTTTAAAACGGGACTGGTCAAGGTT	..((((((((((((.(((((((...............................((((((((((..((............(((....))).............(((...(((..((..((((.....))))))..)))...)))......))......((((((((((((((.........)))))))..)))..))))...(((((....))))).)))...))))))).(((.....))).....))))))).)))))))))....))).	-53.7
C08_478	C08_478	C08_478	TTTTGCCTACTCCTCCCATACC	22	TATGGGTGGGGTGGCAAAATCACACCTTTCACGCAGATCAACAATAGAGTGTTGTGAGACAGATGCTGGATTTATAAGGTTGAAGTAGGATTTTGCCTACTCCTCCCATACC	((((((.((((((((((((((.....(((((((((..((.......)).)).)))))))....((((.((((.....))))..)))).))))))))).))))).))))))..	-39.6
C09_2	C09_2	C09_2	TCGGACCAGGCTTCATCCCCC	21	GGAATGTTGTTTGGATCGAGGATATCATCATATGCATAATGCATACATATAATATCATATATATATTATGATACGATGCTAGCAAATGTGCATATATGTAATTCTCGGACCAGGCTTCATCCCCC	((.(((..((((((.((((((((..(((.(((((((((.(((.(((((....(((((((.......)))))))..))).)))))..))))))))))))..)))))))).))))))..))).))..	-41.9
C09_29	C09_29	C09_29	TCGGTGATTTGCAGAGCCAGC	21	TGGCTCTGCGGAGCACCGACCCTAACCTTCACCTCACCCATCCGTGAGCTCTCACTCACTCCCAGATCAATTGGTGACAAATTGTCTCGGGGAAAGATTGTTAGAAGGTGAGATCTTGGGTTCGAGGAACATCAAGCGCACCAATAAATTACATGTGAGTCAGTGGACTCACAGACGAGGGATTAGGGTCGGTGATTTGCAGAGCCAGC	((((((((((((.(((((((((((((((((..((((((.....(((((......))))).((((((.((((((....).)))))))).)))...............))))))..(((((((((...)))).))))).................((((((((....))))))))...))))).)))))))))))).))))))))))))..	-97.8
