# Supplementary material for: Study on the changes of miRNAs and their target genes in regulating anthocyanin synthesis during purple discoloration of cauliflower curd under low temperature stress
Source: Front Plant Sci. 2024 Dec 3;15:1460914. doi: 10.3389/fpls.2024.1460914 (PMC11649399; doi:10.3389/fpls.2024.1460914)
Supplement: Supplementary file 4 [file Table4.xlsx]

## Sheet: Supplementary Table 4
Differentially expressed miRNAs in the three treatments
miRNAs ID	Expressed level (TPM)			Differential expression
	White	Light purple	Purple	White vs Light purple	White vs Purple
Ath-miR156b	5.20115	10.1102	12.6924	NO	DOWN
Ath-miR156e	4.92199	8.97414	12.2255	NO	DOWN
Ath-miR157a	1.25288	3.91635	4.39019	DOWN	DOWN
Ath-miR157b	1.25288	3.91635	4.39019	DOWN	DOWN
Ath-miR157c	1.25288	3.81879	4.35762	DOWN	DOWN
Ath-miR395b	0.986177	0.359971	0.86788	UP	NO
Ath-miR395c	0.986177	0.359971	0.86788	UP	NO
Ath-miR395f	0.986177	0.359971	0.86788	UP	NO
Ath-miR408	12.6559	7.63103	44.1687	NO	DOWN
Ath-miR827	3.69738	7.79058	11.6132	NO	DOWN
Bna-miR156e	4.79858	9.95396	12.107	NO	DOWN
Bna-miR156i	4.68761	8.5468	11.6916	NO	DOWN
Bna-miR156j	4.68761	8.5468	11.6674	NO	DOWN
Bna-miR156l	4.92199	8.97414	12.2255	NO	DOWN
Bna-miR157e	1.25288	3.91635	4.39019	DOWN	DOWN
Bna-miR1885	152.758	462.663	463.535	DOWN	DOWN
Bna-miR408a	12.6559	7.63103	44.1687	NO	DOWN
Bna-miR408b	12.684	7.63103	44.1687	NO	DOWN
Bna-miR5718	0.200289	12.4698	30.7517	DOWN	DOWN
Bna-miR6034	0.0977484	0.587339	2.0628	NO	DOWN
Bna-miRN289	180.555	91.3814	70.7648	UP	UP
Bna-miRN298a	36.5726	28.5702	23.1293	NO	UP
Bol-miR157	1.19593	3.64521	4.15955	DOWN	DOWN
Bra-miR156a	4.92199	8.97414	12.2255	NO	DOWN
Bra-miR156c	4.92199	8.97414	12.2255	NO	DOWN
Bra-miR156j	4.92199	8.97414	12.2255	NO	DOWN
Bra-miR156m	4.92199	8.97414	12.2508	NO	DOWN
Bra-miR156o	4.92199	8.97414	12.2255	NO	DOWN
Bra-miR156q	4.92199	8.97414	12.2255	NO	DOWN
Bra-miR156s	4.92199	8.97414	12.2255	NO	DOWN
Bra-miR395g	0.986177	0.359971	0.86788	UP	NO
Bra-miR395h	0.930004	0.359971	0.86788	UP	NO
Bra-miR395i	0.930004	0.359971	0.86788	UP	NO
Bra-miR408	10.2858	4.96975	33.4941	UP	NO
Bra-miRN317	2.40638	5.95976	5.72185	DOWN	NO
Bra-miRN343	2.55988	7.63649	4.96775	DOWN	NO
Bra-miRN347	0.865203	2.57642	3.3699	DOWN	DOWN
Bra-miRN354	1.22285	3.37453	2.38427	DOWN	NO
Bra-miRN360	23.777	51.5094	56.0142	NO	DOWN
Bra-miRN367	53.3671	136.108	141.488	DOWN	DOWN
C04_722	10.2858	4.96975	33.4941	UP	NO
