# Supplementary material for: Study on the changes of miRNAs and their target genes in regulating anthocyanin synthesis during purple discoloration of cauliflower curd under low temperature stress
Source: Front Plant Sci. 2024 Dec 3;15:1460914. doi: 10.3389/fpls.2024.1460914 (PMC11649399; doi:10.3389/fpls.2024.1460914)
Supplement: Supplementary file 5 [file Table5.xlsx]

## Sheet: Supplementary Table 5
Prediction results of miRNAs target genes
SiteID	Query	Transcript	GnenID	Symbol	Description	GO	KEGG	TStart	TStop	TSlice	MFEratio	AllenScore	Structure	Sequence	DegradomeRawReads	DegradomeNormReads	DegradomeCategory	DegradomePval	Tplot_file_path
BolK_0g00750.1:1280:Bra-miRN337	Bra-miRN337	BolK_0g00750.1	BolK_0g00750	BolK_0g00750	PREDICTED: glutamic acid-rich protein isoform X1 [Brassica oleracea var. oleracea];PREDICTED: ABC transporter F family member 4 isoform X2 [Brassica oleracea var. oleracea]	GO:0000785(chromatin);GO:0005634(nucleus);GO:0006281(DNA repair);GO:0007064(mitotic sister chromatid cohesion)	NA	1268	1289	1280	0.650327	7	.(((((.(((((((.((((((.&.)))))).))))))).))))).	AGGAUACUGAUCAUGAUUUGGG&ACCAAAUGAUGGUCAUUAUUUA	1	21.4827	4	0.598827	Output/LF_1/cleaveLand_result/t_plot/Bra-miRN337_BolK_0g00750.1_1280_TPlot.pdf
BolK_3g19010.1:1028:Ath-miR156b	Ath-miR156b	BolK_3g19010.1	BolK_3g19010	BolK_3g19010	unnamed protein product [Brassica oleracea]	GO:0003677(DNA binding);GO:0003700(DNA binding transcription factor activity);GO:0005634(nucleus);GO:0006355(regulation of transcription, DNA-templated);GO:0048653(anther development)	ko04075(Plant hormone signal transduction)	1018	1037	1028	0.827957	3	..((((.(((((((((((((&))))))))))))).))))..	GCGCUCUCUCUCUUCUGUCA&UGACAGAAGAGAGUGAGCAC	3	64.4482	0	0.0106996	Output/LF_1/cleaveLand_result/t_plot/Ath-miR156b_BolK_3g19010.1_1028_TPlot.pdf
BolK_0g02040.1:334:Bra-miRN357b	Bra-miRN357b	BolK_0g02040.1	BolK_0g02040	BolK_0g02040	PREDICTED: random slug protein 5 [Brassica oleracea var. oleracea]	GO:0005215(transporter activity);GO:0005634(nucleus);GO:0006810(transport)	ko00260(Glycine, serine and threonine metabolism);ko00270(Cysteine and methionine metabolism);ko00300(Lysine biosynthesis);ko00261(Monobactam biosynthesis)	324	343	334	0.660428	6	..((((((-(((((((((.(.&.).))))))))).))))))..	ACCGACAA-GAUCCUUCCACU&UGCGGAAGGAUCAUUGUCGUA	1	21.4827	4	0.921198	Output/LF_1/cleaveLand_result/t_plot/Bra-miRN357b_BolK_0g02040.1_334_TPlot.pdf
BolK_3g72970.1:1546:Ath-miR156b	Ath-miR156b	BolK_3g72970.1	BolK_3g72970	BolK_3g72970	squamosa promoter-binding-like protein 10 [Brassica napus]	GO:0003677(DNA binding);GO:0003700(DNA binding transcription factor activity);GO:0005634(nucleus);GO:0006351(transcription, DNA-templated);GO:0006355(regulation of transcription, DNA-templated);GO:0010358(leaf shaping);GO:0045893(positive regulation of transcription, DNA-templated);GO:0046872(metal ion binding);GO:0048510(regulation of timing of transition from vegetative to reproductive phase)	NA	1536	1555	1546	0.935484	1	((((((.(((((((((((((&))))))))))))).))))))	GUGCUCUCUCUCUUCUGUCA&UGACAGAAGAGAGUGAGCAC	43	923.758	0	0.00344448	Output/LF_1/cleaveLand_result/t_plot/Ath-miR156b_BolK_3g72970.1_1546_TPlot.pdf
BolK_4g03810.1:1140:Ath-miR156b	Ath-miR156b	BolK_4g03810.1	BolK_4g03810	BolK_4g03810	PREDICTED: squamosa promoter-binding-like protein 9 [Brassica oleracea var. oleracea]	GO:0003677(DNA binding);GO:0003700(DNA binding transcription factor activity);GO:0005634(nucleus);GO:0005737(cytoplasm);GO:0006351(transcription, DNA-templated);GO:0006355(regulation of transcription, DNA-templated);GO:0010228(vegetative to reproductive phase transition of meristem);GO:0046872(metal ion binding);GO:0048366(leaf development);GO:0048653(anther development);GO:2000025(regulation of …	NA	1130	1149	1140	0.930108	1	((((((.(((((((((((((&))))))))))))).))))))	GUGCUCUCUCUCUUCUGUCA&UGACAGAAGAGAGUGAGCAC	3	64.4482	2	0.130902	Output/LF_1/cleaveLand_result/t_plot/Ath-miR156b_BolK_4g03810.1_1140_TPlot.pdf
BolK_4g68270.1:1179:Ath-miR156b	Ath-miR156b	BolK_4g68270.1	BolK_4g68270	BolK_4g68270	BnaC04g48150D [Brassica napus]	GO:0003677(DNA binding);GO:0003700(DNA binding transcription factor activity);GO:0005634(nucleus);GO:0005737(cytoplasm);GO:0006351(transcription, DNA-templated);GO:0006355(regulation of transcription, DNA-templated);GO:0010228(vegetative to reproductive phase transition of meristem);GO:0046872(metal ion binding);GO:0048366(leaf development);GO:0048653(anther development);GO:2000025(regulation of …	NA	1169	1188	1179	0.930108	1	((((((.(((((((((((((&))))))))))))).))))))	GUGCUCUCUCUCUUCUGUCA&UGACAGAAGAGAGUGAGCAC	4	85.931	1	0.0119485	Output/LF_1/cleaveLand_result/t_plot/Ath-miR156b_BolK_4g68270.1_1179_TPlot.pdf
BolK_6g41990.3:1308:Ath-miR156b	Ath-miR156b	BolK_6g41990.3	BolK_6g41990	BolK_6g41990	PREDICTED: squamosa promoter-binding-like protein 6 [Brassica oleracea var. oleracea]	GO:0003677(DNA binding);GO:0003700(DNA binding transcription factor activity);GO:0005515(protein binding);GO:0005634(nucleus);GO:0006351(transcription, DNA-templated);GO:0006355(regulation of transcription, DNA-templated);GO:0010468(regulation of gene expression);GO:0042742(defense response to bacterium);GO:0046872(metal ion binding)	NA	1298	1317	1308	1	0	((((((((((((((((((((&))))))))))))))))))))	GUGCUCACUCUCUUCUGUCA&UGACAGAAGAGAGUGAGCAC	4	85.931	0	0.000202946	Output/LF_1/cleaveLand_result/t_plot/Ath-miR156b_BolK_6g41990.3_1308_TPlot.pdf
BolK_7g26890.2:1604:Ath-miR156b	Ath-miR156b	BolK_7g26890.2	BolK_7g26890	BolK_7g26890	squamosa promoter-binding-like protein 2 isoform X2 [Brassica napus];squamosa promoter-binding-like protein 2 isoform X1 [Brassica napus]	GO:0003677(DNA binding);GO:0003700(DNA binding transcription factor activity);GO:0005634(nucleus);GO:0006351(transcription, DNA-templated);GO:0006355(regulation of transcription, DNA-templated);GO:0043565(sequence-specific DNA binding);GO:0044212(transcription regulatory region DNA binding);GO:0046872(metal ion binding);GO:0048510(regulation of timing of transition from vegetative to reproductive…	ko04075(Plant hormone signal transduction)	1594	1613	1604	0.935484	1	((((((.(((((((((((((&))))))))))))).))))))	GUGCUCUCUCUCUUCUGUCA&UGACAGAAGAGAGUGAGCAC	2	42.9655	1	0.0110345	Output/LF_1/cleaveLand_result/t_plot/Ath-miR156b_BolK_7g26890.2_1604_TPlot.pdf
BolK_3g19010.1:1028:Ath-miR156e	Ath-miR156e	BolK_3g19010.1	BolK_3g19010	BolK_3g19010	unnamed protein product [Brassica oleracea]	GO:0003677(DNA binding);GO:0003700(DNA binding transcription factor activity);GO:0005634(nucleus);GO:0006355(regulation of transcription, DNA-templated);GO:0048653(anther development)	ko04075(Plant hormone signal transduction)	1018	1037	1028	0.827957	3	..((((.(((((((((((((&))))))))))))).))))..	GCGCUCUCUCUCUUCUGUCA&UGACAGAAGAGAGUGAGCAC	3	64.4482	0	0.0106996	Output/LF_1/cleaveLand_result/t_plot/Ath-miR156e_BolK_3g19010.1_1028_TPlot.pdf
BolK_3g72970.1:1546:Ath-miR156e	Ath-miR156e	BolK_3g72970.1	BolK_3g72970	BolK_3g72970	squamosa promoter-binding-like protein 10 [Brassica napus]	GO:0003677(DNA binding);GO:0003700(DNA binding transcription factor activity);GO:0005634(nucleus);GO:0006351(transcription, DNA-templated);GO:0006355(regulation of transcription, DNA-templated);GO:0010358(leaf shaping);GO:0045893(positive regulation of transcription, DNA-templated);GO:0046872(metal ion binding);GO:0048510(regulation of timing of transition from vegetative to reproductive phase)	NA	1536	1555	1546	0.935484	1	((((((.(((((((((((((&))))))))))))).))))))	GUGCUCUCUCUCUUCUGUCA&UGACAGAAGAGAGUGAGCAC	43	923.758	0	0.00202761	Output/LF_1/cleaveLand_result/t_plot/Ath-miR156e_BolK_3g72970.1_1546_TPlot.pdf
BolK_4g03810.1:1140:Ath-miR156e	Ath-miR156e	BolK_4g03810.1	BolK_4g03810	BolK_4g03810	PREDICTED: squamosa promoter-binding-like protein 9 [Brassica oleracea var. oleracea]	GO:0003677(DNA binding);GO:0003700(DNA binding transcription factor activity);GO:0005634(nucleus);GO:0005737(cytoplasm);GO:0006351(transcription, DNA-templated);GO:0006355(regulation of transcription, DNA-templated);GO:0010228(vegetative to reproductive phase transition of meristem);GO:0046872(metal ion binding);GO:0048366(leaf development);GO:0048653(anther development);GO:2000025(regulation of …	NA	1130	1149	1140	0.930108	1	((((((.(((((((((((((&))))))))))))).))))))	GUGCUCUCUCUCUUCUGUCA&UGACAGAAGAGAGUGAGCAC	3	64.4482	2	0.126959	Output/LF_1/cleaveLand_result/t_plot/Ath-miR156e_BolK_4g03810.1_1140_TPlot.pdf
BolK_4g68270.1:1179:Ath-miR156e	Ath-miR156e	BolK_4g68270.1	BolK_4g68270	BolK_4g68270	BnaC04g48150D [Brassica napus]	GO:0003677(DNA binding);GO:0003700(DNA binding transcription factor activity);GO:0005634(nucleus);GO:0005737(cytoplasm);GO:0006351(transcription, DNA-templated);GO:0006355(regulation of transcription, DNA-templated);GO:0010228(vegetative to reproductive phase transition of meristem);GO:0046872(metal ion binding);GO:0048366(leaf development);GO:0048653(anther development);GO:2000025(regulation of …	NA	1169	1188	1179	0.930108	1	((((((.(((((((((((((&))))))))))))).))))))	GUGCUCUCUCUCUUCUGUCA&UGACAGAAGAGAGUGAGCAC	4	85.931	1	0.013318	Output/LF_1/cleaveLand_result/t_plot/Ath-miR156e_BolK_4g68270.1_1179_TPlot.pdf
BolK_6g41990.3:1308:Ath-miR156e	Ath-miR156e	BolK_6g41990.3	BolK_6g41990	BolK_6g41990	PREDICTED: squamosa promoter-binding-like protein 6 [Brassica oleracea var. oleracea]	GO:0003677(DNA binding);GO:0003700(DNA binding transcription factor activity);GO:0005515(protein binding);GO:0005634(nucleus);GO:0006351(transcription, DNA-templated);GO:0006355(regulation of transcription, DNA-templated);GO:0010468(regulation of gene expression);GO:0042742(defense response to bacterium);GO:0046872(metal ion binding)	NA	1298	1317	1308	1	0	((((((((((((((((((((&))))))))))))))))))))	GUGCUCACUCUCUUCUGUCA&UGACAGAAGAGAGUGAGCAC	4	85.931	0	0.000405851	Output/LF_1/cleaveLand_result/t_plot/Ath-miR156e_BolK_6g41990.3_1308_TPlot.pdf
BolK_7g26890.2:1604:Ath-miR156e	Ath-miR156e	BolK_7g26890.2	BolK_7g26890	BolK_7g26890	squamosa promoter-binding-like protein 2 isoform X2 [Brassica napus];squamosa promoter-binding-like protein 2 isoform X1 [Brassica napus]	GO:0003677(DNA binding);GO:0003700(DNA binding transcription factor activity);GO:0005634(nucleus);GO:0006351(transcription, DNA-templated);GO:0006355(regulation of transcription, DNA-templated);GO:0043565(sequence-specific DNA binding);GO:0044212(transcription regulatory region DNA binding);GO:0046872(metal ion binding);GO:0048510(regulation of timing of transition from vegetative to reproductive…	ko04075(Plant hormone signal transduction)	1594	1613	1604	0.935484	1	((((((.(((((((((((((&))))))))))))).))))))	GUGCUCUCUCUCUUCUGUCA&UGACAGAAGAGAGUGAGCAC	2	42.9655	1	0.00874572	Output/LF_1/cleaveLand_result/t_plot/Ath-miR156e_BolK_7g26890.2_1604_TPlot.pdf
BolK_3g72970.1:1547:Ath-miR156h	Ath-miR156h	BolK_3g72970.1	BolK_3g72970	BolK_3g72970	squamosa promoter-binding-like protein 10 [Brassica napus]	GO:0003677(DNA binding);GO:0003700(DNA binding transcription factor activity);GO:0005634(nucleus);GO:0006351(transcription, DNA-templated);GO:0006355(regulation of transcription, DNA-templated);GO:0010358(leaf shaping);GO:0045893(positive regulation of transcription, DNA-templated);GO:0046872(metal ion binding);GO:0048510(regulation of timing of transition from vegetative to reproductive phase)	NA	1536	1556	1547	0.938375	2	(((((((((.(((((((((((&))))))))))).)))))))))	GUGCUCUCUCUCUUCUGUCAA&UUGACAGAAGAAAGAGAGCAC	8	171.862	2	0.0740529	Output/LF_1/cleaveLand_result/t_plot/Ath-miR156h_BolK_3g72970.1_1547_TPlot.pdf
BolK_5g56920.1:337:Ath-miR156h	Ath-miR156h	BolK_5g56920.1	BolK_5g56920	BolK_5g56920	PREDICTED: elongation factor P isoform X2 [Brassica oleracea var. oleracea]	GO:0003746(translation elongation factor activity);GO:0006414(translational elongation);GO:0009507(chloroplast);GO:0009570(chloroplast stroma)	NA	325	347	337	0.658263	5.5	((((((...(((((((.((((((&))))))-)))))))-..))))))	GUGCUUGAGUUUCUUCAUGUCAA&UUGACA-GAAGAAA-GAGAGCAC	2	42.9655	2	0.506395	Output/LF_1/cleaveLand_result/t_plot/Ath-miR156h_BolK_5g56920.1_337_TPlot.pdf
BolK_3g02740.1:1089:Ath-miR157a	Ath-miR157a	BolK_3g02740.1	BolK_3g02740	BolK_3g02740	cellulose synthase A catalytic subunit 3 [UDP-forming] [Brassica napus]	GO:0000977(RNA polymerase II regulatory region sequence-specific DNA binding);GO:0005515(protein binding);GO:0005768(endosome);GO:0005794(Golgi apparatus);GO:0005802(trans-Golgi network);GO:0005886(plasma membrane);GO:0006952(defense response);GO:0009506(plasmodesma);GO:0009809(lignin biosynthetic process);GO:0009833(plant-type primary cell wall biogenesis);GO:0009834(plant-type secondary cell wa…	NA	1078	1100	1089	0.727273	7	((((((((((((((..(((((((&)))))))--))))))))))))))	GUGCUCUCUAUUUUGGCUGUUGA&UUGACAG--AAGAUAGAGAGCAC	9	193.345	2	0.264903	Output/LF_1/cleaveLand_result/t_plot/Ath-miR157a_BolK_3g02740.1_1089_TPlot.pdf
BolK_3g68050.1:385:Ath-miR157a	Ath-miR157a	BolK_3g68050.1	BolK_3g68050	BolK_3g68050	unnamed protein product [Brassica oleracea]	GO:0003674(molecular_function);GO:0005576(extracellular region);GO:0005886(plasma membrane);GO:0008150(biological_process)	NA	374	394	385	0.743802	7	..(((((((((((((.(((..&..))).)))))))))))))..	CAGCUCUCUAUCUUCCGUCCU&UUGACAGAAGAUAGAGAGCAC	2	42.9655	2	0.227381	Output/LF_1/cleaveLand_result/t_plot/Ath-miR157a_BolK_3g68050.1_385_TPlot.pdf
BolK_3g72970.1:1547:Ath-miR157a	Ath-miR157a	BolK_3g72970.1	BolK_3g72970	BolK_3g72970	squamosa promoter-binding-like protein 10 [Brassica napus]	GO:0003677(DNA binding);GO:0003700(DNA binding transcription factor activity);GO:0005634(nucleus);GO:0006351(transcription, DNA-templated);GO:0006355(regulation of transcription, DNA-templated);GO:0010358(leaf shaping);GO:0045893(positive regulation of transcription, DNA-templated);GO:0046872(metal ion binding);GO:0048510(regulation of timing of transition from vegetative to reproductive phase)	NA	1536	1556	1547	0.922865	2	(((((((((.(((((((((((&))))))))))).)))))))))	GUGCUCUCUCUCUUCUGUCAA&UUGACAGAAGAUAGAGAGCAC	8	171.862	2	0.0865398	Output/LF_1/cleaveLand_result/t_plot/Ath-miR157a_BolK_3g72970.1_1547_TPlot.pdf
BolK_3g02740.1:1089:Ath-miR157b	Ath-miR157b	BolK_3g02740.1	BolK_3g02740	BolK_3g02740	cellulose synthase A catalytic subunit 3 [UDP-forming] [Brassica napus]	GO:0000977(RNA polymerase II regulatory region sequence-specific DNA binding);GO:0005515(protein binding);GO:0005768(endosome);GO:0005794(Golgi apparatus);GO:0005802(trans-Golgi network);GO:0005886(plasma membrane);GO:0006952(defense response);GO:0009506(plasmodesma);GO:0009809(lignin biosynthetic process);GO:0009833(plant-type primary cell wall biogenesis);GO:0009834(plant-type secondary cell wa…	NA	1078	1100	1089	0.727273	7	((((((((((((((..(((((((&)))))))--))))))))))))))	GUGCUCUCUAUUUUGGCUGUUGA&UUGACAG--AAGAUAGAGAGCAC	9	193.345	2	0.264903	Output/LF_1/cleaveLand_result/t_plot/Ath-miR157b_BolK_3g02740.1_1089_TPlot.pdf
BolK_3g68050.1:385:Ath-miR157b	Ath-miR157b	BolK_3g68050.1	BolK_3g68050	BolK_3g68050	unnamed protein product [Brassica oleracea]	GO:0003674(molecular_function);GO:0005576(extracellular region);GO:0005886(plasma membrane);GO:0008150(biological_process)	NA	374	394	385	0.743802	7	..(((((((((((((.(((..&..))).)))))))))))))..	CAGCUCUCUAUCUUCCGUCCU&UUGACAGAAGAUAGAGAGCAC	2	42.9655	2	0.223876	Output/LF_1/cleaveLand_result/t_plot/Ath-miR157b_BolK_3g68050.1_385_TPlot.pdf
BolK_3g72970.1:1547:Ath-miR157b	Ath-miR157b	BolK_3g72970.1	BolK_3g72970	BolK_3g72970	squamosa promoter-binding-like protein 10 [Brassica napus]	GO:0003677(DNA binding);GO:0003700(DNA binding transcription factor activity);GO:0005634(nucleus);GO:0006351(transcription, DNA-templated);GO:0006355(regulation of transcription, DNA-templated);GO:0010358(leaf shaping);GO:0045893(positive regulation of transcription, DNA-templated);GO:0046872(metal ion binding);GO:0048510(regulation of timing of transition from vegetative to reproductive phase)	NA	1536	1556	1547	0.922865	2	(((((((((.(((((((((((&))))))))))).)))))))))	GUGCUCUCUCUCUUCUGUCAA&UUGACAGAAGAUAGAGAGCAC	8	171.862	2	0.102927	Output/LF_1/cleaveLand_result/t_plot/Ath-miR157b_BolK_3g72970.1_1547_TPlot.pdf
BolK_3g02740.1:1089:Ath-miR157c	Ath-miR157c	BolK_3g02740.1	BolK_3g02740	BolK_3g02740	cellulose synthase A catalytic subunit 3 [UDP-forming] [Brassica napus]	GO:0000977(RNA polymerase II regulatory region sequence-specific DNA binding);GO:0005515(protein binding);GO:0005768(endosome);GO:0005794(Golgi apparatus);GO:0005802(trans-Golgi network);GO:0005886(plasma membrane);GO:0006952(defense response);GO:0009506(plasmodesma);GO:0009809(lignin biosynthetic process);GO:0009833(plant-type primary cell wall biogenesis);GO:0009834(plant-type secondary cell wa…	NA	1078	1100	1089	0.727273	7	((((((((((((((..(((((((&)))))))--))))))))))))))	GUGCUCUCUAUUUUGGCUGUUGA&UUGACAG--AAGAUAGAGAGCAC	9	193.345	2	0.264903	Output/LF_1/cleaveLand_result/t_plot/Ath-miR157c_BolK_3g02740.1_1089_TPlot.pdf
BolK_3g68050.1:385:Ath-miR157c	Ath-miR157c	BolK_3g68050.1	BolK_3g68050	BolK_3g68050	unnamed protein product [Brassica oleracea]	GO:0003674(molecular_function);GO:0005576(extracellular region);GO:0005886(plasma membrane);GO:0008150(biological_process)	NA	374	394	385	0.743802	7	..(((((((((((((.(((..&..))).)))))))))))))..	CAGCUCUCUAUCUUCCGUCCU&UUGACAGAAGAUAGAGAGCAC	2	42.9655	2	0.223876	Output/LF_1/cleaveLand_result/t_plot/Ath-miR157c_BolK_3g68050.1_385_TPlot.pdf
BolK_3g72970.1:1547:Ath-miR157c	Ath-miR157c	BolK_3g72970.1	BolK_3g72970	BolK_3g72970	squamosa promoter-binding-like protein 10 [Brassica napus]	GO:0003677(DNA binding);GO:0003700(DNA binding transcription factor activity);GO:0005634(nucleus);GO:0006351(transcription, DNA-templated);GO:0006355(regulation of transcription, DNA-templated);GO:0010358(leaf shaping);GO:0045893(positive regulation of transcription, DNA-templated);GO:0046872(metal ion binding);GO:0048510(regulation of timing of transition from vegetative to reproductive phase)	NA	1536	1556	1547	0.922865	2	(((((((((.(((((((((((&))))))))))).)))))))))	GUGCUCUCUCUCUUCUGUCAA&UUGACAGAAGAUAGAGAGCAC	8	171.862	2	0.0947707	Output/LF_1/cleaveLand_result/t_plot/Ath-miR157c_BolK_3g72970.1_1547_TPlot.pdf
BolK_2g17850.1:779:Ath-miR158b	Ath-miR158b	BolK_2g17850.1	BolK_2g17850	BolK_2g17850	unnamed protein product [Brassica oleracea]	GO:0003723(RNA binding);GO:0005634(nucleus);GO:0008150(biological_process)	ko03015(mRNA surveillance pathway)	767	787	779	0.694444	5.5	.((.((((((((((-(((((((&))))))).))))))))))-)).	AGCUUUUGUUUACG-UUGGGGA&UCCCCAAAUGUAGACAAA-GCA	2	42.9655	2	0.130902	Output/LF_1/cleaveLand_result/t_plot/Ath-miR158b_BolK_2g17850.1_779_TPlot.pdf
BolK_9g01220.1:445:Ath-miR158b	Ath-miR158b	BolK_9g01220.1	BolK_9g01220	BolK_9g01220	PREDICTED: syntaxin-42 isoform X1 [Brassica oleracea var. oleracea]	GO:0000149(SNARE binding);GO:0005484(SNAP receptor activity);GO:0005515(protein binding);GO:0005794(Golgi apparatus);GO:0005802(trans-Golgi network);GO:0006886(intracellular protein transport);GO:0006906(vesicle fusion);GO:0007030(Golgi organization);GO:0007034(vacuolar transport);GO:0009306(protein secretion);GO:0016021(integral component of membrane);GO:0030140(trans-Golgi network transport ves…	ko04130(SNARE interactions in vesicular transport)	431	454	445	0.665	7	.(((....((.(((((((((((((&))))))))))))).))---.))).	GGCUCUCAUGCCUACGUUUGGGGA&UCCCCAAAUGUAGACA---AAGCA	2	42.9655	1	0.0196837	Output/LF_1/cleaveLand_result/t_plot/Ath-miR158b_BolK_9g01220.1_445_TPlot.pdf
BolK_1g52810.1:1685:Ath-miR159a	Ath-miR159a	BolK_1g52810.1	BolK_1g52810	BolK_1g52810	unnamed protein product [Brassica oleracea]	GO:0000981(RNA polymerase II transcription factor activity, sequence-specific DNA binding);GO:0001135(transcription factor activity, RNA polymerase II transcription factor recruiting);GO:0003677(DNA binding);GO:0003700(DNA binding transcription factor activity);GO:0005634(nucleus);GO:0006351(transcription, DNA-templated);GO:0006355(regulation of transcription, DNA-templated);GO:0006357(regulation…	NA	1674	1694	1685	0.917808	3.5	((((((((((((((.(((((.&.))))).))))))))))))))	UGGAGCUCCCUUCAUUCCAAU&UUUGGAUUGAAGGGAGCUCUA	2	42.9655	0	0.00263509	Output/LF_1/cleaveLand_result/t_plot/Ath-miR159a_BolK_1g52810.1_1685_TPlot.pdf
BolK_1g52810.2:1790:Ath-miR159a	Ath-miR159a	BolK_1g52810.2	BolK_1g52810	BolK_1g52810	unnamed protein product [Brassica oleracea]	GO:0000981(RNA polymerase II transcription factor activity, sequence-specific DNA binding);GO:0001135(transcription factor activity, RNA polymerase II transcription factor recruiting);GO:0003677(DNA binding);GO:0003700(DNA binding transcription factor activity);GO:0005634(nucleus);GO:0006351(transcription, DNA-templated);GO:0006355(regulation of transcription, DNA-templated);GO:0006357(regulation…	NA	1779	1799	1790	0.917808	3.5	((((((((((((((.(((((.&.))))).))))))))))))))	UGGAGCUCCCUUCAUUCCAAU&UUUGGAUUGAAGGGAGCUCUA	7	150.379	0	0.00303987	Output/LF_1/cleaveLand_result/t_plot/Ath-miR159a_BolK_1g52810.2_1790_TPlot.pdf
BolK_1g52810.3:1176:Ath-miR159a	Ath-miR159a	BolK_1g52810.3	BolK_1g52810	BolK_1g52810	unnamed protein product [Brassica oleracea]	GO:0000981(RNA polymerase II transcription factor activity, sequence-specific DNA binding);GO:0001135(transcription factor activity, RNA polymerase II transcription factor recruiting);GO:0003677(DNA binding);GO:0003700(DNA binding transcription factor activity);GO:0005634(nucleus);GO:0006351(transcription, DNA-templated);GO:0006355(regulation of transcription, DNA-templated);GO:0006357(regulation…	NA	1165	1185	1176	0.917808	3.5	((((((((((((((.(((((.&.))))).))))))))))))))	UGGAGCUCCCUUCAUUCCAAU&UUUGGAUUGAAGGGAGCUCUA	2	42.9655	1	0.00553254	Output/LF_1/cleaveLand_result/t_plot/Ath-miR159a_BolK_1g52810.3_1176_TPlot.pdf
BolK_1g52810.5:1175:Ath-miR159a	Ath-miR159a	BolK_1g52810.5	BolK_1g52810	BolK_1g52810	unnamed protein product [Brassica oleracea]	GO:0000981(RNA polymerase II transcription factor activity, sequence-specific DNA binding);GO:0001135(transcription factor activity, RNA polymerase II transcription factor recruiting);GO:0003677(DNA binding);GO:0003700(DNA binding transcription factor activity);GO:0005634(nucleus);GO:0006351(transcription, DNA-templated);GO:0006355(regulation of transcription, DNA-templated);GO:0006357(regulation…	NA	1164	1184	1175	0.917808	3.5	((((((((((((((.(((((.&.))))).))))))))))))))	UGGAGCUCCCUUCAUUCCAAU&UUUGGAUUGAAGGGAGCUCUA	2	42.9655	0	0.00101432	Output/LF_1/cleaveLand_result/t_plot/Ath-miR159a_BolK_1g52810.5_1175_TPlot.pdf
BolK_5g54480.1:1586:Ath-miR159a	Ath-miR159a	BolK_5g54480.1	BolK_5g54480	BolK_5g54480	transcription factor MYB65 isoform X1 [Brassica napus];transcription factor MYB65 isoform X2 [Brassica napus];unnamed protein product [Brassica oleracea]	GO:0000981(RNA polymerase II transcription factor activity, sequence-specific DNA binding);GO:0001135(transcription factor activity, RNA polymerase II transcription factor recruiting);GO:0003677(DNA binding);GO:0003700(DNA binding transcription factor activity);GO:0005634(nucleus);GO:0006351(transcription, DNA-templated);GO:0006355(regulation of transcription, DNA-templated);GO:0006357(regulation…	NA	1575	1595	1586	0.917808	3.5	((((((((((((((.(((((.&.))))).))))))))))))))	UGGAGCUCCCUUCAUUCCAAU&UUUGGAUUGAAGGGAGCUCUA	6	128.896	0	0.00182503	Output/LF_1/cleaveLand_result/t_plot/Ath-miR159a_BolK_5g54480.1_1586_TPlot.pdf
BolK_5g54480.2:1133:Ath-miR159a	Ath-miR159a	BolK_5g54480.2	BolK_5g54480	BolK_5g54480	transcription factor MYB65 isoform X1 [Brassica napus];transcription factor MYB65 isoform X2 [Brassica napus];unnamed protein product [Brassica oleracea]	GO:0000981(RNA polymerase II transcription factor activity, sequence-specific DNA binding);GO:0001135(transcription factor activity, RNA polymerase II transcription factor recruiting);GO:0003677(DNA binding);GO:0003700(DNA binding transcription factor activity);GO:0005634(nucleus);GO:0006351(transcription, DNA-templated);GO:0006355(regulation of transcription, DNA-templated);GO:0006357(regulation…	NA	1122	1142	1133	0.917808	3.5	((((((((((((((.(((((.&.))))).))))))))))))))	UGGAGCUCCCUUCAUUCCAAU&UUUGGAUUGAAGGGAGCUCUA	3	64.4482	0	0.00162241	Output/LF_1/cleaveLand_result/t_plot/Ath-miR159a_BolK_5g54480.2_1133_TPlot.pdf
BolK_5g54480.3:1586:Ath-miR159a	Ath-miR159a	BolK_5g54480.3	BolK_5g54480	BolK_5g54480	transcription factor MYB65 isoform X1 [Brassica napus];transcription factor MYB65 isoform X2 [Brassica napus];unnamed protein product [Brassica oleracea]	GO:0000981(RNA polymerase II transcription factor activity, sequence-specific DNA binding);GO:0001135(transcription factor activity, RNA polymerase II transcription factor recruiting);GO:0003677(DNA binding);GO:0003700(DNA binding transcription factor activity);GO:0005634(nucleus);GO:0006351(transcription, DNA-templated);GO:0006355(regulation of transcription, DNA-templated);GO:0006357(regulation…	NA	1575	1595	1586	0.917808	3.5	((((((((((((((.(((((.&.))))).))))))))))))))	UGGAGCUCCCUUCAUUCCAAU&UUUGGAUUGAAGGGAGCUCUA	2	42.9655	1	0.00323105	Output/LF_1/cleaveLand_result/t_plot/Ath-miR159a_BolK_5g54480.3_1586_TPlot.pdf
BolK_5g54480.4:1586:Ath-miR159a	Ath-miR159a	BolK_5g54480.4	BolK_5g54480	BolK_5g54480	transcription factor MYB65 isoform X1 [Brassica napus];transcription factor MYB65 isoform X2 [Brassica napus];unnamed protein product [Brassica oleracea]	GO:0000981(RNA polymerase II transcription factor activity, sequence-specific DNA binding);GO:0001135(transcription factor activity, RNA polymerase II transcription factor recruiting);GO:0003677(DNA binding);GO:0003700(DNA binding transcription factor activity);GO:0005634(nucleus);GO:0006351(transcription, DNA-templated);GO:0006355(regulation of transcription, DNA-templated);GO:0006357(regulation…	NA	1575	1595	1586	0.917808	3.5	((((((((((((((.(((((.&.))))).))))))))))))))	UGGAGCUCCCUUCAUUCCAAU&UUUGGAUUGAAGGGAGCUCUA	5	107.414	0	0.00202761	Output/LF_1/cleaveLand_result/t_plot/Ath-miR159a_BolK_5g54480.4_1586_TPlot.pdf
BolK_7g18030.1:465:Ath-miR159a	Ath-miR159a	BolK_7g18030.1	BolK_7g18030	BolK_7g18030	protein SPEAR4-like [Brassica napus]	GO:0005515(protein binding);GO:0005634(nucleus);GO:0006351(transcription, DNA-templated);GO:0006355(regulation of transcription, DNA-templated);GO:0045892(negative regulation of transcription, DNA-templated);GO:0048366(leaf development)	NA	454	474	465	0.769863	3	((((((.((((((((.(((((&))))).)))))))).))))))	UAGAGCCCCCUUCAAACCAAA&UUUGGAUUGAAGGGAGCUCUA	9	193.345	0	0.00748163	Output/LF_1/cleaveLand_result/t_plot/Ath-miR159a_BolK_7g18030.1_465_TPlot.pdf
BolK_7g18030.2:465:Ath-miR159a	Ath-miR159a	BolK_7g18030.2	BolK_7g18030	BolK_7g18030	protein SPEAR4-like [Brassica napus]	GO:0005515(protein binding);GO:0005634(nucleus);GO:0006351(transcription, DNA-templated);GO:0006355(regulation of transcription, DNA-templated);GO:0045892(negative regulation of transcription, DNA-templated);GO:0048366(leaf development)	NA	454	474	465	0.769863	3	((((((.((((((((.(((((&))))).)))))))).))))))	UAGAGCCCCCUUCAAACCAAA&UUUGGAUUGAAGGGAGCUCUA	10	214.827	0	0.00848836	Output/LF_1/cleaveLand_result/t_plot/Ath-miR159a_BolK_7g18030.2_465_TPlot.pdf
BolK_1g52810.1:1685:Ath-miR159b	Ath-miR159b	BolK_1g52810.1	BolK_1g52810	BolK_1g52810	unnamed protein product [Brassica oleracea]	GO:0000981(RNA polymerase II transcription factor activity, sequence-specific DNA binding);GO:0001135(transcription factor activity, RNA polymerase II transcription factor recruiting);GO:0003677(DNA binding);GO:0003700(DNA binding transcription factor activity);GO:0005634(nucleus);GO:0006351(transcription, DNA-templated);GO:0006355(regulation of transcription, DNA-templated);GO:0006357(regulation…	NA	1674	1694	1685	0.894737	4.5	.(((((((((((((.(((((.&.))))).))))))))))))).	UGGAGCUCCCUUCAUUCCAAU&UUUGGAUUGAAGGGAGCUCUU	2	42.9655	0	0.00202761	Output/LF_1/cleaveLand_result/t_plot/Ath-miR159b_BolK_1g52810.1_1685_TPlot.pdf
BolK_1g52810.2:1790:Ath-miR159b	Ath-miR159b	BolK_1g52810.2	BolK_1g52810	BolK_1g52810	unnamed protein product [Brassica oleracea]	GO:0000981(RNA polymerase II transcription factor activity, sequence-specific DNA binding);GO:0001135(transcription factor activity, RNA polymerase II transcription factor recruiting);GO:0003677(DNA binding);GO:0003700(DNA binding transcription factor activity);GO:0005634(nucleus);GO:0006351(transcription, DNA-templated);GO:0006355(regulation of transcription, DNA-templated);GO:0006357(regulation…	NA	1779	1799	1790	0.894737	4.5	.(((((((((((((.(((((.&.))))).))))))))))))).	UGGAGCUCCCUUCAUUCCAAU&UUUGGAUUGAAGGGAGCUCUU	7	150.379	0	0.0028375	Output/LF_1/cleaveLand_result/t_plot/Ath-miR159b_BolK_1g52810.2_1790_TPlot.pdf
BolK_1g52810.3:1176:Ath-miR159b	Ath-miR159b	BolK_1g52810.3	BolK_1g52810	BolK_1g52810	unnamed protein product [Brassica oleracea]	GO:0000981(RNA polymerase II transcription factor activity, sequence-specific DNA binding);GO:0001135(transcription factor activity, RNA polymerase II transcription factor recruiting);GO:0003677(DNA binding);GO:0003700(DNA binding transcription factor activity);GO:0005634(nucleus);GO:0006351(transcription, DNA-templated);GO:0006355(regulation of transcription, DNA-templated);GO:0006357(regulation…	NA	1165	1185	1176	0.894737	4.5	.(((((((((((((.(((((.&.))))).))))))))))))).	UGGAGCUCCCUUCAUUCCAAU&UUUGGAUUGAAGGGAGCUCUU	2	42.9655	1	0.00553254	Output/LF_1/cleaveLand_result/t_plot/Ath-miR159b_BolK_1g52810.3_1176_TPlot.pdf
BolK_1g52810.5:1175:Ath-miR159b	Ath-miR159b	BolK_1g52810.5	BolK_1g52810	BolK_1g52810	unnamed protein product [Brassica oleracea]	GO:0000981(RNA polymerase II transcription factor activity, sequence-specific DNA binding);GO:0001135(transcription factor activity, RNA polymerase II transcription factor recruiting);GO:0003677(DNA binding);GO:0003700(DNA binding transcription factor activity);GO:0005634(nucleus);GO:0006351(transcription, DNA-templated);GO:0006355(regulation of transcription, DNA-templated);GO:0006357(regulation…	NA	1164	1184	1175	0.894737	4.5	.(((((((((((((.(((((.&.))))).))))))))))))).	UGGAGCUCCCUUCAUUCCAAU&UUUGGAUUGAAGGGAGCUCUU	2	42.9655	0	0.00141976	Output/LF_1/cleaveLand_result/t_plot/Ath-miR159b_BolK_1g52810.5_1175_TPlot.pdf
BolK_5g54480.1:1586:Ath-miR159b	Ath-miR159b	BolK_5g54480.1	BolK_5g54480	BolK_5g54480	transcription factor MYB65 isoform X1 [Brassica napus];transcription factor MYB65 isoform X2 [Brassica napus];unnamed protein product [Brassica oleracea]	GO:0000981(RNA polymerase II transcription factor activity, sequence-specific DNA binding);GO:0001135(transcription factor activity, RNA polymerase II transcription factor recruiting);GO:0003677(DNA binding);GO:0003700(DNA binding transcription factor activity);GO:0005634(nucleus);GO:0006351(transcription, DNA-templated);GO:0006355(regulation of transcription, DNA-templated);GO:0006357(regulation…	NA	1575	1595	1586	0.894737	4.5	.(((((((((((((.(((((.&.))))).))))))))))))).	UGGAGCUCCCUUCAUUCCAAU&UUUGGAUUGAAGGGAGCUCUU	6	128.896	0	0.00303987	Output/LF_1/cleaveLand_result/t_plot/Ath-miR159b_BolK_5g54480.1_1586_TPlot.pdf
BolK_5g54480.2:1133:Ath-miR159b	Ath-miR159b	BolK_5g54480.2	BolK_5g54480	BolK_5g54480	transcription factor MYB65 isoform X1 [Brassica napus];transcription factor MYB65 isoform X2 [Brassica napus];unnamed protein product [Brassica oleracea]	GO:0000981(RNA polymerase II transcription factor activity, sequence-specific DNA binding);GO:0001135(transcription factor activity, RNA polymerase II transcription factor recruiting);GO:0003677(DNA binding);GO:0003700(DNA binding transcription factor activity);GO:0005634(nucleus);GO:0006351(transcription, DNA-templated);GO:0006355(regulation of transcription, DNA-templated);GO:0006357(regulation…	NA	1122	1142	1133	0.894737	4.5	.(((((((((((((.(((((.&.))))).))))))))))))).	UGGAGCUCCCUUCAUUCCAAU&UUUGGAUUGAAGGGAGCUCUU	3	64.4482	0	0.000608714	Output/LF_1/cleaveLand_result/t_plot/Ath-miR159b_BolK_5g54480.2_1133_TPlot.pdf
BolK_5g54480.3:1586:Ath-miR159b	Ath-miR159b	BolK_5g54480.3	BolK_5g54480	BolK_5g54480	transcription factor MYB65 isoform X1 [Brassica napus];transcription factor MYB65 isoform X2 [Brassica napus];unnamed protein product [Brassica oleracea]	GO:0000981(RNA polymerase II transcription factor activity, sequence-specific DNA binding);GO:0001135(transcription factor activity, RNA polymerase II transcription factor recruiting);GO:0003677(DNA binding);GO:0003700(DNA binding transcription factor activity);GO:0005634(nucleus);GO:0006351(transcription, DNA-templated);GO:0006355(regulation of transcription, DNA-templated);GO:0006357(regulation…	NA	1575	1595	1586	0.894737	4.5	.(((((((((((((.(((((.&.))))).))))))))))))).	UGGAGCUCCCUUCAUUCCAAU&UUUGGAUUGAAGGGAGCUCUU	2	42.9655	1	0.00184759	Output/LF_1/cleaveLand_result/t_plot/Ath-miR159b_BolK_5g54480.3_1586_TPlot.pdf
BolK_5g54480.4:1586:Ath-miR159b	Ath-miR159b	BolK_5g54480.4	BolK_5g54480	BolK_5g54480	transcription factor MYB65 isoform X1 [Brassica napus];transcription factor MYB65 isoform X2 [Brassica napus];unnamed protein product [Brassica oleracea]	GO:0000981(RNA polymerase II transcription factor activity, sequence-specific DNA binding);GO:0001135(transcription factor activity, RNA polymerase II transcription factor recruiting);GO:0003677(DNA binding);GO:0003700(DNA binding transcription factor activity);GO:0005634(nucleus);GO:0006351(transcription, DNA-templated);GO:0006355(regulation of transcription, DNA-templated);GO:0006357(regulation…	NA	1575	1595	1586	0.894737	4.5	.(((((((((((((.(((((.&.))))).))))))))))))).	UGGAGCUCCCUUCAUUCCAAU&UUUGGAUUGAAGGGAGCUCUU	5	107.414	0	0.0032422	Output/LF_1/cleaveLand_result/t_plot/Ath-miR159b_BolK_5g54480.4_1586_TPlot.pdf
BolK_7g18030.1:465:Ath-miR159b	Ath-miR159b	BolK_7g18030.1	BolK_7g18030	BolK_7g18030	protein SPEAR4-like [Brassica napus]	GO:0005515(protein binding);GO:0005634(nucleus);GO:0006351(transcription, DNA-templated);GO:0006355(regulation of transcription, DNA-templated);GO:0045892(negative regulation of transcription, DNA-templated);GO:0048366(leaf development)	NA	454	474	465	0.739612	4	.(((((.((((((((.(((((&))))).)))))))).))))).	UAGAGCCCCCUUCAAACCAAA&UUUGGAUUGAAGGGAGCUCUU	9	193.345	0	0.0175031	Output/LF_1/cleaveLand_result/t_plot/Ath-miR159b_BolK_7g18030.1_465_TPlot.pdf
BolK_7g18030.2:465:Ath-miR159b	Ath-miR159b	BolK_7g18030.2	BolK_7g18030	BolK_7g18030	protein SPEAR4-like [Brassica napus]	GO:0005515(protein binding);GO:0005634(nucleus);GO:0006351(transcription, DNA-templated);GO:0006355(regulation of transcription, DNA-templated);GO:0045892(negative regulation of transcription, DNA-templated);GO:0048366(leaf development)	NA	454	474	465	0.739612	4	.(((((.((((((((.(((((&))))).)))))))).))))).	UAGAGCCCCCUUCAAACCAAA&UUUGGAUUGAAGGGAGCUCUU	10	214.827	0	0.0186989	Output/LF_1/cleaveLand_result/t_plot/Ath-miR159b_BolK_7g18030.2_465_TPlot.pdf
BolK_1g52810.1:1685:Ath-miR159c	Ath-miR159c	BolK_1g52810.1	BolK_1g52810	BolK_1g52810	unnamed protein product [Brassica oleracea]	GO:0000981(RNA polymerase II transcription factor activity, sequence-specific DNA binding);GO:0001135(transcription factor activity, RNA polymerase II transcription factor recruiting);GO:0003677(DNA binding);GO:0003700(DNA binding transcription factor activity);GO:0005634(nucleus);GO:0006351(transcription, DNA-templated);GO:0006355(regulation of transcription, DNA-templated);GO:0006357(regulation…	NA	1675	1694	1685	0.929539	3	(((((((((((((.(((((.&.))))).)))))))))))))	GGAGCUCCCUUCAUUCCAAU&UUUGGAUUGAAGGGAGCUCC	2	42.9655	0	0.00162241	Output/LF_1/cleaveLand_result/t_plot/Ath-miR159c_BolK_1g52810.1_1685_TPlot.pdf
BolK_1g52810.2:1790:Ath-miR159c	Ath-miR159c	BolK_1g52810.2	BolK_1g52810	BolK_1g52810	unnamed protein product [Brassica oleracea]	GO:0000981(RNA polymerase II transcription factor activity, sequence-specific DNA binding);GO:0001135(transcription factor activity, RNA polymerase II transcription factor recruiting);GO:0003677(DNA binding);GO:0003700(DNA binding transcription factor activity);GO:0005634(nucleus);GO:0006351(transcription, DNA-templated);GO:0006355(regulation of transcription, DNA-templated);GO:0006357(regulation…	NA	1780	1799	1790	0.929539	3	(((((((((((((.(((((.&.))))).)))))))))))))	GGAGCUCCCUUCAUUCCAAU&UUUGGAUUGAAGGGAGCUCC	7	150.379	0	0.000608714	Output/LF_1/cleaveLand_result/t_plot/Ath-miR159c_BolK_1g52810.2_1790_TPlot.pdf
BolK_1g52810.3:1176:Ath-miR159c	Ath-miR159c	BolK_1g52810.3	BolK_1g52810	BolK_1g52810	unnamed protein product [Brassica oleracea]	GO:0000981(RNA polymerase II transcription factor activity, sequence-specific DNA binding);GO:0001135(transcription factor activity, RNA polymerase II transcription factor recruiting);GO:0003677(DNA binding);GO:0003700(DNA binding transcription factor activity);GO:0005634(nucleus);GO:0006351(transcription, DNA-templated);GO:0006355(regulation of transcription, DNA-templated);GO:0006357(regulation…	NA	1166	1185	1176	0.929539	3	(((((((((((((.(((((.&.))))).)))))))))))))	GGAGCUCCCUUCAUUCCAAU&UUUGGAUUGAAGGGAGCUCC	2	42.9655	1	0.00230896	Output/LF_1/cleaveLand_result/t_plot/Ath-miR159c_BolK_1g52810.3_1176_TPlot.pdf
BolK_1g52810.5:1175:Ath-miR159c	Ath-miR159c	BolK_1g52810.5	BolK_1g52810	BolK_1g52810	unnamed protein product [Brassica oleracea]	GO:0000981(RNA polymerase II transcription factor activity, sequence-specific DNA binding);GO:0001135(transcription factor activity, RNA polymerase II transcription factor recruiting);GO:0003677(DNA binding);GO:0003700(DNA binding transcription factor activity);GO:0005634(nucleus);GO:0006351(transcription, DNA-templated);GO:0006355(regulation of transcription, DNA-templated);GO:0006357(regulation…	NA	1165	1184	1175	0.929539	3	(((((((((((((.(((((.&.))))).)))))))))))))	GGAGCUCCCUUCAUUCCAAU&UUUGGAUUGAAGGGAGCUCC	2	42.9655	0	0.00202761	Output/LF_1/cleaveLand_result/t_plot/Ath-miR159c_BolK_1g52810.5_1175_TPlot.pdf
BolK_5g54480.1:1586:Ath-miR159c	Ath-miR159c	BolK_5g54480.1	BolK_5g54480	BolK_5g54480	transcription factor MYB65 isoform X1 [Brassica napus];transcription factor MYB65 isoform X2 [Brassica napus];unnamed protein product [Brassica oleracea]	GO:0000981(RNA polymerase II transcription factor activity, sequence-specific DNA binding);GO:0001135(transcription factor activity, RNA polymerase II transcription factor recruiting);GO:0003677(DNA binding);GO:0003700(DNA binding transcription factor activity);GO:0005634(nucleus);GO:0006351(transcription, DNA-templated);GO:0006355(regulation of transcription, DNA-templated);GO:0006357(regulation…	NA	1576	1595	1586	0.929539	3	(((((((((((((.(((((.&.))))).)))))))))))))	GGAGCUCCCUUCAUUCCAAU&UUUGGAUUGAAGGGAGCUCC	6	128.896	0	0.000405851	Output/LF_1/cleaveLand_result/t_plot/Ath-miR159c_BolK_5g54480.1_1586_TPlot.pdf
BolK_5g54480.2:1133:Ath-miR159c	Ath-miR159c	BolK_5g54480.2	BolK_5g54480	BolK_5g54480	transcription factor MYB65 isoform X1 [Brassica napus];transcription factor MYB65 isoform X2 [Brassica napus];unnamed protein product [Brassica oleracea]	GO:0000981(RNA polymerase II transcription factor activity, sequence-specific DNA binding);GO:0001135(transcription factor activity, RNA polymerase II transcription factor recruiting);GO:0003677(DNA binding);GO:0003700(DNA binding transcription factor activity);GO:0005634(nucleus);GO:0006351(transcription, DNA-templated);GO:0006355(regulation of transcription, DNA-templated);GO:0006357(regulation…	NA	1123	1142	1133	0.929539	3	(((((((((((((.(((((.&.))))).)))))))))))))	GGAGCUCCCUUCAUUCCAAU&UUUGGAUUGAAGGGAGCUCC	3	64.4482	0	0.0028375	Output/LF_1/cleaveLand_result/t_plot/Ath-miR159c_BolK_5g54480.2_1133_TPlot.pdf
BolK_5g54480.3:1586:Ath-miR159c	Ath-miR159c	BolK_5g54480.3	BolK_5g54480	BolK_5g54480	transcription factor MYB65 isoform X1 [Brassica napus];transcription factor MYB65 isoform X2 [Brassica napus];unnamed protein product [Brassica oleracea]	GO:0000981(RNA polymerase II transcription factor activity, sequence-specific DNA binding);GO:0001135(transcription factor activity, RNA polymerase II transcription factor recruiting);GO:0003677(DNA binding);GO:0003700(DNA binding transcription factor activity);GO:0005634(nucleus);GO:0006351(transcription, DNA-templated);GO:0006355(regulation of transcription, DNA-templated);GO:0006357(regulation…	NA	1576	1595	1586	0.929539	3	(((((((((((((.(((((.&.))))).)))))))))))))	GGAGCUCCCUUCAUUCCAAU&UUUGGAUUGAAGGGAGCUCC	2	42.9655	1	0.00599221	Output/LF_1/cleaveLand_result/t_plot/Ath-miR159c_BolK_5g54480.3_1586_TPlot.pdf
BolK_5g54480.4:1586:Ath-miR159c	Ath-miR159c	BolK_5g54480.4	BolK_5g54480	BolK_5g54480	transcription factor MYB65 isoform X1 [Brassica napus];transcription factor MYB65 isoform X2 [Brassica napus];unnamed protein product [Brassica oleracea]	GO:0000981(RNA polymerase II transcription factor activity, sequence-specific DNA binding);GO:0001135(transcription factor activity, RNA polymerase II transcription factor recruiting);GO:0003677(DNA binding);GO:0003700(DNA binding transcription factor activity);GO:0005634(nucleus);GO:0006351(transcription, DNA-templated);GO:0006355(regulation of transcription, DNA-templated);GO:0006357(regulation…	NA	1576	1595	1586	0.929539	3	(((((((((((((.(((((.&.))))).)))))))))))))	GGAGCUCCCUUCAUUCCAAU&UUUGGAUUGAAGGGAGCUCC	5	107.414	0	0.000202946	Output/LF_1/cleaveLand_result/t_plot/Ath-miR159c_BolK_5g54480.4_1586_TPlot.pdf
BolK_7g18030.1:465:Ath-miR159c	Ath-miR159c	BolK_7g18030.1	BolK_7g18030	BolK_7g18030	protein SPEAR4-like [Brassica napus]	GO:0005515(protein binding);GO:0005634(nucleus);GO:0006351(transcription, DNA-templated);GO:0006355(regulation of transcription, DNA-templated);GO:0045892(negative regulation of transcription, DNA-templated);GO:0048366(leaf development)	NA	455	474	465	0.693767	4	.((((.((((((((.(((((&))))).)))))))).)))).	AGAGCCCCCUUCAAACCAAA&UUUGGAUUGAAGGGAGCUCC	9	193.345	0	0.0323459	Output/LF_1/cleaveLand_result/t_plot/Ath-miR159c_BolK_7g18030.1_465_TPlot.pdf
BolK_7g18030.2:465:Ath-miR159c	Ath-miR159c	BolK_7g18030.2	BolK_7g18030	BolK_7g18030	protein SPEAR4-like [Brassica napus]	GO:0005515(protein binding);GO:0005634(nucleus);GO:0006351(transcription, DNA-templated);GO:0006355(regulation of transcription, DNA-templated);GO:0045892(negative regulation of transcription, DNA-templated);GO:0048366(leaf development)	NA	455	474	465	0.693767	4	.((((.((((((((.(((((&))))).)))))))).)))).	AGAGCCCCCUUCAAACCAAA&UUUGGAUUGAAGGGAGCUCC	10	214.827	0	0.03156	Output/LF_1/cleaveLand_result/t_plot/Ath-miR159c_BolK_7g18030.2_465_TPlot.pdf
BolK_8g05130.1:188:Ath-miR159c	Ath-miR159c	BolK_8g05130.1	BolK_8g05130	BolK_8g05130	unnamed protein product, partial [Brassica oleracea]	GO:0000502(proteasome complex);GO:0004298(threonine-type endopeptidase activity);GO:0005634(nucleus);GO:0005737(cytoplasm);GO:0005829(cytosol);GO:0005839(proteasome core complex);GO:0005886(plasma membrane);GO:0006511(ubiquitin-dependent protein catabolic process);GO:0008233(peptidase activity);GO:0009506(plasmodesma)	ko03050(Proteasome)	178	197	188	0.744715	6.5	((((((((((((...(((((&)))))...))))))))))))	GGAGCUCUCUUCUCACCAAA&UUUGGAUUGAAGGGAGCUCC	6	128.896	0	0.0175031	Output/LF_1/cleaveLand_result/t_plot/Ath-miR159c_BolK_8g05130.1_188_TPlot.pdf
BolK_1g09500.1:1568:Ath-miR160a	Ath-miR160a	BolK_1g09500.1	BolK_1g09500	BolK_1g09500	PREDICTED: auxin response factor 16 [Brassica oleracea var. oleracea]	GO:0003677(DNA binding);GO:0003700(DNA binding transcription factor activity);GO:0005515(protein binding);GO:0005634(nucleus);GO:0006351(transcription, DNA-templated);GO:0006355(regulation of transcription, DNA-templated);GO:0007389(pattern specification process);GO:0009733(response to auxin);GO:0009734(auxin-activated signaling pathway);GO:0035198(miRNA binding);GO:0048829(root cap development);…	ko04075(Plant hormone signal transduction)	1557	1577	1568	0.88326	2.5	.(((.((((((((((((((((&)))))))))))))))).))).	GGGUUUACAGGGAGCCAGGCA&UGCCUGGCUCCCUGUAUGCCA	67	1439.34	0	0.000811537	Output/LF_1/cleaveLand_result/t_plot/Ath-miR160a_BolK_1g09500.1_1568_TPlot.pdf
BolK_1g28650.1:2198:Ath-miR160a	Ath-miR160a	BolK_1g28650.1	BolK_1g28650	BolK_1g28650	CRM-domain containing factor CFM3B, chloroplastic-like [Brassica napus]	GO:0000373(Group II intron splicing);GO:0009507(chloroplast);GO:0048316(seed development)	ko03018(RNA degradation)	2186	2207	2198	0.660793	5	(((..((((((((((((((.((&)).))))))))))))))-.)))	UGGAAAUACAGGGAGCUAGUCA&UGCCUGGCUCCCUGUAU-GCCA	2	42.9655	2	0.284595	Output/LF_1/cleaveLand_result/t_plot/Ath-miR160a_BolK_1g28650.1_2198_TPlot.pdf
BolK_3g18160.1:548:Ath-miR160a	Ath-miR160a	BolK_3g18160.1	BolK_3g18160	BolK_3g18160	BAG family molecular chaperone regulator 1 [Brassica napus]	GO:0005515(protein binding);GO:0005634(nucleus);GO:0005739(mitochondrion);GO:0005829(cytosol);GO:0051087(chaperone binding);GO:0071629(cytoplasm protein quality control by the ubiquitin-proteasome system)	ko04141(Protein processing in endoplasmic reticulum)	538	557	548	0.817181	3.5	(((((-(((((((((((((((&))))))))))))))).)))))	UGGCG-GCAGGGAGUCAGGCG&UGCCUGGCUCCCUGUAUGCCA	8	171.862	0	0.00121706	Output/LF_1/cleaveLand_result/t_plot/Ath-miR160a_BolK_3g18160.1_548_TPlot.pdf
BolK_4g22410.1:1530:Ath-miR160a	Ath-miR160a	BolK_4g22410.1	BolK_4g22410	BolK_4g22410	PREDICTED: auxin response factor 10 [Brassica oleracea var. oleracea]	GO:0003677(DNA binding);GO:0003700(DNA binding transcription factor activity);GO:0005634(nucleus);GO:0006351(transcription, DNA-templated);GO:0006355(regulation of transcription, DNA-templated);GO:0007389(pattern specification process);GO:0009734(auxin-activated signaling pathway);GO:0009738(abscisic acid-activated signaling pathway);GO:0009743(response to carbohydrate);GO:0010154(fruit developme…	ko04075(Plant hormone signal transduction)	1519	1539	1530	0.867841	2	.((.(((((((((((((((((&))))))))))))))))).)).	AGGAAUACAGGGAGCCAGGCA&UGCCUGGCUCCCUGUAUGCCA	110	2363.1	0	0.00101432	Output/LF_1/cleaveLand_result/t_plot/Ath-miR160a_BolK_4g22410.1_1530_TPlot.pdf
BolK_6g30730.1:1366:Ath-miR160a	Ath-miR160a	BolK_6g30730.1	BolK_6g30730	BolK_6g30730	PREDICTED: auxin response factor 17-like [Brassica oleracea var. oleracea]	GO:0000987(proximal promoter sequence-specific DNA binding);GO:0003700(DNA binding transcription factor activity);GO:0005634(nucleus);GO:0006351(transcription, DNA-templated);GO:0006355(regulation of transcription, DNA-templated);GO:0009555(pollen development);GO:0009653(anatomical structure morphogenesis);GO:0009734(auxin-activated signaling pathway);GO:0010208(pollen wall assembly);GO:0048830(a…	ko04075(Plant hormone signal transduction)	1355	1375	1366	1	0.5	(((((((((((((((((((((&)))))))))))))))))))))	UGGCAUGCAGGGAGCCAGGCA&UGCCUGGCUCCCUGUAUGCCA	99	2126.79	0	0.000202946	Output/LF_1/cleaveLand_result/t_plot/Ath-miR160a_BolK_6g30730.1_1366_TPlot.pdf
BolK_6g50530.1:1422:Ath-miR160a	Ath-miR160a	BolK_6g50530.1	BolK_6g50530	BolK_6g50530	PREDICTED: auxin response factor 17-like [Brassica oleracea var. oleracea]	GO:0000987(proximal promoter sequence-specific DNA binding);GO:0003700(DNA binding transcription factor activity);GO:0005634(nucleus);GO:0006351(transcription, DNA-templated);GO:0006355(regulation of transcription, DNA-templated);GO:0009555(pollen development);GO:0009653(anatomical structure morphogenesis);GO:0009734(auxin-activated signaling pathway);GO:0010208(pollen wall assembly);GO:0048830(a…	ko04075(Plant hormone signal transduction)	1411	1431	1422	1	1.5	.((((((((((((((((((((&)))))))))))))))))))).	CGGCAUGCAGGGAGCCAGGCA&UGCCUGGCUCCCUGUAUGCCA	1296	27841.6	0	0.000405851	Output/LF_1/cleaveLand_result/t_plot/Ath-miR160a_BolK_6g50530.1_1422_TPlot.pdf
BolK_7g57630.1:1598:Ath-miR160a	Ath-miR160a	BolK_7g57630.1	BolK_7g57630	BolK_7g57630	unnamed protein product [Brassica oleracea]	GO:0003677(DNA binding);GO:0003700(DNA binding transcription factor activity);GO:0005515(protein binding);GO:0005634(nucleus);GO:0006351(transcription, DNA-templated);GO:0006355(regulation of transcription, DNA-templated);GO:0007389(pattern specification process);GO:0009733(response to auxin);GO:0009734(auxin-activated signaling pathway);GO:0035198(miRNA binding);GO:0048829(root cap development);…	ko04075(Plant hormone signal transduction)	1587	1607	1598	0.88326	2.5	.(((.((((((((((((((((&)))))))))))))))).))).	GGGUUUACAGGGAGCCAGGCA&UGCCUGGCUCCCUGUAUGCCA	24	515.586	0	0.000608714	Output/LF_1/cleaveLand_result/t_plot/Ath-miR160a_BolK_7g57630.1_1598_TPlot.pdf
BolK_1g09500.1:1568:Ath-miR160b	Ath-miR160b	BolK_1g09500.1	BolK_1g09500	BolK_1g09500	PREDICTED: auxin response factor 16 [Brassica oleracea var. oleracea]	GO:0003677(DNA binding);GO:0003700(DNA binding transcription factor activity);GO:0005515(protein binding);GO:0005634(nucleus);GO:0006351(transcription, DNA-templated);GO:0006355(regulation of transcription, DNA-templated);GO:0007389(pattern specification process);GO:0009733(response to auxin);GO:0009734(auxin-activated signaling pathway);GO:0035198(miRNA binding);GO:0048829(root cap development);…	ko04075(Plant hormone signal transduction)	1557	1577	1568	0.88326	2.5	.(((.((((((((((((((((&)))))))))))))))).))).	GGGUUUACAGGGAGCCAGGCA&UGCCUGGCUCCCUGUAUGCCA	67	1439.34	0	0.000608714	Output/LF_1/cleaveLand_result/t_plot/Ath-miR160b_BolK_1g09500.1_1568_TPlot.pdf
BolK_1g28650.1:2198:Ath-miR160b	Ath-miR160b	BolK_1g28650.1	BolK_1g28650	BolK_1g28650	CRM-domain containing factor CFM3B, chloroplastic-like [Brassica napus]	GO:0000373(Group II intron splicing);GO:0009507(chloroplast);GO:0048316(seed development)	ko03018(RNA degradation)	2186	2207	2198	0.660793	5	(((..((((((((((((((.((&)).))))))))))))))-.)))	UGGAAAUACAGGGAGCUAGUCA&UGCCUGGCUCCCUGUAU-GCCA	2	42.9655	2	0.310034	Output/LF_1/cleaveLand_result/t_plot/Ath-miR160b_BolK_1g28650.1_2198_TPlot.pdf
BolK_3g18160.1:548:Ath-miR160b	Ath-miR160b	BolK_3g18160.1	BolK_3g18160	BolK_3g18160	BAG family molecular chaperone regulator 1 [Brassica napus]	GO:0005515(protein binding);GO:0005634(nucleus);GO:0005739(mitochondrion);GO:0005829(cytosol);GO:0051087(chaperone binding);GO:0071629(cytoplasm protein quality control by the ubiquitin-proteasome system)	ko04141(Protein processing in endoplasmic reticulum)	538	557	548	0.817181	3.5	(((((-(((((((((((((((&))))))))))))))).)))))	UGGCG-GCAGGGAGUCAGGCG&UGCCUGGCUCCCUGUAUGCCA	8	171.862	0	0.00182503	Output/LF_1/cleaveLand_result/t_plot/Ath-miR160b_BolK_3g18160.1_548_TPlot.pdf
BolK_4g22410.1:1530:Ath-miR160b	Ath-miR160b	BolK_4g22410.1	BolK_4g22410	BolK_4g22410	PREDICTED: auxin response factor 10 [Brassica oleracea var. oleracea]	GO:0003677(DNA binding);GO:0003700(DNA binding transcription factor activity);GO:0005634(nucleus);GO:0006351(transcription, DNA-templated);GO:0006355(regulation of transcription, DNA-templated);GO:0007389(pattern specification process);GO:0009734(auxin-activated signaling pathway);GO:0009738(abscisic acid-activated signaling pathway);GO:0009743(response to carbohydrate);GO:0010154(fruit developme…	ko04075(Plant hormone signal transduction)	1519	1539	1530	0.867841	2	.((.(((((((((((((((((&))))))))))))))))).)).	AGGAAUACAGGGAGCCAGGCA&UGCCUGGCUCCCUGUAUGCCA	110	2363.1	0	0.00101432	Output/LF_1/cleaveLand_result/t_plot/Ath-miR160b_BolK_4g22410.1_1530_TPlot.pdf
BolK_0g03110.2:71:Ath-miR827	Ath-miR827	BolK_0g03110.2	BolK_0g03110	BolK_0g03110	unnamed protein product [Brassica oleracea]	GO:0004842(ubiquitin-protein transferase activity);GO:0005515(protein binding);GO:0005634(nucleus);GO:0005886(plasma membrane);GO:0009626(plant-type hypersensitive response);GO:0009627(systemic acquired resistance);GO:0009697(salicylic acid biosynthetic process);GO:0009751(response to salicylic acid);GO:0010167(response to nitrate);GO:0010337(regulation of salicylic acid metabolic process);GO:001…	NA	59	80	71	0.710692	3	((.((((((((((.((((((((&)))))))).))))))))))-))	AGAUUUGUUGAUGAUCAUCUAA&UUAGAUGACCAUCAACAAA-CU	1	21.4827	4	0.282607	Output/LF_1/cleaveLand_result/t_plot/Ath-miR827_BolK_0g03110.2_71_TPlot.pdf
BolK_0g03110.2:71:Bna-miR827a	Bna-miR827a	BolK_0g03110.2	BolK_0g03110	BolK_0g03110	unnamed protein product [Brassica oleracea]	GO:0004842(ubiquitin-protein transferase activity);GO:0005515(protein binding);GO:0005634(nucleus);GO:0005886(plasma membrane);GO:0009626(plant-type hypersensitive response);GO:0009627(systemic acquired resistance);GO:0009697(salicylic acid biosynthetic process);GO:0009751(response to salicylic acid);GO:0010167(response to nitrate);GO:0010337(regulation of salicylic acid metabolic process);GO:001…	NA	60	80	71	0.792642	3	.(((((((((((.((((((((&)))))))).))))))))))).	GAUUUGUUGAUGAUCAUCUAA&UUAGAUGACCAUCAACAAAUA	1	21.4827	4	0.124406	Output/LF_1/cleaveLand_result/t_plot/Bna-miR827a_BolK_0g03110.2_71_TPlot.pdf
BolK_0g03130.1:534:C08_478	C08_478	BolK_0g03130.1	BolK_0g03130	BolK_0g03130	unnamed protein product [Brassica oleracea]	GO:0003674(molecular_function);GO:0005634(nucleus);GO:0005737(cytoplasm);GO:0005829(cytosol);GO:0005886(plasma membrane);GO:0009506(plasmodesma);GO:0010449(root meristem growth);GO:0010628(positive regulation of gene expression);GO:0080037(negative regulation of cytokinin-activated signaling pathway);GO:2000012(regulation of auxin polar transport)	ko00590(Arachidonic acid metabolism)	522	543	534	0.681928	7	((.(((((((((.(((((((((&))))))))).))))))))).))	GGAAUGGGAGGAAUGGGUGGAA&UUUUGCCUACUCCUCCCAUACC	1	21.4827	4	0.752156	Output/LF_1/cleaveLand_result/t_plot/C08_478_BolK_0g03130.1_534_TPlot.pdf
BolK_0g03130.1:578:Bna-miR6030a	Bna-miR6030a	BolK_0g03130.1	BolK_0g03130	BolK_0g03130	unnamed protein product [Brassica oleracea]	GO:0003674(molecular_function);GO:0005634(nucleus);GO:0005737(cytoplasm);GO:0005829(cytosol);GO:0005886(plasma membrane);GO:0009506(plasmodesma);GO:0010449(root meristem growth);GO:0010628(positive regulation of gene expression);GO:0080037(negative regulation of cytokinin-activated signaling pathway);GO:2000012(regulation of auxin polar transport)	ko00590(Arachidonic acid metabolism)	567	587	578	0.750567	3	(((.(((-((((((((((((((&)))))))))))))).))).)))	GGGCUUG-GUGGUAUGGGUGGA&UCCACCCAUACCAUACAGACCC	1	21.4827	4	0.306043	Output/LF_1/cleaveLand_result/t_plot/Bna-miR6030a_BolK_0g03130.1_578_TPlot.pdf
BolK_0g03130.1:578:Bna-miR6030c	Bna-miR6030c	BolK_0g03130.1	BolK_0g03130	BolK_0g03130	unnamed protein product [Brassica oleracea]	GO:0003674(molecular_function);GO:0005634(nucleus);GO:0005737(cytoplasm);GO:0005829(cytosol);GO:0005886(plasma membrane);GO:0009506(plasmodesma);GO:0010449(root meristem growth);GO:0010628(positive regulation of gene expression);GO:0080037(negative regulation of cytokinin-activated signaling pathway);GO:2000012(regulation of auxin polar transport)	ko00590(Arachidonic acid metabolism)	567	587	578	0.750567	3	(((.(((-((((((((((((((&)))))))))))))).))).)))	GGGCUUG-GUGGUAUGGGUGGA&UCCACCCAUACCAUACAGACCC	1	21.4827	4	0.282607	Output/LF_1/cleaveLand_result/t_plot/Bna-miR6030c_BolK_0g03130.1_578_TPlot.pdf
BolK_0g03130.1:578:Bna-miR6030d	Bna-miR6030d	BolK_0g03130.1	BolK_0g03130	BolK_0g03130	unnamed protein product [Brassica oleracea]	GO:0003674(molecular_function);GO:0005634(nucleus);GO:0005737(cytoplasm);GO:0005829(cytosol);GO:0005886(plasma membrane);GO:0009506(plasmodesma);GO:0010449(root meristem growth);GO:0010628(positive regulation of gene expression);GO:0080037(negative regulation of cytokinin-activated signaling pathway);GO:2000012(regulation of auxin polar transport)	ko00590(Arachidonic acid metabolism)	567	587	578	0.750567	3	(((.(((-((((((((((((((&)))))))))))))).))).)))	GGGCUUG-GUGGUAUGGGUGGA&UCCACCCAUACCAUACAGACCC	1	21.4827	4	0.282607	Output/LF_1/cleaveLand_result/t_plot/Bna-miR6030d_BolK_0g03130.1_578_TPlot.pdf
BolK_0g03130.1:578:Bra-miR6030	Bra-miR6030	BolK_0g03130.1	BolK_0g03130	BolK_0g03130	unnamed protein product [Brassica oleracea]	GO:0003674(molecular_function);GO:0005634(nucleus);GO:0005737(cytoplasm);GO:0005829(cytosol);GO:0005886(plasma membrane);GO:0009506(plasmodesma);GO:0010449(root meristem growth);GO:0010628(positive regulation of gene expression);GO:0080037(negative regulation of cytokinin-activated signaling pathway);GO:2000012(regulation of auxin polar transport)	ko00590(Arachidonic acid metabolism)	567	587	578	0.750567	3	(((.(((-((((((((((((((&)))))))))))))).))).)))	GGGCUUG-GUGGUAUGGGUGGA&UCCACCCAUACCAUACAGACCC	1	21.4827	4	0.306043	Output/LF_1/cleaveLand_result/t_plot/Bra-miR6030_BolK_0g03130.1_578_TPlot.pdf
BolK_6g30730.1:1366:Ath-miR160b	Ath-miR160b	BolK_6g30730.1	BolK_6g30730	BolK_6g30730	PREDICTED: auxin response factor 17-like [Brassica oleracea var. oleracea]	GO:0000987(proximal promoter sequence-specific DNA binding);GO:0003700(DNA binding transcription factor activity);GO:0005634(nucleus);GO:0006351(transcription, DNA-templated);GO:0006355(regulation of transcription, DNA-templated);GO:0009555(pollen development);GO:0009653(anatomical structure morphogenesis);GO:0009734(auxin-activated signaling pathway);GO:0010208(pollen wall assembly);GO:0048830(a…	ko04075(Plant hormone signal transduction)	1355	1375	1366	1	0.5	(((((((((((((((((((((&)))))))))))))))))))))	UGGCAUGCAGGGAGCCAGGCA&UGCCUGGCUCCCUGUAUGCCA	99	2126.79	0	0.000202946	Output/LF_1/cleaveLand_result/t_plot/Ath-miR160b_BolK_6g30730.1_1366_TPlot.pdf
BolK_6g50530.1:1422:Ath-miR160b	Ath-miR160b	BolK_6g50530.1	BolK_6g50530	BolK_6g50530	PREDICTED: auxin response factor 17-like [Brassica oleracea var. oleracea]	GO:0000987(proximal promoter sequence-specific DNA binding);GO:0003700(DNA binding transcription factor activity);GO:0005634(nucleus);GO:0006351(transcription, DNA-templated);GO:0006355(regulation of transcription, DNA-templated);GO:0009555(pollen development);GO:0009653(anatomical structure morphogenesis);GO:0009734(auxin-activated signaling pathway);GO:0010208(pollen wall assembly);GO:0048830(a…	ko04075(Plant hormone signal transduction)	1411	1431	1422	1	1.5	.((((((((((((((((((((&)))))))))))))))))))).	CGGCAUGCAGGGAGCCAGGCA&UGCCUGGCUCCCUGUAUGCCA	1296	27841.6	0	0.000405851	Output/LF_1/cleaveLand_result/t_plot/Ath-miR160b_BolK_6g50530.1_1422_TPlot.pdf
BolK_7g57630.1:1598:Ath-miR160b	Ath-miR160b	BolK_7g57630.1	BolK_7g57630	BolK_7g57630	unnamed protein product [Brassica oleracea]	GO:0003677(DNA binding);GO:0003700(DNA binding transcription factor activity);GO:0005515(protein binding);GO:0005634(nucleus);GO:0006351(transcription, DNA-templated);GO:0006355(regulation of transcription, DNA-templated);GO:0007389(pattern specification process);GO:0009733(response to auxin);GO:0009734(auxin-activated signaling pathway);GO:0035198(miRNA binding);GO:0048829(root cap development);…	ko04075(Plant hormone signal transduction)	1587	1607	1598	0.88326	2.5	.(((.((((((((((((((((&)))))))))))))))).))).	GGGUUUACAGGGAGCCAGGCA&UGCCUGGCUCCCUGUAUGCCA	24	515.586	0	0.000811537	Output/LF_1/cleaveLand_result/t_plot/Ath-miR160b_BolK_7g57630.1_1598_TPlot.pdf
BolK_1g09500.1:1568:Ath-miR160c	Ath-miR160c	BolK_1g09500.1	BolK_1g09500	BolK_1g09500	PREDICTED: auxin response factor 16 [Brassica oleracea var. oleracea]	GO:0003677(DNA binding);GO:0003700(DNA binding transcription factor activity);GO:0005515(protein binding);GO:0005634(nucleus);GO:0006351(transcription, DNA-templated);GO:0006355(regulation of transcription, DNA-templated);GO:0007389(pattern specification process);GO:0009733(response to auxin);GO:0009734(auxin-activated signaling pathway);GO:0035198(miRNA binding);GO:0048829(root cap development);…	ko04075(Plant hormone signal transduction)	1557	1577	1568	0.88326	2.5	.(((.((((((((((((((((&)))))))))))))))).))).	GGGUUUACAGGGAGCCAGGCA&UGCCUGGCUCCCUGUAUGCCA	67	1439.34	0	0.000608714	Output/LF_1/cleaveLand_result/t_plot/Ath-miR160c_BolK_1g09500.1_1568_TPlot.pdf
BolK_1g28650.1:2198:Ath-miR160c	Ath-miR160c	BolK_1g28650.1	BolK_1g28650	BolK_1g28650	CRM-domain containing factor CFM3B, chloroplastic-like [Brassica napus]	GO:0000373(Group II intron splicing);GO:0009507(chloroplast);GO:0048316(seed development)	ko03018(RNA degradation)	2186	2207	2198	0.660793	5	(((..((((((((((((((.((&)).))))))))))))))-.)))	UGGAAAUACAGGGAGCUAGUCA&UGCCUGGCUCCCUGUAU-GCCA	2	42.9655	2	0.310034	Output/LF_1/cleaveLand_result/t_plot/Ath-miR160c_BolK_1g28650.1_2198_TPlot.pdf
BolK_3g18160.1:548:Ath-miR160c	Ath-miR160c	BolK_3g18160.1	BolK_3g18160	BolK_3g18160	BAG family molecular chaperone regulator 1 [Brassica napus]	GO:0005515(protein binding);GO:0005634(nucleus);GO:0005739(mitochondrion);GO:0005829(cytosol);GO:0051087(chaperone binding);GO:0071629(cytoplasm protein quality control by the ubiquitin-proteasome system)	ko04141(Protein processing in endoplasmic reticulum)	538	557	548	0.817181	3.5	(((((-(((((((((((((((&))))))))))))))).)))))	UGGCG-GCAGGGAGUCAGGCG&UGCCUGGCUCCCUGUAUGCCA	8	171.862	0	0.00182503	Output/LF_1/cleaveLand_result/t_plot/Ath-miR160c_BolK_3g18160.1_548_TPlot.pdf
BolK_4g22410.1:1530:Ath-miR160c	Ath-miR160c	BolK_4g22410.1	BolK_4g22410	BolK_4g22410	PREDICTED: auxin response factor 10 [Brassica oleracea var. oleracea]	GO:0003677(DNA binding);GO:0003700(DNA binding transcription factor activity);GO:0005634(nucleus);GO:0006351(transcription, DNA-templated);GO:0006355(regulation of transcription, DNA-templated);GO:0007389(pattern specification process);GO:0009734(auxin-activated signaling pathway);GO:0009738(abscisic acid-activated signaling pathway);GO:0009743(response to carbohydrate);GO:0010154(fruit developme…	ko04075(Plant hormone signal transduction)	1519	1539	1530	0.867841	2	.((.(((((((((((((((((&))))))))))))))))).)).	AGGAAUACAGGGAGCCAGGCA&UGCCUGGCUCCCUGUAUGCCA	110	2363.1	0	0.00101432	Output/LF_1/cleaveLand_result/t_plot/Ath-miR160c_BolK_4g22410.1_1530_TPlot.pdf
BolK_6g30730.1:1366:Ath-miR160c	Ath-miR160c	BolK_6g30730.1	BolK_6g30730	BolK_6g30730	PREDICTED: auxin response factor 17-like [Brassica oleracea var. oleracea]	GO:0000987(proximal promoter sequence-specific DNA binding);GO:0003700(DNA binding transcription factor activity);GO:0005634(nucleus);GO:0006351(transcription, DNA-templated);GO:0006355(regulation of transcription, DNA-templated);GO:0009555(pollen development);GO:0009653(anatomical structure morphogenesis);GO:0009734(auxin-activated signaling pathway);GO:0010208(pollen wall assembly);GO:0048830(a…	ko04075(Plant hormone signal transduction)	1355	1375	1366	1	0.5	(((((((((((((((((((((&)))))))))))))))))))))	UGGCAUGCAGGGAGCCAGGCA&UGCCUGGCUCCCUGUAUGCCA	99	2126.79	0	0.000202946	Output/LF_1/cleaveLand_result/t_plot/Ath-miR160c_BolK_6g30730.1_1366_TPlot.pdf
BolK_6g50530.1:1422:Ath-miR160c	Ath-miR160c	BolK_6g50530.1	BolK_6g50530	BolK_6g50530	PREDICTED: auxin response factor 17-like [Brassica oleracea var. oleracea]	GO:0000987(proximal promoter sequence-specific DNA binding);GO:0003700(DNA binding transcription factor activity);GO:0005634(nucleus);GO:0006351(transcription, DNA-templated);GO:0006355(regulation of transcription, DNA-templated);GO:0009555(pollen development);GO:0009653(anatomical structure morphogenesis);GO:0009734(auxin-activated signaling pathway);GO:0010208(pollen wall assembly);GO:0048830(a…	ko04075(Plant hormone signal transduction)	1411	1431	1422	1	1.5	.((((((((((((((((((((&)))))))))))))))))))).	CGGCAUGCAGGGAGCCAGGCA&UGCCUGGCUCCCUGUAUGCCA	1296	27841.6	0	0.000405851	Output/LF_1/cleaveLand_result/t_plot/Ath-miR160c_BolK_6g50530.1_1422_TPlot.pdf
BolK_7g57630.1:1598:Ath-miR160c	Ath-miR160c	BolK_7g57630.1	BolK_7g57630	BolK_7g57630	unnamed protein product [Brassica oleracea]	GO:0003677(DNA binding);GO:0003700(DNA binding transcription factor activity);GO:0005515(protein binding);GO:0005634(nucleus);GO:0006351(transcription, DNA-templated);GO:0006355(regulation of transcription, DNA-templated);GO:0007389(pattern specification process);GO:0009733(response to auxin);GO:0009734(auxin-activated signaling pathway);GO:0035198(miRNA binding);GO:0048829(root cap development);…	ko04075(Plant hormone signal transduction)	1587	1607	1598	0.88326	2.5	.(((.((((((((((((((((&)))))))))))))))).))).	GGGUUUACAGGGAGCCAGGCA&UGCCUGGCUCCCUGUAUGCCA	24	515.586	0	0.000811537	Output/LF_1/cleaveLand_result/t_plot/Ath-miR160c_BolK_7g57630.1_1598_TPlot.pdf
BolK_0g02510.1:3048:Ath-miR162a	Ath-miR162a	BolK_0g02510.1	BolK_0g02510	BolK_0g02510	unnamed protein product [Brassica oleracea]	GO:0003723(RNA binding);GO:0004525(ribonuclease III activity);GO:0005634(nucleus);GO:0005737(cytoplasm);GO:0016442(RISC complex);GO:0030422(production of siRNA involved in RNA interference)	NA	3037	3058	3048	0.944	2	((((((((((((((.(((((((&)))))))-))))))))))))))	CUGGAUGCAGAGGUAUUAUCGA&UCGAUAA-ACCUCUGCAUCCAG	11	236.31	0	0.00121706	Output/LF_1/cleaveLand_result/t_plot/Ath-miR162a_BolK_0g02510.1_3048_TPlot.pdf
BolK_0g02510.2:3198:Ath-miR162a	Ath-miR162a	BolK_0g02510.2	BolK_0g02510	BolK_0g02510	unnamed protein product [Brassica oleracea]	GO:0003723(RNA binding);GO:0004525(ribonuclease III activity);GO:0005634(nucleus);GO:0005737(cytoplasm);GO:0016442(RISC complex);GO:0030422(production of siRNA involved in RNA interference)	NA	3187	3208	3198	0.944	2	((((((((((((((.(((((((&)))))))-))))))))))))))	CUGGAUGCAGAGGUAUUAUCGA&UCGAUAA-ACCUCUGCAUCCAG	19	408.172	0	0.000811537	Output/LF_1/cleaveLand_result/t_plot/Ath-miR162a_BolK_0g02510.2_3198_TPlot.pdf
BolK_0g03820.1:642:Bna-miRN290a	Bna-miRN290a	BolK_0g03820.1	BolK_0g03820	BolK_0g03820	PREDICTED: potassium transporter 4 [Brassica oleracea var. oleracea]	GO:0005774(vacuolar membrane);GO:0005886(plasma membrane);GO:0006813(potassium ion transport);GO:0009507(chloroplast);GO:0009932(cell tip growth);GO:0015079(potassium ion transmembrane transporter activity);GO:0016021(integral component of membrane);GO:0071805(potassium ion transmembrane transport)	NA	629	651	642	0.712941	5.5	((((((((((.((((((((((((&))))))))))))-))))))))))	UCUCAGCUUACAAGUCCACUGAU&AUCGGUGGGCUU-UAGGUUGAGG	1	21.4827	4	0.412225	Output/LF_1/cleaveLand_result/t_plot/Bna-miRN290a_BolK_0g03820.1_642_TPlot.pdf
BolK_0g02510.3:3109:Ath-miR162a	Ath-miR162a	BolK_0g02510.3	BolK_0g02510	BolK_0g02510	unnamed protein product [Brassica oleracea]	GO:0003723(RNA binding);GO:0004525(ribonuclease III activity);GO:0005634(nucleus);GO:0005737(cytoplasm);GO:0016442(RISC complex);GO:0030422(production of siRNA involved in RNA interference)	NA	3098	3119	3109	0.944	2	((((((((((((((.(((((((&)))))))-))))))))))))))	CUGGAUGCAGAGGUAUUAUCGA&UCGAUAA-ACCUCUGCAUCCAG	9	193.345	0	0.000608714	Output/LF_1/cleaveLand_result/t_plot/Ath-miR162a_BolK_0g02510.3_3109_TPlot.pdf
BolK_0g06110.1:45:Bna-miR156h	Bna-miR156h	BolK_0g06110.1	BolK_0g06110	BolK_0g06110	senescence-associated protein [Medicago truncatula]	NA	NA	35	54	45	0.680101	5	..(((((-(((((((((((((&))))))))))))).)))))..	CGGCUUG-UCUCUUCUGUCGG&UUGACAGAAGAGAGCGAGCAC	1	21.4827	4	0.786563	Output/LF_1/cleaveLand_result/t_plot/Bna-miR156h_BolK_0g06110.1_45_TPlot.pdf
BolK_0g06110.1:45:Bra-miR156i	Bra-miR156i	BolK_0g06110.1	BolK_0g06110	BolK_0g06110	senescence-associated protein [Medicago truncatula]	NA	NA	35	54	45	0.680101	5	..(((((-(((((((((((((&))))))))))))).)))))..	CGGCUUG-UCUCUUCUGUCGG&UUGACAGAAGAGAGCGAGCAC	1	21.4827	4	0.782989	Output/LF_1/cleaveLand_result/t_plot/Bra-miR156i_BolK_0g06110.1_45_TPlot.pdf
BolK_1g00180.2:2232:Bol-miR9410	Bol-miR9410	BolK_1g00180.2	BolK_1g00180	BolK_1g00180	aminoacylase-1B-like [Brassica napus]	GO:0004046(aminoacylase activity);GO:0005737(cytoplasm);GO:0005773(vacuole);GO:0005783(endoplasmic reticulum);GO:0005794(Golgi apparatus);GO:0010043(response to zinc ion)	ko00220(Arginine biosynthesis)	2221	2241	2232	0.676471	5.5	((.(((((((((((((((((.&.))))))))))))))))).))	CCUGGUGGCUUGUGAUUAAGG&ACUUAAUUAUAAGUCGUCUGG	1	21.4827	4	0.45	Output/LF_1/cleaveLand_result/t_plot/Bol-miR9410_BolK_1g00180.2_2232_TPlot.pdf
BolK_1g00510.1:1036:Bol-miRN313	Bol-miRN313	BolK_1g00510.1	BolK_1g00510	BolK_1g00510	PREDICTED: probable fructose-bisphosphate aldolase 2, chloroplastic [Brassica oleracea var. oleracea]	GO:0004332(fructose-bisphosphate aldolase activity);GO:0006094(gluconeogenesis);GO:0006096(glycolytic process);GO:0006098(pentose-phosphate shunt);GO:0009507(chloroplast);GO:0009570(chloroplast stroma);GO:0009579(thylakoid);GO:0009737(response to abscisic acid);GO:0009941(chloroplast envelope);GO:0010287(plastoglobule);GO:0016020(membrane);GO:0046686(response to cadmium ion);GO:0048046(apoplast)	ko00010(Glycolysis / Gluconeogenesis);ko00030(Pentose phosphate pathway);ko00051(Fructose and mannose metabolism);ko00710(Carbon fixation in photosynthetic organisms)	1025	1045	1036	0.740541	4.5	(((((((-((((((((((((((&)))))))))))))).)))))))	UCCCCGG-AAUCAUGUUCUUGU&AUAAGAGCAUGAUUAUUGGGGG	1	21.4827	4	0.294423	Output/LF_1/cleaveLand_result/t_plot/Bol-miRN313_BolK_1g00510.1_1036_TPlot.pdf
BolK_1g00660.1:290:Bna-miRN298a	Bna-miRN298a	BolK_1g00660.1	BolK_1g00660	BolK_1g00660	chaperone protein dnaJ 10-like [Brassica napus]	GO:0005737(cytoplasm);GO:0005829(cytosol);GO:0006457(protein folding)	NA	280	299	290	0.699454	6.5	.(((.(((((((((.(((((&))))).))))))))).))).	ACCAGGUUCUUAGCGAUCCC&GGGAUAGUUGAGAAUGUGGC	1	21.4827	4	0.839061	Output/LF_1/cleaveLand_result/t_plot/Bna-miRN298a_BolK_1g00660.1_290_TPlot.pdf
BolK_1g01240.1:363:Bna-miRN298c	Bna-miRN298c	BolK_1g01240.1	BolK_1g01240	BolK_1g01240	phospho-2-dehydro-3-deoxyheptonate aldolase 1, chloroplastic [Brassica napus]	GO:0003849(3-deoxy-7-phosphoheptulonate synthase activity);GO:0005515(protein binding);GO:0005739(mitochondrion);GO:0009073(aromatic amino acid family biosynthetic process);GO:0009423(chorismate biosynthetic process);GO:0009507(chloroplast);GO:0009611(response to wounding);GO:0009617(response to bacterium)	ko00400(Phenylalanine, tyrosine and tryptophan biosynthesis)	349	371	363	0.655012	7	(((((..((((((((((-((((((&)))))).))))))))))--)))))	CUGCAGCUUCCCGAUUA-CCCCGA&UCGGGGAUAGUUGGGAA--UGUGG	1	21.4827	4	0.702483	Output/LF_1/cleaveLand_result/t_plot/Bna-miRN298c_BolK_1g01240.1_363_TPlot.pdf
BolK_1g02240.1:716:Ath-miRN4412	Ath-miRN4412	BolK_1g02240.1	BolK_1g02240	BolK_1g02240	ethylene-responsive transcription factor RAP2-10 [Brassica napus]	GO:0003677(DNA binding);GO:0003700(DNA binding transcription factor activity);GO:0005634(nucleus);GO:0006351(transcription, DNA-templated);GO:0006355(regulation of transcription, DNA-templated);GO:0009873(ethylene-activated signaling pathway)	NA	706	725	716	0.716561	5	.(((((((.((((((((.((&)).)))))))).))))))).	CACCAUCACCAUCAUCAACA&UGAUGAUGAUGAUGAUGGUU	1	21.4827	4	1	Output/LF_1/cleaveLand_result/t_plot/Ath-miRN4412_BolK_1g02240.1_716_TPlot.pdf
BolK_1g02750.1:380:Bra-miRN351	Bra-miRN351	BolK_1g02750.1	BolK_1g02750	BolK_1g02750	PREDICTED: acidic leucine-rich nuclear phosphoprotein 32-related protein-like isoform X1 [Brassica oleracea var. oleracea]	GO:0005634(nucleus);GO:0008150(biological_process)	NA	369	389	380	0.675393	5	((.(((.((((((((.(((((&))))).)))))))).)))-))	AGAAGUAUCCGAACCUCGAGC&GCUUGUGGUUCGGACACU-CU	1	21.4827	4	0.910001	Output/LF_1/cleaveLand_result/t_plot/Bra-miRN351_BolK_1g02750.1_380_TPlot.pdf
BolK_1g03070.1:1703:Bna-miRN280d	Bna-miRN280d	BolK_1g03070.1	BolK_1g03070	BolK_1g03070	unnamed protein product [Brassica oleracea]	GO:0004565(beta-galactosidase activity);GO:0005576(extracellular region);GO:0005773(vacuole);GO:0005975(carbohydrate metabolic process);GO:0009505(plant-type cell wall);GO:0030246(carbohydrate binding);GO:0048046(apoplast)	ko00052(Galactose metabolism);ko00600(Sphingolipid metabolism);ko00531(Glycosaminoglycan degradation);ko00604(Glycosphingolipid biosynthesis - ganglio series);ko00511(Other glycan degradation)	1691	1712	1703	0.664634	6	.(((((.((((((.((((((((&)))))))).))))))-))))).	UUUGUCAAUGGACAGCUUUCAG&UUGAAAGUCGUCCAU-GAUAAG	1	21.4827	4	0.571274	Output/LF_1/cleaveLand_result/t_plot/Bna-miRN280d_BolK_1g03070.1_1703_TPlot.pdf
BolK_0g02510.4:3212:Ath-miR162a	Ath-miR162a	BolK_0g02510.4	BolK_0g02510	BolK_0g02510	unnamed protein product [Brassica oleracea]	GO:0003723(RNA binding);GO:0004525(ribonuclease III activity);GO:0005634(nucleus);GO:0005737(cytoplasm);GO:0016442(RISC complex);GO:0030422(production of siRNA involved in RNA interference)	NA	3201	3222	3212	0.944	2	((((((((((((((.(((((((&)))))))-))))))))))))))	CUGGAUGCAGAGGUAUUAUCGA&UCGAUAA-ACCUCUGCAUCCAG	18	386.689	0	0.000202946	Output/LF_1/cleaveLand_result/t_plot/Ath-miR162a_BolK_0g02510.4_3212_TPlot.pdf
BolK_0g02510.5:3301:Ath-miR162a	Ath-miR162a	BolK_0g02510.5	BolK_0g02510	BolK_0g02510	unnamed protein product [Brassica oleracea]	GO:0003723(RNA binding);GO:0004525(ribonuclease III activity);GO:0005634(nucleus);GO:0005737(cytoplasm);GO:0016442(RISC complex);GO:0030422(production of siRNA involved in RNA interference)	NA	3290	3311	3301	0.944	2	((((((((((((((.(((((((&)))))))-))))))))))))))	CUGGAUGCAGAGGUAUUAUCGA&UCGAUAA-ACCUCUGCAUCCAG	18	386.689	0	0.000405851	Output/LF_1/cleaveLand_result/t_plot/Ath-miR162a_BolK_0g02510.5_3301_TPlot.pdf
BolK_1g05070.2:1267:Ath-miR858	Ath-miR858	BolK_1g05070.2	BolK_1g05070	BolK_1g05070	PREDICTED: UDP-glycosyltransferase 73B1 [Brassica oleracea var. oleracea]	GO:0008152(metabolic process);GO:0008194(UDP-glycosyltransferase activity);GO:0009507(chloroplast);GO:0010294(abscisic acid glucosyltransferase activity);GO:0043231(intracellular membrane-bounded organelle);GO:0080043(quercetin 3-O-glucosyltransferase activity);GO:0080044(quercetin 7-O-glucosyltransferase activity)	ko00906(Carotenoid biosynthesis)	1255	1276	1267	0.715116	7	((((.(((((.(((.(((((((&))))))).))).)))))-))))	GGGGUUCGAAGAGAGGACGAAA&UUUCGUUGUCUGUUCGA-CCUU	1	21.4827	4	0.976555	Output/LF_1/cleaveLand_result/t_plot/Ath-miR858_BolK_1g05070.2_1267_TPlot.pdf
BolK_1g05070.2:1267:Bra-miR858b	Bra-miR858b	BolK_1g05070.2	BolK_1g05070	BolK_1g05070	PREDICTED: UDP-glycosyltransferase 73B1 [Brassica oleracea var. oleracea]	GO:0008152(metabolic process);GO:0008194(UDP-glycosyltransferase activity);GO:0009507(chloroplast);GO:0010294(abscisic acid glucosyltransferase activity);GO:0043231(intracellular membrane-bounded organelle);GO:0080043(quercetin 3-O-glucosyltransferase activity);GO:0080044(quercetin 7-O-glucosyltransferase activity)	ko00906(Carotenoid biosynthesis)	1255	1276	1267	0.715116	7	((((.(((((.(((.(((((((&))))))).))).)))))-))))	GGGGUUCGAAGAGAGGACGAAA&UUUCGUUGUCUGUUCGA-CCUU	1	21.4827	4	0.976162	Output/LF_1/cleaveLand_result/t_plot/Bra-miR858b_BolK_1g05070.2_1267_TPlot.pdf
BolK_1g05420.1:2252:Bna-miR171c	Bna-miR171c	BolK_1g05420.1	BolK_1g05420	BolK_1g05420	PREDICTED: dynamin-related protein 3A [Brassica oleracea var. oleracea]	GO:0000266(mitochondrial fission);GO:0003924(GTPase activity);GO:0005515(protein binding);GO:0005525(GTP binding);GO:0005739(mitochondrion);GO:0005777(peroxisome);GO:0005829(cytosol);GO:0005886(plasma membrane);GO:0007031(peroxisome organization);GO:0007049(cell cycle);GO:0007165(signal transduction);GO:0008017(microtubule binding);GO:0009791(post-embryonic development);GO:0016021(integral compon…	NA	2241	2260	2252	0.670695	7	...((((((((((-(((((((&))))))).))))))))))...	ACGUGAGCUGCAC-AAUGUCU&AGAUAUUAGUGCGGUUCAAUC	1	21.4827	4	0.467968	Output/LF_1/cleaveLand_result/t_plot/Bna-miR171c_BolK_1g05420.1_2252_TPlot.pdf
BolK_1g05420.1:2252:Bna-miR171n	Bna-miR171n	BolK_1g05420.1	BolK_1g05420	BolK_1g05420	PREDICTED: dynamin-related protein 3A [Brassica oleracea var. oleracea]	GO:0000266(mitochondrial fission);GO:0003924(GTPase activity);GO:0005515(protein binding);GO:0005525(GTP binding);GO:0005739(mitochondrion);GO:0005777(peroxisome);GO:0005829(cytosol);GO:0005886(plasma membrane);GO:0007031(peroxisome organization);GO:0007049(cell cycle);GO:0007165(signal transduction);GO:0008017(microtubule binding);GO:0009791(post-embryonic development);GO:0016021(integral compon…	NA	2241	2260	2252	0.670695	7	...((((((((((-(((((((&))))))).))))))))))...	ACGUGAGCUGCAC-AAUGUCU&AGAUAUUAGUGCGGUUCAAUC	1	21.4827	4	0.47673	Output/LF_1/cleaveLand_result/t_plot/Bna-miR171n_BolK_1g05420.1_2252_TPlot.pdf
BolK_0g02510.6:3371:Ath-miR162a	Ath-miR162a	BolK_0g02510.6	BolK_0g02510	BolK_0g02510	unnamed protein product [Brassica oleracea]	GO:0003723(RNA binding);GO:0004525(ribonuclease III activity);GO:0005634(nucleus);GO:0005737(cytoplasm);GO:0016442(RISC complex);GO:0030422(production of siRNA involved in RNA interference)	NA	3360	3381	3371	0.944	2	((((((((((((((.(((((((&)))))))-))))))))))))))	CUGGAUGCAGAGGUAUUAUCGA&UCGAUAA-ACCUCUGCAUCCAG	12	257.793	0	0.00101432	Output/LF_1/cleaveLand_result/t_plot/Ath-miR162a_BolK_0g02510.6_3371_TPlot.pdf
BolK_1g05950.3:675:Bol-miRN278	Bol-miRN278	BolK_1g05950.3	BolK_1g05950	BolK_1g05950	PREDICTED: serine/threonine-protein kinase tricorner [Brassica oleracea var. oleracea]	GO:0004674(protein serine/threonine kinase activity);GO:0005524(ATP binding);GO:0005634(nucleus);GO:0006468(protein phosphorylation);GO:0016301(kinase activity);GO:0016310(phosphorylation)	NA	664	684	675	0.652605	6	.((((.(((((((.((((((.&.)))))).))))))).)))).	UCCUGGCCAUUGAGUCCAUAC&AUGUGGAGUCAAUGGACAGGC	1	21.4827	4	0.630792	Output/LF_1/cleaveLand_result/t_plot/Bol-miRN278_BolK_1g05950.3_675_TPlot.pdf
BolK_1g06010.1:3092:Bna-miRN298a	Bna-miRN298a	BolK_1g06010.1	BolK_1g06010	BolK_1g06010	PREDICTED: glycine dehydrogenase (decarboxylating) 1, mitochondrial [Brassica oleracea var. oleracea]	GO:0004375(glycine dehydrogenase (decarboxylating) activity);GO:0005515(protein binding);GO:0005739(mitochondrion);GO:0005960(glycine cleavage complex);GO:0006546(glycine catabolic process);GO:0009507(chloroplast);GO:0009534(chloroplast thylakoid);GO:0009570(chloroplast stroma);GO:0009941(chloroplast envelope);GO:0019464(glycine decarboxylation via glycine cleavage system);GO:0046686(response to …	ko00630(Glyoxylate and dicarboxylate metabolism);ko00260(Glycine, serine and threonine metabolism)	3081	3101	3092	0.674863	6.5	.(((((((((.(((((((.((&)).)))))))-))))))))).	UCCACAUUCUCCAGCUAUGCU&GGGAUAGUUG-AGAAUGUGGC	1	21.4827	4	0.958765	Output/LF_1/cleaveLand_result/t_plot/Bna-miRN298a_BolK_1g06010.1_3092_TPlot.pdf
BolK_0g02510.1:3048:Ath-miR162b	Ath-miR162b	BolK_0g02510.1	BolK_0g02510	BolK_0g02510	unnamed protein product [Brassica oleracea]	GO:0003723(RNA binding);GO:0004525(ribonuclease III activity);GO:0005634(nucleus);GO:0005737(cytoplasm);GO:0016442(RISC complex);GO:0030422(production of siRNA involved in RNA interference)	NA	3037	3058	3048	0.944	2	((((((((((((((.(((((((&)))))))-))))))))))))))	CUGGAUGCAGAGGUAUUAUCGA&UCGAUAA-ACCUCUGCAUCCAG	11	236.31	0	0.000608714	Output/LF_1/cleaveLand_result/t_plot/Ath-miR162b_BolK_0g02510.1_3048_TPlot.pdf
BolK_0g02510.2:3198:Ath-miR162b	Ath-miR162b	BolK_0g02510.2	BolK_0g02510	BolK_0g02510	unnamed protein product [Brassica oleracea]	GO:0003723(RNA binding);GO:0004525(ribonuclease III activity);GO:0005634(nucleus);GO:0005737(cytoplasm);GO:0016442(RISC complex);GO:0030422(production of siRNA involved in RNA interference)	NA	3187	3208	3198	0.944	2	((((((((((((((.(((((((&)))))))-))))))))))))))	CUGGAUGCAGAGGUAUUAUCGA&UCGAUAA-ACCUCUGCAUCCAG	19	408.172	0	0.000405851	Output/LF_1/cleaveLand_result/t_plot/Ath-miR162b_BolK_0g02510.2_3198_TPlot.pdf
BolK_0g02510.3:3109:Ath-miR162b	Ath-miR162b	BolK_0g02510.3	BolK_0g02510	BolK_0g02510	unnamed protein product [Brassica oleracea]	GO:0003723(RNA binding);GO:0004525(ribonuclease III activity);GO:0005634(nucleus);GO:0005737(cytoplasm);GO:0016442(RISC complex);GO:0030422(production of siRNA involved in RNA interference)	NA	3098	3119	3109	0.944	2	((((((((((((((.(((((((&)))))))-))))))))))))))	CUGGAUGCAGAGGUAUUAUCGA&UCGAUAA-ACCUCUGCAUCCAG	9	193.345	0	0.000811537	Output/LF_1/cleaveLand_result/t_plot/Ath-miR162b_BolK_0g02510.3_3109_TPlot.pdf
BolK_0g02510.4:3212:Ath-miR162b	Ath-miR162b	BolK_0g02510.4	BolK_0g02510	BolK_0g02510	unnamed protein product [Brassica oleracea]	GO:0003723(RNA binding);GO:0004525(ribonuclease III activity);GO:0005634(nucleus);GO:0005737(cytoplasm);GO:0016442(RISC complex);GO:0030422(production of siRNA involved in RNA interference)	NA	3201	3222	3212	0.944	2	((((((((((((((.(((((((&)))))))-))))))))))))))	CUGGAUGCAGAGGUAUUAUCGA&UCGAUAA-ACCUCUGCAUCCAG	18	386.689	0	0.00101432	Output/LF_1/cleaveLand_result/t_plot/Ath-miR162b_BolK_0g02510.4_3212_TPlot.pdf
BolK_0g02510.5:3301:Ath-miR162b	Ath-miR162b	BolK_0g02510.5	BolK_0g02510	BolK_0g02510	unnamed protein product [Brassica oleracea]	GO:0003723(RNA binding);GO:0004525(ribonuclease III activity);GO:0005634(nucleus);GO:0005737(cytoplasm);GO:0016442(RISC complex);GO:0030422(production of siRNA involved in RNA interference)	NA	3290	3311	3301	0.944	2	((((((((((((((.(((((((&)))))))-))))))))))))))	CUGGAUGCAGAGGUAUUAUCGA&UCGAUAA-ACCUCUGCAUCCAG	18	386.689	0	0.00121706	Output/LF_1/cleaveLand_result/t_plot/Ath-miR162b_BolK_0g02510.5_3301_TPlot.pdf
BolK_0g02510.6:3371:Ath-miR162b	Ath-miR162b	BolK_0g02510.6	BolK_0g02510	BolK_0g02510	unnamed protein product [Brassica oleracea]	GO:0003723(RNA binding);GO:0004525(ribonuclease III activity);GO:0005634(nucleus);GO:0005737(cytoplasm);GO:0016442(RISC complex);GO:0030422(production of siRNA involved in RNA interference)	NA	3360	3381	3371	0.944	2	((((((((((((((.(((((((&)))))))-))))))))))))))	CUGGAUGCAGAGGUAUUAUCGA&UCGAUAA-ACCUCUGCAUCCAG	12	257.793	0	0.000202946	Output/LF_1/cleaveLand_result/t_plot/Ath-miR162b_BolK_0g02510.6_3371_TPlot.pdf
BolK_1g49230.1:756:Ath-miR164b	Ath-miR164b	BolK_1g49230.1	BolK_1g49230	BolK_1g49230	unnamed protein product [Brassica oleracea]	GO:0003677(DNA binding);GO:0003700(DNA binding transcription factor activity);GO:0005634(nucleus);GO:0006351(transcription, DNA-templated);GO:0006355(regulation of transcription, DNA-templated);GO:0009793(embryo development ending in seed dormancy);GO:0009908(flower development);GO:0010014(meristem initiation);GO:0010072(primary shoot apical meristem specification);GO:0010223(secondary shoot form…	ko03013(RNA transport);ko03015(mRNA surveillance pathway);ko03018(RNA degradation)	745	765	756	0.900677	2.5	.((((((((((((((((((((&)))))))))))))))))))).	AGCACGUGUCCUGUUUCUCCA&UGGAGAAGCAGGGCACGUGCA	2	42.9655	0	0.000811537	Output/LF_1/cleaveLand_result/t_plot/Ath-miR164b_BolK_1g49230.1_756_TPlot.pdf
BolK_2g19290.1:851:Ath-miR164b	Ath-miR164b	BolK_2g19290.1	BolK_2g19290	BolK_2g19290	unnamed protein product [Brassica oleracea]	GO:0003677(DNA binding);GO:0003700(DNA binding transcription factor activity);GO:0005515(protein binding);GO:0005634(nucleus);GO:0006351(transcription, DNA-templated);GO:0006355(regulation of transcription, DNA-templated);GO:0007275(multicellular organism development);GO:0010072(primary shoot apical meristem specification);GO:0010223(secondary shoot formation);GO:0048366(leaf development);GO:0090…	ko03013(RNA transport);ko03015(mRNA surveillance pathway);ko03018(RNA degradation)	840	860	851	0.896163	2.5	.((((((((((((((((((((&)))))))))))))))))))).	AGCACGUGUCCUGUUUCUCCA&UGGAGAAGCAGGGCACGUGCA	16	343.724	0	0.00121706	Output/LF_1/cleaveLand_result/t_plot/Ath-miR164b_BolK_2g19290.1_851_TPlot.pdf
BolK_3g47360.1:724:Ath-miR164b	Ath-miR164b	BolK_3g47360.1	BolK_3g47360	BolK_3g47360	protein CUP-SHAPED COTYLEDON 1-like [Brassica napus]	GO:0003677(DNA binding);GO:0003700(DNA binding transcription factor activity);GO:0005634(nucleus);GO:0006351(transcription, DNA-templated);GO:0006355(regulation of transcription, DNA-templated);GO:0009793(embryo development ending in seed dormancy);GO:0009908(flower development);GO:0010014(meristem initiation);GO:0010072(primary shoot apical meristem specification);GO:0010223(secondary shoot form…	ko03013(RNA transport);ko03015(mRNA surveillance pathway);ko03018(RNA degradation)	713	733	724	0.900677	2.5	.((((((((((((((((((((&)))))))))))))))))))).	AGCACGUGUCCUGUUUCUCCA&UGGAGAAGCAGGGCACGUGCA	6	128.896	0	0.000608714	Output/LF_1/cleaveLand_result/t_plot/Ath-miR164b_BolK_3g47360.1_724_TPlot.pdf
BolK_3g92400.1:831:Ath-miR164b	Ath-miR164b	BolK_3g92400.1	BolK_3g92400	BolK_3g92400	NAC domain-containing protein 21/22 [Brassica napus]	GO:0003677(DNA binding);GO:0003700(DNA binding transcription factor activity);GO:0005634(nucleus);GO:0006351(transcription, DNA-templated);GO:0006355(regulation of transcription, DNA-templated);GO:0007275(multicellular organism development);GO:0009734(auxin-activated signaling pathway);GO:0010072(primary shoot apical meristem specification);GO:0048527(lateral root development)	NA	820	840	831	0.884876	2	.(((.((((((((((((((((&)))))))))))))))).))).	AGCAAGUGCCCUGCUUCUCCA&UGGAGAAGCAGGGCACGUGCA	5	107.414	0	0.00141976	Output/LF_1/cleaveLand_result/t_plot/Ath-miR164b_BolK_3g92400.1_831_TPlot.pdf
BolK_9g41860.1:880:Ath-miR164b	Ath-miR164b	BolK_9g41860.1	BolK_9g41860	BolK_9g41860	CUC2.1 variant 2 [Brassica carinata]	GO:0003677(DNA binding);GO:0003700(DNA binding transcription factor activity);GO:0005515(protein binding);GO:0005634(nucleus);GO:0006351(transcription, DNA-templated);GO:0006355(regulation of transcription, DNA-templated);GO:0007275(multicellular organism development);GO:0010072(primary shoot apical meristem specification);GO:0010223(secondary shoot formation);GO:0048366(leaf development);GO:0090…	ko03013(RNA transport);ko03015(mRNA surveillance pathway);ko03018(RNA degradation)	869	889	880	0.896163	2.5	.((((((((((((((((((((&)))))))))))))))))))).	AGCACGUGUCCUGUUUCUCCA&UGGAGAAGCAGGGCACGUGCA	177	3802.44	0	0.00101432	Output/LF_1/cleaveLand_result/t_plot/Ath-miR164b_BolK_9g41860.1_880_TPlot.pdf
BolK_1g45530.1:1004:Ath-miR164c	Ath-miR164c	BolK_1g45530.1	BolK_1g45530	BolK_1g45530	unnamed protein product [Brassica oleracea]	GO:0003677(DNA binding);GO:0004190(aspartic-type endopeptidase activity);GO:0005576(extracellular region);GO:0005783(endoplasmic reticulum);GO:0006508(proteolysis);GO:0009414(response to water deprivation);GO:0009627(systemic acquired resistance);GO:0009737(response to abscisic acid);GO:0030163(protein catabolic process);GO:0070001(aspartic-type peptidase activity)	NA	993	1013	1004	0.660754	6	(((.(((-((((.((((((((.&.)))))))).)))).)))-)))	CGCGACG-GCUCCGCUUCUCCG&UGGAGAAGCAGGGCACGU-GCG	3	64.4482	2	0.41111	Output/LF_1/cleaveLand_result/t_plot/Ath-miR164c_BolK_1g45530.1_1004_TPlot.pdf
BolK_1g49230.1:756:Ath-miR164c	Ath-miR164c	BolK_1g49230.1	BolK_1g49230	BolK_1g49230	unnamed protein product [Brassica oleracea]	GO:0003677(DNA binding);GO:0003700(DNA binding transcription factor activity);GO:0005634(nucleus);GO:0006351(transcription, DNA-templated);GO:0006355(regulation of transcription, DNA-templated);GO:0009793(embryo development ending in seed dormancy);GO:0009908(flower development);GO:0010014(meristem initiation);GO:0010072(primary shoot apical meristem specification);GO:0010223(secondary shoot form…	ko03013(RNA transport);ko03015(mRNA surveillance pathway);ko03018(RNA degradation)	745	765	756	0.882483	2.5	.((((((((((((((((((((&)))))))))))))))))))).	AGCACGUGUCCUGUUUCUCCA&UGGAGAAGCAGGGCACGUGCG	2	42.9655	0	0.000811537	Output/LF_1/cleaveLand_result/t_plot/Ath-miR164c_BolK_1g49230.1_756_TPlot.pdf
BolK_2g19290.1:851:Ath-miR164c	Ath-miR164c	BolK_2g19290.1	BolK_2g19290	BolK_2g19290	unnamed protein product [Brassica oleracea]	GO:0003677(DNA binding);GO:0003700(DNA binding transcription factor activity);GO:0005515(protein binding);GO:0005634(nucleus);GO:0006351(transcription, DNA-templated);GO:0006355(regulation of transcription, DNA-templated);GO:0007275(multicellular organism development);GO:0010072(primary shoot apical meristem specification);GO:0010223(secondary shoot formation);GO:0048366(leaf development);GO:0090…	ko03013(RNA transport);ko03015(mRNA surveillance pathway);ko03018(RNA degradation)	840	860	851	0.878049	2.5	.((((((((((((((((((((&)))))))))))))))))))).	AGCACGUGUCCUGUUUCUCCA&UGGAGAAGCAGGGCACGUGCG	16	343.724	0	0.00101432	Output/LF_1/cleaveLand_result/t_plot/Ath-miR164c_BolK_2g19290.1_851_TPlot.pdf
BolK_3g47360.1:724:Ath-miR164c	Ath-miR164c	BolK_3g47360.1	BolK_3g47360	BolK_3g47360	protein CUP-SHAPED COTYLEDON 1-like [Brassica napus]	GO:0003677(DNA binding);GO:0003700(DNA binding transcription factor activity);GO:0005634(nucleus);GO:0006351(transcription, DNA-templated);GO:0006355(regulation of transcription, DNA-templated);GO:0009793(embryo development ending in seed dormancy);GO:0009908(flower development);GO:0010014(meristem initiation);GO:0010072(primary shoot apical meristem specification);GO:0010223(secondary shoot form…	ko03013(RNA transport);ko03015(mRNA surveillance pathway);ko03018(RNA degradation)	713	733	724	0.882483	2.5	.((((((((((((((((((((&)))))))))))))))))))).	AGCACGUGUCCUGUUUCUCCA&UGGAGAAGCAGGGCACGUGCG	6	128.896	0	0.000608714	Output/LF_1/cleaveLand_result/t_plot/Ath-miR164c_BolK_3g47360.1_724_TPlot.pdf
BolK_3g92400.1:831:Ath-miR164c	Ath-miR164c	BolK_3g92400.1	BolK_3g92400	BolK_3g92400	NAC domain-containing protein 21/22 [Brassica napus]	GO:0003677(DNA binding);GO:0003700(DNA binding transcription factor activity);GO:0005634(nucleus);GO:0006351(transcription, DNA-templated);GO:0006355(regulation of transcription, DNA-templated);GO:0007275(multicellular organism development);GO:0009734(auxin-activated signaling pathway);GO:0010072(primary shoot apical meristem specification);GO:0048527(lateral root development)	NA	820	840	831	0.866962	2	.(((.((((((((((((((((&)))))))))))))))).))).	AGCAAGUGCCCUGCUUCUCCA&UGGAGAAGCAGGGCACGUGCG	5	107.414	0	0.00223014	Output/LF_1/cleaveLand_result/t_plot/Ath-miR164c_BolK_3g92400.1_831_TPlot.pdf
BolK_9g41860.1:880:Ath-miR164c	Ath-miR164c	BolK_9g41860.1	BolK_9g41860	BolK_9g41860	CUC2.1 variant 2 [Brassica carinata]	GO:0003677(DNA binding);GO:0003700(DNA binding transcription factor activity);GO:0005515(protein binding);GO:0005634(nucleus);GO:0006351(transcription, DNA-templated);GO:0006355(regulation of transcription, DNA-templated);GO:0007275(multicellular organism development);GO:0010072(primary shoot apical meristem specification);GO:0010223(secondary shoot formation);GO:0048366(leaf development);GO:0090…	ko03013(RNA transport);ko03015(mRNA surveillance pathway);ko03018(RNA degradation)	869	889	880	0.878049	2.5	.((((((((((((((((((((&)))))))))))))))))))).	AGCACGUGUCCUGUUUCUCCA&UGGAGAAGCAGGGCACGUGCG	177	3802.44	0	0.00121706	Output/LF_1/cleaveLand_result/t_plot/Ath-miR164c_BolK_9g41860.1_880_TPlot.pdf
BolK_1g06480.1:928:Ath-miR165a	Ath-miR165a	BolK_1g06480.1	BolK_1g06480	BolK_1g06480	unnamed protein product [Brassica oleracea]	GO:0003677(DNA binding);GO:0003700(DNA binding transcription factor activity);GO:0005634(nucleus);GO:0006351(transcription, DNA-templated);GO:0006355(regulation of transcription, DNA-templated);GO:0008284(positive regulation of cell proliferation);GO:0008289(lipid binding);GO:0009733(response to auxin);GO:0010014(meristem initiation);GO:0010067(procambium histogenesis);GO:0010072(primary shoot ap…	NA	917	937	928	0.866667	3	..((((((((((((((((((.&.))))))))))))))))))..	CUGGGAUGAAGCCUGGUCCGG&UCGGACCAGGCUUCAUCCCCC	2	42.9655	2	0.0179402	Output/LF_1/cleaveLand_result/t_plot/Ath-miR165a_BolK_1g06480.1_928_TPlot.pdf
BolK_3g85890.1:985:Ath-miR165a	Ath-miR165a	BolK_3g85890.1	BolK_3g85890	BolK_3g85890	unnamed protein product [Brassica oleracea]	GO:0003677(DNA binding);GO:0003700(DNA binding transcription factor activity);GO:0005634(nucleus);GO:0006351(transcription, DNA-templated);GO:0006355(regulation of transcription, DNA-templated);GO:0008284(positive regulation of cell proliferation);GO:0008289(lipid binding);GO:0009733(response to auxin);GO:0010014(meristem initiation);GO:0010067(procambium histogenesis);GO:0010072(primary shoot ap…	NA	974	994	985	0.866667	3	..((((((((((((((((((.&.))))))))))))))))))..	CUGGGAUGAAGCCUGGUCCGG&UCGGACCAGGCUUCAUCCCCC	2	42.9655	0	0.000202946	Output/LF_1/cleaveLand_result/t_plot/Ath-miR165a_BolK_3g85890.1_985_TPlot.pdf
BolK_4g62300.1:913:Ath-miR165a	Ath-miR165a	BolK_4g62300.1	BolK_4g62300	BolK_4g62300	PREDICTED: homeobox-leucine zipper protein ATHB-14 isoform X1 [Brassica oleracea var. oleracea]	GO:0003677(DNA binding);GO:0003700(DNA binding transcription factor activity);GO:0005634(nucleus);GO:0006351(transcription, DNA-templated);GO:0006355(regulation of transcription, DNA-templated);GO:0008289(lipid binding);GO:0009855(determination of bilateral symmetry);GO:0009944(polarity specification of adaxial/abaxial axis);GO:0009955(adaxial/abaxial pattern specification);GO:0010014(meristem in…	NA	902	922	913	0.866667	3	..((((((((((((((((((.&.))))))))))))))))))..	UUGGGAUGAAGCCUGGUCCGG&UCGGACCAGGCUUCAUCCCCC	21	451.138	2	0.0223747	Output/LF_1/cleaveLand_result/t_plot/Ath-miR165a_BolK_4g62300.1_913_TPlot.pdf
BolK_5g28380.1:838:Ath-miR165a	Ath-miR165a	BolK_5g28380.1	BolK_5g28380	BolK_5g28380	homeobox-leucine zipper protein ATHB-9 [Brassica napus]	GO:0003677(DNA binding);GO:0003700(DNA binding transcription factor activity);GO:0005515(protein binding);GO:0005634(nucleus);GO:0006351(transcription, DNA-templated);GO:0006355(regulation of transcription, DNA-templated);GO:0008289(lipid binding);GO:0009855(determination of bilateral symmetry);GO:0009880(embryonic pattern specification);GO:0009943(adaxial/abaxial axis specification);GO:0009944(p…	NA	827	847	838	0.866667	3	..((((((((((((((((((.&.))))))))))))))))))..	UUGGGAUGAAGCCUGGUCCGG&UCGGACCAGGCUUCAUCCCCC	4	85.931	0	0.000405851	Output/LF_1/cleaveLand_result/t_plot/Ath-miR165a_BolK_5g28380.1_838_TPlot.pdf
BolK_5g28380.2:681:Ath-miR165a	Ath-miR165a	BolK_5g28380.2	BolK_5g28380	BolK_5g28380	homeobox-leucine zipper protein ATHB-9 [Brassica napus]	GO:0003677(DNA binding);GO:0003700(DNA binding transcription factor activity);GO:0005515(protein binding);GO:0005634(nucleus);GO:0006351(transcription, DNA-templated);GO:0006355(regulation of transcription, DNA-templated);GO:0008289(lipid binding);GO:0009855(determination of bilateral symmetry);GO:0009880(embryonic pattern specification);GO:0009943(adaxial/abaxial axis specification);GO:0009944(p…	NA	670	690	681	0.866667	3	..((((((((((((((((((.&.))))))))))))))))))..	UUGGGAUGAAGCCUGGUCCGG&UCGGACCAGGCUUCAUCCCCC	6	128.896	0	0.000608714	Output/LF_1/cleaveLand_result/t_plot/Ath-miR165a_BolK_5g28380.2_681_TPlot.pdf
BolK_1g06480.1:928:Ath-miR165b	Ath-miR165b	BolK_1g06480.1	BolK_1g06480	BolK_1g06480	unnamed protein product [Brassica oleracea]	GO:0003677(DNA binding);GO:0003700(DNA binding transcription factor activity);GO:0005634(nucleus);GO:0006351(transcription, DNA-templated);GO:0006355(regulation of transcription, DNA-templated);GO:0008284(positive regulation of cell proliferation);GO:0008289(lipid binding);GO:0009733(response to auxin);GO:0010014(meristem initiation);GO:0010067(procambium histogenesis);GO:0010072(primary shoot ap…	NA	917	937	928	0.866667	3	..((((((((((((((((((.&.))))))))))))))))))..	CUGGGAUGAAGCCUGGUCCGG&UCGGACCAGGCUUCAUCCCCC	2	42.9655	2	0.0223747	Output/LF_1/cleaveLand_result/t_plot/Ath-miR165b_BolK_1g06480.1_928_TPlot.pdf
BolK_3g85890.1:985:Ath-miR165b	Ath-miR165b	BolK_3g85890.1	BolK_3g85890	BolK_3g85890	unnamed protein product [Brassica oleracea]	GO:0003677(DNA binding);GO:0003700(DNA binding transcription factor activity);GO:0005634(nucleus);GO:0006351(transcription, DNA-templated);GO:0006355(regulation of transcription, DNA-templated);GO:0008284(positive regulation of cell proliferation);GO:0008289(lipid binding);GO:0009733(response to auxin);GO:0010014(meristem initiation);GO:0010067(procambium histogenesis);GO:0010072(primary shoot ap…	NA	974	994	985	0.866667	3	..((((((((((((((((((.&.))))))))))))))))))..	CUGGGAUGAAGCCUGGUCCGG&UCGGACCAGGCUUCAUCCCCC	2	42.9655	0	0.000608714	Output/LF_1/cleaveLand_result/t_plot/Ath-miR165b_BolK_3g85890.1_985_TPlot.pdf
BolK_4g62300.1:913:Ath-miR165b	Ath-miR165b	BolK_4g62300.1	BolK_4g62300	BolK_4g62300	PREDICTED: homeobox-leucine zipper protein ATHB-14 isoform X1 [Brassica oleracea var. oleracea]	GO:0003677(DNA binding);GO:0003700(DNA binding transcription factor activity);GO:0005634(nucleus);GO:0006351(transcription, DNA-templated);GO:0006355(regulation of transcription, DNA-templated);GO:0008289(lipid binding);GO:0009855(determination of bilateral symmetry);GO:0009944(polarity specification of adaxial/abaxial axis);GO:0009955(adaxial/abaxial pattern specification);GO:0010014(meristem in…	NA	902	922	913	0.866667	3	..((((((((((((((((((.&.))))))))))))))))))..	UUGGGAUGAAGCCUGGUCCGG&UCGGACCAGGCUUCAUCCCCC	21	451.138	2	0.0267893	Output/LF_1/cleaveLand_result/t_plot/Ath-miR165b_BolK_4g62300.1_913_TPlot.pdf
BolK_5g28380.1:838:Ath-miR165b	Ath-miR165b	BolK_5g28380.1	BolK_5g28380	BolK_5g28380	homeobox-leucine zipper protein ATHB-9 [Brassica napus]	GO:0003677(DNA binding);GO:0003700(DNA binding transcription factor activity);GO:0005515(protein binding);GO:0005634(nucleus);GO:0006351(transcription, DNA-templated);GO:0006355(regulation of transcription, DNA-templated);GO:0008289(lipid binding);GO:0009855(determination of bilateral symmetry);GO:0009880(embryonic pattern specification);GO:0009943(adaxial/abaxial axis specification);GO:0009944(p…	NA	827	847	838	0.866667	3	..((((((((((((((((((.&.))))))))))))))))))..	UUGGGAUGAAGCCUGGUCCGG&UCGGACCAGGCUUCAUCCCCC	4	85.931	0	0.000202946	Output/LF_1/cleaveLand_result/t_plot/Ath-miR165b_BolK_5g28380.1_838_TPlot.pdf
BolK_5g28380.2:681:Ath-miR165b	Ath-miR165b	BolK_5g28380.2	BolK_5g28380	BolK_5g28380	homeobox-leucine zipper protein ATHB-9 [Brassica napus]	GO:0003677(DNA binding);GO:0003700(DNA binding transcription factor activity);GO:0005515(protein binding);GO:0005634(nucleus);GO:0006351(transcription, DNA-templated);GO:0006355(regulation of transcription, DNA-templated);GO:0008289(lipid binding);GO:0009855(determination of bilateral symmetry);GO:0009880(embryonic pattern specification);GO:0009943(adaxial/abaxial axis specification);GO:0009944(p…	NA	670	690	681	0.866667	3	..((((((((((((((((((.&.))))))))))))))))))..	UUGGGAUGAAGCCUGGUCCGG&UCGGACCAGGCUUCAUCCCCC	6	128.896	0	0.000405851	Output/LF_1/cleaveLand_result/t_plot/Ath-miR165b_BolK_5g28380.2_681_TPlot.pdf
BolK_1g06480.1:928:Ath-miR166a	Ath-miR166a	BolK_1g06480.1	BolK_1g06480	BolK_1g06480	unnamed protein product [Brassica oleracea]	GO:0003677(DNA binding);GO:0003700(DNA binding transcription factor activity);GO:0005634(nucleus);GO:0006351(transcription, DNA-templated);GO:0006355(regulation of transcription, DNA-templated);GO:0008284(positive regulation of cell proliferation);GO:0008289(lipid binding);GO:0009733(response to auxin);GO:0010014(meristem initiation);GO:0010067(procambium histogenesis);GO:0010072(primary shoot ap…	NA	917	937	928	0.848073	3.5	..((((((((((((((((((.&.))))))))))))))))))..	CUGGGAUGAAGCCUGGUCCGG&UCGGACCAGGCUUCAUUCCCC	2	42.9655	2	0.0399136	Output/LF_1/cleaveLand_result/t_plot/Ath-miR166a_BolK_1g06480.1_928_TPlot.pdf
BolK_3g85890.1:985:Ath-miR166a	Ath-miR166a	BolK_3g85890.1	BolK_3g85890	BolK_3g85890	unnamed protein product [Brassica oleracea]	GO:0003677(DNA binding);GO:0003700(DNA binding transcription factor activity);GO:0005634(nucleus);GO:0006351(transcription, DNA-templated);GO:0006355(regulation of transcription, DNA-templated);GO:0008284(positive regulation of cell proliferation);GO:0008289(lipid binding);GO:0009733(response to auxin);GO:0010014(meristem initiation);GO:0010067(procambium histogenesis);GO:0010072(primary shoot ap…	NA	974	994	985	0.848073	3.5	..((((((((((((((((((.&.))))))))))))))))))..	CUGGGAUGAAGCCUGGUCCGG&UCGGACCAGGCUUCAUUCCCC	2	42.9655	0	0.00121706	Output/LF_1/cleaveLand_result/t_plot/Ath-miR166a_BolK_3g85890.1_985_TPlot.pdf
BolK_3g89860.1:1038:Ath-miR166a	Ath-miR166a	BolK_3g89860.1	BolK_3g89860	BolK_3g89860	unnamed protein product [Brassica oleracea]	GO:0003677(DNA binding);GO:0003700(DNA binding transcription factor activity);GO:0005634(nucleus);GO:0006351(transcription, DNA-templated);GO:0006355(regulation of transcription, DNA-templated);GO:0008289(lipid binding);GO:0009855(determination of bilateral symmetry);GO:0009965(leaf morphogenesis);GO:0010014(meristem initiation);GO:0010073(meristem maintenance);GO:0010075(regulation of meristem g…	NA	1027	1047	1038	0.85941	3	..((((((((((((((((((.&.))))))))))))))))))..	CUGGAAUGAAGCCUGGUCCGG&UCGGACCAGGCUUCAUUCCCC	2	42.9655	2	0.0090107	Output/LF_1/cleaveLand_result/t_plot/Ath-miR166a_BolK_3g89860.1_1038_TPlot.pdf
BolK_4g14160.1:1193:Ath-miR166a	Ath-miR166a	BolK_4g14160.1	BolK_4g14160	BolK_4g14160	unnamed protein product [Brassica oleracea]	GO:0003677(DNA binding);GO:0003700(DNA binding transcription factor activity);GO:0005634(nucleus);GO:0006351(transcription, DNA-templated);GO:0006355(regulation of transcription, DNA-templated);GO:0008289(lipid binding);GO:0009855(determination of bilateral symmetry);GO:0009944(polarity specification of adaxial/abaxial axis);GO:0009955(adaxial/abaxial pattern specification);GO:0010014(meristem in…	NA	1182	1202	1193	0.75737	4	..((.(((((((((((((((.&.))))))))))))))).))..	UUGGUAUGAAGCCUGGUCCGG&UCGGACCAGGCUUCAUUCCCC	2	42.9655	1	0.00782873	Output/LF_1/cleaveLand_result/t_plot/Ath-miR166a_BolK_4g14160.1_1193_TPlot.pdf
BolK_4g14160.3:397:Ath-miR166a	Ath-miR166a	BolK_4g14160.3	BolK_4g14160	BolK_4g14160	unnamed protein product [Brassica oleracea]	GO:0003677(DNA binding);GO:0003700(DNA binding transcription factor activity);GO:0005634(nucleus);GO:0006351(transcription, DNA-templated);GO:0006355(regulation of transcription, DNA-templated);GO:0008289(lipid binding);GO:0009855(determination of bilateral symmetry);GO:0009944(polarity specification of adaxial/abaxial axis);GO:0009955(adaxial/abaxial pattern specification);GO:0010014(meristem in…	NA	386	406	397	0.75737	4	..((.(((((((((((((((.&.))))))))))))))).))..	UUGGUAUGAAGCCUGGUCCGG&UCGGACCAGGCUUCAUUCCCC	4	85.931	0	0.0028375	Output/LF_1/cleaveLand_result/t_plot/Ath-miR166a_BolK_4g14160.3_397_TPlot.pdf
BolK_4g62300.1:913:Ath-miR166a	Ath-miR166a	BolK_4g62300.1	BolK_4g62300	BolK_4g62300	PREDICTED: homeobox-leucine zipper protein ATHB-14 isoform X1 [Brassica oleracea var. oleracea]	GO:0003677(DNA binding);GO:0003700(DNA binding transcription factor activity);GO:0005634(nucleus);GO:0006351(transcription, DNA-templated);GO:0006355(regulation of transcription, DNA-templated);GO:0008289(lipid binding);GO:0009855(determination of bilateral symmetry);GO:0009944(polarity specification of adaxial/abaxial axis);GO:0009955(adaxial/abaxial pattern specification);GO:0010014(meristem in…	NA	902	922	913	0.848073	3.5	..((((((((((((((((((.&.))))))))))))))))))..	UUGGGAUGAAGCCUGGUCCGG&UCGGACCAGGCUUCAUUCCCC	21	451.138	2	0.0442489	Output/LF_1/cleaveLand_result/t_plot/Ath-miR166a_BolK_4g62300.1_913_TPlot.pdf
BolK_5g28380.1:838:Ath-miR166a	Ath-miR166a	BolK_5g28380.1	BolK_5g28380	BolK_5g28380	homeobox-leucine zipper protein ATHB-9 [Brassica napus]	GO:0003677(DNA binding);GO:0003700(DNA binding transcription factor activity);GO:0005515(protein binding);GO:0005634(nucleus);GO:0006351(transcription, DNA-templated);GO:0006355(regulation of transcription, DNA-templated);GO:0008289(lipid binding);GO:0009855(determination of bilateral symmetry);GO:0009880(embryonic pattern specification);GO:0009943(adaxial/abaxial axis specification);GO:0009944(p…	NA	827	847	838	0.848073	3.5	..((((((((((((((((((.&.))))))))))))))))))..	UUGGGAUGAAGCCUGGUCCGG&UCGGACCAGGCUUCAUUCCCC	4	85.931	0	0.00141976	Output/LF_1/cleaveLand_result/t_plot/Ath-miR166a_BolK_5g28380.1_838_TPlot.pdf
BolK_5g28380.2:681:Ath-miR166a	Ath-miR166a	BolK_5g28380.2	BolK_5g28380	BolK_5g28380	homeobox-leucine zipper protein ATHB-9 [Brassica napus]	GO:0003677(DNA binding);GO:0003700(DNA binding transcription factor activity);GO:0005515(protein binding);GO:0005634(nucleus);GO:0006351(transcription, DNA-templated);GO:0006355(regulation of transcription, DNA-templated);GO:0008289(lipid binding);GO:0009855(determination of bilateral symmetry);GO:0009880(embryonic pattern specification);GO:0009943(adaxial/abaxial axis specification);GO:0009944(p…	NA	670	690	681	0.848073	3.5	..((((((((((((((((((.&.))))))))))))))))))..	UUGGGAUGAAGCCUGGUCCGG&UCGGACCAGGCUUCAUUCCCC	6	128.896	0	0.00162241	Output/LF_1/cleaveLand_result/t_plot/Ath-miR166a_BolK_5g28380.2_681_TPlot.pdf
BolK_6g06960.2:845:Ath-miR166a	Ath-miR166a	BolK_6g06960.2	BolK_6g06960	BolK_6g06960	unnamed protein product [Brassica oleracea]	GO:0003677(DNA binding);GO:0003700(DNA binding transcription factor activity);GO:0005634(nucleus);GO:0006351(transcription, DNA-templated);GO:0006355(regulation of transcription, DNA-templated);GO:0008289(lipid binding);GO:0009855(determination of bilateral symmetry);GO:0009965(leaf morphogenesis);GO:0010014(meristem initiation);GO:0010073(meristem maintenance);GO:0010075(regulation of meristem g…	NA	834	854	845	0.85941	3	..((((((((((((((((((.&.))))))))))))))))))..	CUGGAAUGAAGCCUGGUCCGG&UCGGACCAGGCUUCAUUCCCC	2	42.9655	2	0.0134856	Output/LF_1/cleaveLand_result/t_plot/Ath-miR166a_BolK_6g06960.2_845_TPlot.pdf
BolK_1g06480.1:928:Ath-miR166b	Ath-miR166b	BolK_1g06480.1	BolK_1g06480	BolK_1g06480	unnamed protein product [Brassica oleracea]	GO:0003677(DNA binding);GO:0003700(DNA binding transcription factor activity);GO:0005634(nucleus);GO:0006351(transcription, DNA-templated);GO:0006355(regulation of transcription, DNA-templated);GO:0008284(positive regulation of cell proliferation);GO:0008289(lipid binding);GO:0009733(response to auxin);GO:0010014(meristem initiation);GO:0010067(procambium histogenesis);GO:0010072(primary shoot ap…	NA	917	937	928	0.848073	3.5	..((((((((((((((((((.&.))))))))))))))))))..	CUGGGAUGAAGCCUGGUCCGG&UCGGACCAGGCUUCAUUCCCC	2	42.9655	2	0.0311838	Output/LF_1/cleaveLand_result/t_plot/Ath-miR166b_BolK_1g06480.1_928_TPlot.pdf
BolK_3g85890.1:985:Ath-miR166b	Ath-miR166b	BolK_3g85890.1	BolK_3g85890	BolK_3g85890	unnamed protein product [Brassica oleracea]	GO:0003677(DNA binding);GO:0003700(DNA binding transcription factor activity);GO:0005634(nucleus);GO:0006351(transcription, DNA-templated);GO:0006355(regulation of transcription, DNA-templated);GO:0008284(positive regulation of cell proliferation);GO:0008289(lipid binding);GO:0009733(response to auxin);GO:0010014(meristem initiation);GO:0010067(procambium histogenesis);GO:0010072(primary shoot ap…	NA	974	994	985	0.848073	3.5	..((((((((((((((((((.&.))))))))))))))))))..	CUGGGAUGAAGCCUGGUCCGG&UCGGACCAGGCUUCAUUCCCC	2	42.9655	0	0.00182503	Output/LF_1/cleaveLand_result/t_plot/Ath-miR166b_BolK_3g85890.1_985_TPlot.pdf
BolK_3g89860.1:1038:Ath-miR166b	Ath-miR166b	BolK_3g89860.1	BolK_3g89860	BolK_3g89860	unnamed protein product [Brassica oleracea]	GO:0003677(DNA binding);GO:0003700(DNA binding transcription factor activity);GO:0005634(nucleus);GO:0006351(transcription, DNA-templated);GO:0006355(regulation of transcription, DNA-templated);GO:0008289(lipid binding);GO:0009855(determination of bilateral symmetry);GO:0009965(leaf morphogenesis);GO:0010014(meristem initiation);GO:0010073(meristem maintenance);GO:0010075(regulation of meristem g…	NA	1027	1047	1038	0.85941	3	..((((((((((((((((((.&.))))))))))))))))))..	CUGGAAUGAAGCCUGGUCCGG&UCGGACCAGGCUUCAUUCCCC	2	42.9655	2	0.0090107	Output/LF_1/cleaveLand_result/t_plot/Ath-miR166b_BolK_3g89860.1_1038_TPlot.pdf
BolK_4g14160.1:1193:Ath-miR166b	Ath-miR166b	BolK_4g14160.1	BolK_4g14160	BolK_4g14160	unnamed protein product [Brassica oleracea]	GO:0003677(DNA binding);GO:0003700(DNA binding transcription factor activity);GO:0005634(nucleus);GO:0006351(transcription, DNA-templated);GO:0006355(regulation of transcription, DNA-templated);GO:0008289(lipid binding);GO:0009855(determination of bilateral symmetry);GO:0009944(polarity specification of adaxial/abaxial axis);GO:0009955(adaxial/abaxial pattern specification);GO:0010014(meristem in…	NA	1182	1202	1193	0.75737	4	..((.(((((((((((((((.&.))))))))))))))).))..	UUGGUAUGAAGCCUGGUCCGG&UCGGACCAGGCUUCAUUCCCC	2	42.9655	1	0.00782873	Output/LF_1/cleaveLand_result/t_plot/Ath-miR166b_BolK_4g14160.1_1193_TPlot.pdf
BolK_1g06640.1:225:Bna-miRN298a	Bna-miRN298a	BolK_1g06640.1	BolK_1g06640	BolK_1g06640	unnamed protein product [Brassica oleracea]	GO:0003677(DNA binding);GO:0003700(DNA binding transcription factor activity);GO:0005634(nucleus);GO:0006351(transcription, DNA-templated);GO:0006355(regulation of transcription, DNA-templated);GO:0009873(ethylene-activated signaling pathway);GO:0043565(sequence-specific DNA binding);GO:0044212(transcription regulatory region DNA binding)	NA	214	233	225	0.688525	4.5	.(((.(((((((((((-((((&)))).)))))))))))-))).	UCCGCCAUUCUCAACU-UCCC&GGGAUAGUUGAGAAUG-UGGC	1	21.4827	4	0.908494	Output/LF_1/cleaveLand_result/t_plot/Bna-miRN298a_BolK_1g06640.1_225_TPlot.pdf
BolK_1g08540.1:1183:Bra-miRN316	Bra-miRN316	BolK_1g08540.1	BolK_1g08540	BolK_1g08540	CBL-interacting protein kinase [Brassica napus]	GO:0004674(protein serine/threonine kinase activity);GO:0005515(protein binding);GO:0005524(ATP binding);GO:0005622(intracellular);GO:0005783(endoplasmic reticulum);GO:0005886(plasma membrane);GO:0007275(multicellular organism development);GO:0009414(response to water deprivation);GO:0009651(response to salt stress);GO:0010540(basipetal auxin transport);GO:0016301(kinase activity);GO:0018105(pept…	NA	1173	1192	1183	0.694079	7	((((((((.(((((((((((&))))))))))).))))))))	GGUGGAGGCGGAGAUAUUCG&UGAAUGUCUUUCUCUUCAUC	1	21.4827	4	1	Output/LF_1/cleaveLand_result/t_plot/Bra-miRN316_BolK_1g08540.1_1183_TPlot.pdf
BolK_1g08610.1:420:Ath-miR395b	Ath-miR395b	BolK_1g08610.1	BolK_1g08610	BolK_1g08610	50S ribosomal protein L21, mitochondrial-like [Brassica napus]	GO:0000741(karyogamy);GO:0003735(structural constituent of ribosome);GO:0005739(mitochondrion);GO:0005762(mitochondrial large ribosomal subunit);GO:0005840(ribosome);GO:0006412(translation);GO:0007338(single fertilization);GO:0009507(chloroplast);GO:0009553(embryo sac development);GO:0009555(pollen development);GO:0009567(double fertilization forming a zygote and endosperm);GO:0010197(polar nucle…	ko03010(Ribosome)	409	428	420	0.655422	6.5	((((((((((((((-((((..&..)))).))))))))))))))	GGGUCCUCUCAAAC-CUUCCG&CUGAAGUGUUUGGGGGGACUC	1	21.4827	4	0.891963	Output/LF_1/cleaveLand_result/t_plot/Ath-miR395b_BolK_1g08610.1_420_TPlot.pdf
BolK_1g08610.1:420:Ath-miR395c	Ath-miR395c	BolK_1g08610.1	BolK_1g08610	BolK_1g08610	50S ribosomal protein L21, mitochondrial-like [Brassica napus]	GO:0000741(karyogamy);GO:0003735(structural constituent of ribosome);GO:0005739(mitochondrion);GO:0005762(mitochondrial large ribosomal subunit);GO:0005840(ribosome);GO:0006412(translation);GO:0007338(single fertilization);GO:0009507(chloroplast);GO:0009553(embryo sac development);GO:0009555(pollen development);GO:0009567(double fertilization forming a zygote and endosperm);GO:0010197(polar nucle…	ko03010(Ribosome)	409	428	420	0.655422	6.5	((((((((((((((-((((..&..)))).))))))))))))))	GGGUCCUCUCAAAC-CUUCCG&CUGAAGUGUUUGGGGGGACUC	1	21.4827	4	0.898907	Output/LF_1/cleaveLand_result/t_plot/Ath-miR395c_BolK_1g08610.1_420_TPlot.pdf
BolK_1g08610.1:420:Ath-miR395f	Ath-miR395f	BolK_1g08610.1	BolK_1g08610	BolK_1g08610	50S ribosomal protein L21, mitochondrial-like [Brassica napus]	GO:0000741(karyogamy);GO:0003735(structural constituent of ribosome);GO:0005739(mitochondrion);GO:0005762(mitochondrial large ribosomal subunit);GO:0005840(ribosome);GO:0006412(translation);GO:0007338(single fertilization);GO:0009507(chloroplast);GO:0009553(embryo sac development);GO:0009555(pollen development);GO:0009567(double fertilization forming a zygote and endosperm);GO:0010197(polar nucle…	ko03010(Ribosome)	409	428	420	0.655422	6.5	((((((((((((((-((((..&..)))).))))))))))))))	GGGUCCUCUCAAAC-CUUCCG&CUGAAGUGUUUGGGGGGACUC	1	21.4827	4	0.884543	Output/LF_1/cleaveLand_result/t_plot/Ath-miR395f_BolK_1g08610.1_420_TPlot.pdf
BolK_1g08610.1:420:Bra-miR395g	Bra-miR395g	BolK_1g08610.1	BolK_1g08610	BolK_1g08610	50S ribosomal protein L21, mitochondrial-like [Brassica napus]	GO:0000741(karyogamy);GO:0003735(structural constituent of ribosome);GO:0005739(mitochondrion);GO:0005762(mitochondrial large ribosomal subunit);GO:0005840(ribosome);GO:0006412(translation);GO:0007338(single fertilization);GO:0009507(chloroplast);GO:0009553(embryo sac development);GO:0009555(pollen development);GO:0009567(double fertilization forming a zygote and endosperm);GO:0010197(polar nucle…	ko03010(Ribosome)	409	428	420	0.655422	6.5	((((((((((((((-((((..&..)))).))))))))))))))	GGGUCCUCUCAAAC-CUUCCG&CUGAAGUGUUUGGGGGGACUC	1	21.4827	4	0.897214	Output/LF_1/cleaveLand_result/t_plot/Bra-miR395g_BolK_1g08610.1_420_TPlot.pdf
BolK_1g08610.1:420:Bra-miR395h	Bra-miR395h	BolK_1g08610.1	BolK_1g08610	BolK_1g08610	50S ribosomal protein L21, mitochondrial-like [Brassica napus]	GO:0000741(karyogamy);GO:0003735(structural constituent of ribosome);GO:0005739(mitochondrion);GO:0005762(mitochondrial large ribosomal subunit);GO:0005840(ribosome);GO:0006412(translation);GO:0007338(single fertilization);GO:0009507(chloroplast);GO:0009553(embryo sac development);GO:0009555(pollen development);GO:0009567(double fertilization forming a zygote and endosperm);GO:0010197(polar nucle…	ko03010(Ribosome)	409	428	420	0.655422	6.5	((((((((((((((-((((..&..)))).))))))))))))))	GGGUCCUCUCAAAC-CUUCCG&CUGAAGUGUUUGGGGGGACUC	1	21.4827	4	0.886445	Output/LF_1/cleaveLand_result/t_plot/Bra-miR395h_BolK_1g08610.1_420_TPlot.pdf
BolK_1g08610.1:420:Bra-miR395i	Bra-miR395i	BolK_1g08610.1	BolK_1g08610	BolK_1g08610	50S ribosomal protein L21, mitochondrial-like [Brassica napus]	GO:0000741(karyogamy);GO:0003735(structural constituent of ribosome);GO:0005739(mitochondrion);GO:0005762(mitochondrial large ribosomal subunit);GO:0005840(ribosome);GO:0006412(translation);GO:0007338(single fertilization);GO:0009507(chloroplast);GO:0009553(embryo sac development);GO:0009555(pollen development);GO:0009567(double fertilization forming a zygote and endosperm);GO:0010197(polar nucle…	ko03010(Ribosome)	409	428	420	0.655422	6.5	((((((((((((((-((((..&..)))).))))))))))))))	GGGUCCUCUCAAAC-CUUCCG&CUGAAGUGUUUGGGGGGACUC	1	21.4827	4	0.888315	Output/LF_1/cleaveLand_result/t_plot/Bra-miR395i_BolK_1g08610.1_420_TPlot.pdf
BolK_4g14160.3:397:Ath-miR166b	Ath-miR166b	BolK_4g14160.3	BolK_4g14160	BolK_4g14160	unnamed protein product [Brassica oleracea]	GO:0003677(DNA binding);GO:0003700(DNA binding transcription factor activity);GO:0005634(nucleus);GO:0006351(transcription, DNA-templated);GO:0006355(regulation of transcription, DNA-templated);GO:0008289(lipid binding);GO:0009855(determination of bilateral symmetry);GO:0009944(polarity specification of adaxial/abaxial axis);GO:0009955(adaxial/abaxial pattern specification);GO:0010014(meristem in…	NA	386	406	397	0.75737	4	..((.(((((((((((((((.&.))))))))))))))).))..	UUGGUAUGAAGCCUGGUCCGG&UCGGACCAGGCUUCAUUCCCC	4	85.931	0	0.0032422	Output/LF_1/cleaveLand_result/t_plot/Ath-miR166b_BolK_4g14160.3_397_TPlot.pdf
BolK_4g62300.1:913:Ath-miR166b	Ath-miR166b	BolK_4g62300.1	BolK_4g62300	BolK_4g62300	PREDICTED: homeobox-leucine zipper protein ATHB-14 isoform X1 [Brassica oleracea var. oleracea]	GO:0003677(DNA binding);GO:0003700(DNA binding transcription factor activity);GO:0005634(nucleus);GO:0006351(transcription, DNA-templated);GO:0006355(regulation of transcription, DNA-templated);GO:0008289(lipid binding);GO:0009855(determination of bilateral symmetry);GO:0009944(polarity specification of adaxial/abaxial axis);GO:0009955(adaxial/abaxial pattern specification);GO:0010014(meristem in…	NA	902	922	913	0.848073	3.5	..((((((((((((((((((.&.))))))))))))))))))..	UUGGGAUGAAGCCUGGUCCGG&UCGGACCAGGCUUCAUUCCCC	21	451.138	2	0.0267893	Output/LF_1/cleaveLand_result/t_plot/Ath-miR166b_BolK_4g62300.1_913_TPlot.pdf
BolK_5g28380.1:838:Ath-miR166b	Ath-miR166b	BolK_5g28380.1	BolK_5g28380	BolK_5g28380	homeobox-leucine zipper protein ATHB-9 [Brassica napus]	GO:0003677(DNA binding);GO:0003700(DNA binding transcription factor activity);GO:0005515(protein binding);GO:0005634(nucleus);GO:0006351(transcription, DNA-templated);GO:0006355(regulation of transcription, DNA-templated);GO:0008289(lipid binding);GO:0009855(determination of bilateral symmetry);GO:0009880(embryonic pattern specification);GO:0009943(adaxial/abaxial axis specification);GO:0009944(p…	NA	827	847	838	0.848073	3.5	..((((((((((((((((((.&.))))))))))))))))))..	UUGGGAUGAAGCCUGGUCCGG&UCGGACCAGGCUUCAUUCCCC	4	85.931	0	0.00223014	Output/LF_1/cleaveLand_result/t_plot/Ath-miR166b_BolK_5g28380.1_838_TPlot.pdf
BolK_5g28380.2:681:Ath-miR166b	Ath-miR166b	BolK_5g28380.2	BolK_5g28380	BolK_5g28380	homeobox-leucine zipper protein ATHB-9 [Brassica napus]	GO:0003677(DNA binding);GO:0003700(DNA binding transcription factor activity);GO:0005515(protein binding);GO:0005634(nucleus);GO:0006351(transcription, DNA-templated);GO:0006355(regulation of transcription, DNA-templated);GO:0008289(lipid binding);GO:0009855(determination of bilateral symmetry);GO:0009880(embryonic pattern specification);GO:0009943(adaxial/abaxial axis specification);GO:0009944(p…	NA	670	690	681	0.848073	3.5	..((((((((((((((((((.&.))))))))))))))))))..	UUGGGAUGAAGCCUGGUCCGG&UCGGACCAGGCUUCAUUCCCC	6	128.896	0	0.00202761	Output/LF_1/cleaveLand_result/t_plot/Ath-miR166b_BolK_5g28380.2_681_TPlot.pdf
BolK_6g06960.2:845:Ath-miR166b	Ath-miR166b	BolK_6g06960.2	BolK_6g06960	BolK_6g06960	unnamed protein product [Brassica oleracea]	GO:0003677(DNA binding);GO:0003700(DNA binding transcription factor activity);GO:0005634(nucleus);GO:0006351(transcription, DNA-templated);GO:0006355(regulation of transcription, DNA-templated);GO:0008289(lipid binding);GO:0009855(determination of bilateral symmetry);GO:0009965(leaf morphogenesis);GO:0010014(meristem initiation);GO:0010073(meristem maintenance);GO:0010075(regulation of meristem g…	NA	834	854	845	0.85941	3	..((((((((((((((((((.&.))))))))))))))))))..	CUGGAAUGAAGCCUGGUCCGG&UCGGACCAGGCUUCAUUCCCC	2	42.9655	2	0.00451555	Output/LF_1/cleaveLand_result/t_plot/Ath-miR166b_BolK_6g06960.2_845_TPlot.pdf
BolK_1g06480.1:928:Ath-miR166c	Ath-miR166c	BolK_1g06480.1	BolK_1g06480	BolK_1g06480	unnamed protein product [Brassica oleracea]	GO:0003677(DNA binding);GO:0003700(DNA binding transcription factor activity);GO:0005634(nucleus);GO:0006351(transcription, DNA-templated);GO:0006355(regulation of transcription, DNA-templated);GO:0008284(positive regulation of cell proliferation);GO:0008289(lipid binding);GO:0009733(response to auxin);GO:0010014(meristem initiation);GO:0010067(procambium histogenesis);GO:0010072(primary shoot ap…	NA	917	937	928	0.848073	3.5	..((((((((((((((((((.&.))))))))))))))))))..	CUGGGAUGAAGCCUGGUCCGG&UCGGACCAGGCUUCAUUCCCC	2	42.9655	2	0.0311838	Output/LF_1/cleaveLand_result/t_plot/Ath-miR166c_BolK_1g06480.1_928_TPlot.pdf
BolK_3g85890.1:985:Ath-miR166c	Ath-miR166c	BolK_3g85890.1	BolK_3g85890	BolK_3g85890	unnamed protein product [Brassica oleracea]	GO:0003677(DNA binding);GO:0003700(DNA binding transcription factor activity);GO:0005634(nucleus);GO:0006351(transcription, DNA-templated);GO:0006355(regulation of transcription, DNA-templated);GO:0008284(positive regulation of cell proliferation);GO:0008289(lipid binding);GO:0009733(response to auxin);GO:0010014(meristem initiation);GO:0010067(procambium histogenesis);GO:0010072(primary shoot ap…	NA	974	994	985	0.848073	3.5	..((((((((((((((((((.&.))))))))))))))))))..	CUGGGAUGAAGCCUGGUCCGG&UCGGACCAGGCUUCAUUCCCC	2	42.9655	0	0.00223014	Output/LF_1/cleaveLand_result/t_plot/Ath-miR166c_BolK_3g85890.1_985_TPlot.pdf
BolK_3g89860.1:1038:Ath-miR166c	Ath-miR166c	BolK_3g89860.1	BolK_3g89860	BolK_3g89860	unnamed protein product [Brassica oleracea]	GO:0003677(DNA binding);GO:0003700(DNA binding transcription factor activity);GO:0005634(nucleus);GO:0006351(transcription, DNA-templated);GO:0006355(regulation of transcription, DNA-templated);GO:0008289(lipid binding);GO:0009855(determination of bilateral symmetry);GO:0009965(leaf morphogenesis);GO:0010014(meristem initiation);GO:0010073(meristem maintenance);GO:0010075(regulation of meristem g…	NA	1027	1047	1038	0.85941	3	..((((((((((((((((((.&.))))))))))))))))))..	CUGGAAUGAAGCCUGGUCCGG&UCGGACCAGGCUUCAUUCCCC	2	42.9655	2	0.0134856	Output/LF_1/cleaveLand_result/t_plot/Ath-miR166c_BolK_3g89860.1_1038_TPlot.pdf
BolK_4g14160.1:1193:Ath-miR166c	Ath-miR166c	BolK_4g14160.1	BolK_4g14160	BolK_4g14160	unnamed protein product [Brassica oleracea]	GO:0003677(DNA binding);GO:0003700(DNA binding transcription factor activity);GO:0005634(nucleus);GO:0006351(transcription, DNA-templated);GO:0006355(regulation of transcription, DNA-templated);GO:0008289(lipid binding);GO:0009855(determination of bilateral symmetry);GO:0009944(polarity specification of adaxial/abaxial axis);GO:0009955(adaxial/abaxial pattern specification);GO:0010014(meristem in…	NA	1182	1202	1193	0.75737	4	..((.(((((((((((((((.&.))))))))))))))).))..	UUGGUAUGAAGCCUGGUCCGG&UCGGACCAGGCUUCAUUCCCC	2	42.9655	1	0.00736992	Output/LF_1/cleaveLand_result/t_plot/Ath-miR166c_BolK_4g14160.1_1193_TPlot.pdf
BolK_4g14160.3:397:Ath-miR166c	Ath-miR166c	BolK_4g14160.3	BolK_4g14160	BolK_4g14160	unnamed protein product [Brassica oleracea]	GO:0003677(DNA binding);GO:0003700(DNA binding transcription factor activity);GO:0005634(nucleus);GO:0006351(transcription, DNA-templated);GO:0006355(regulation of transcription, DNA-templated);GO:0008289(lipid binding);GO:0009855(determination of bilateral symmetry);GO:0009944(polarity specification of adaxial/abaxial axis);GO:0009955(adaxial/abaxial pattern specification);GO:0010014(meristem in…	NA	386	406	397	0.75737	4	..((.(((((((((((((((.&.))))))))))))))).))..	UUGGUAUGAAGCCUGGUCCGG&UCGGACCAGGCUUCAUUCCCC	4	85.931	0	0.00344448	Output/LF_1/cleaveLand_result/t_plot/Ath-miR166c_BolK_4g14160.3_397_TPlot.pdf
BolK_4g62300.1:913:Ath-miR166c	Ath-miR166c	BolK_4g62300.1	BolK_4g62300	BolK_4g62300	PREDICTED: homeobox-leucine zipper protein ATHB-14 isoform X1 [Brassica oleracea var. oleracea]	GO:0003677(DNA binding);GO:0003700(DNA binding transcription factor activity);GO:0005634(nucleus);GO:0006351(transcription, DNA-templated);GO:0006355(regulation of transcription, DNA-templated);GO:0008289(lipid binding);GO:0009855(determination of bilateral symmetry);GO:0009944(polarity specification of adaxial/abaxial axis);GO:0009955(adaxial/abaxial pattern specification);GO:0010014(meristem in…	NA	902	922	913	0.848073	3.5	..((((((((((((((((((.&.))))))))))))))))))..	UUGGGAUGAAGCCUGGUCCGG&UCGGACCAGGCUUCAUUCCCC	21	451.138	2	0.0355586	Output/LF_1/cleaveLand_result/t_plot/Ath-miR166c_BolK_4g62300.1_913_TPlot.pdf
BolK_5g28380.1:838:Ath-miR166c	Ath-miR166c	BolK_5g28380.1	BolK_5g28380	BolK_5g28380	homeobox-leucine zipper protein ATHB-9 [Brassica napus]	GO:0003677(DNA binding);GO:0003700(DNA binding transcription factor activity);GO:0005515(protein binding);GO:0005634(nucleus);GO:0006351(transcription, DNA-templated);GO:0006355(regulation of transcription, DNA-templated);GO:0008289(lipid binding);GO:0009855(determination of bilateral symmetry);GO:0009880(embryonic pattern specification);GO:0009943(adaxial/abaxial axis specification);GO:0009944(p…	NA	827	847	838	0.848073	3.5	..((((((((((((((((((.&.))))))))))))))))))..	UUGGGAUGAAGCCUGGUCCGG&UCGGACCAGGCUUCAUUCCCC	4	85.931	0	0.00182503	Output/LF_1/cleaveLand_result/t_plot/Ath-miR166c_BolK_5g28380.1_838_TPlot.pdf
BolK_5g28380.2:681:Ath-miR166c	Ath-miR166c	BolK_5g28380.2	BolK_5g28380	BolK_5g28380	homeobox-leucine zipper protein ATHB-9 [Brassica napus]	GO:0003677(DNA binding);GO:0003700(DNA binding transcription factor activity);GO:0005515(protein binding);GO:0005634(nucleus);GO:0006351(transcription, DNA-templated);GO:0006355(regulation of transcription, DNA-templated);GO:0008289(lipid binding);GO:0009855(determination of bilateral symmetry);GO:0009880(embryonic pattern specification);GO:0009943(adaxial/abaxial axis specification);GO:0009944(p…	NA	670	690	681	0.848073	3.5	..((((((((((((((((((.&.))))))))))))))))))..	UUGGGAUGAAGCCUGGUCCGG&UCGGACCAGGCUUCAUUCCCC	6	128.896	0	0.00202761	Output/LF_1/cleaveLand_result/t_plot/Ath-miR166c_BolK_5g28380.2_681_TPlot.pdf
BolK_6g06960.2:845:Ath-miR166c	Ath-miR166c	BolK_6g06960.2	BolK_6g06960	BolK_6g06960	unnamed protein product [Brassica oleracea]	GO:0003677(DNA binding);GO:0003700(DNA binding transcription factor activity);GO:0005634(nucleus);GO:0006351(transcription, DNA-templated);GO:0006355(regulation of transcription, DNA-templated);GO:0008289(lipid binding);GO:0009855(determination of bilateral symmetry);GO:0009965(leaf morphogenesis);GO:0010014(meristem initiation);GO:0010073(meristem maintenance);GO:0010075(regulation of meristem g…	NA	834	854	845	0.85941	3	..((((((((((((((((((.&.))))))))))))))))))..	CUGGAAUGAAGCCUGGUCCGG&UCGGACCAGGCUUCAUUCCCC	2	42.9655	2	0.00451555	Output/LF_1/cleaveLand_result/t_plot/Ath-miR166c_BolK_6g06960.2_845_TPlot.pdf
BolK_1g06480.1:928:Ath-miR166d	Ath-miR166d	BolK_1g06480.1	BolK_1g06480	BolK_1g06480	unnamed protein product [Brassica oleracea]	GO:0003677(DNA binding);GO:0003700(DNA binding transcription factor activity);GO:0005634(nucleus);GO:0006351(transcription, DNA-templated);GO:0006355(regulation of transcription, DNA-templated);GO:0008284(positive regulation of cell proliferation);GO:0008289(lipid binding);GO:0009733(response to auxin);GO:0010014(meristem initiation);GO:0010067(procambium histogenesis);GO:0010072(primary shoot ap…	NA	917	937	928	0.848073	3.5	..((((((((((((((((((.&.))))))))))))))))))..	CUGGGAUGAAGCCUGGUCCGG&UCGGACCAGGCUUCAUUCCCC	2	42.9655	2	0.0267893	Output/LF_1/cleaveLand_result/t_plot/Ath-miR166d_BolK_1g06480.1_928_TPlot.pdf
BolK_3g85890.1:985:Ath-miR166d	Ath-miR166d	BolK_3g85890.1	BolK_3g85890	BolK_3g85890	unnamed protein product [Brassica oleracea]	GO:0003677(DNA binding);GO:0003700(DNA binding transcription factor activity);GO:0005634(nucleus);GO:0006351(transcription, DNA-templated);GO:0006355(regulation of transcription, DNA-templated);GO:0008284(positive regulation of cell proliferation);GO:0008289(lipid binding);GO:0009733(response to auxin);GO:0010014(meristem initiation);GO:0010067(procambium histogenesis);GO:0010072(primary shoot ap…	NA	974	994	985	0.848073	3.5	..((((((((((((((((((.&.))))))))))))))))))..	CUGGGAUGAAGCCUGGUCCGG&UCGGACCAGGCUUCAUUCCCC	2	42.9655	0	0.00202761	Output/LF_1/cleaveLand_result/t_plot/Ath-miR166d_BolK_3g85890.1_985_TPlot.pdf
BolK_1g09730.1:244:Ath-miR391	Ath-miR391	BolK_1g09730.1	BolK_1g09730	BolK_1g09730	PREDICTED: calcium-transporting ATPase 10, plasma membrane-type-like isoform X1 [Brassica oleracea var. oleracea]	GO:0005388(calcium-transporting ATPase activity);GO:0005516(calmodulin binding);GO:0005524(ATP binding);GO:0005886(plasma membrane);GO:0005887(integral component of plasma membrane);GO:0009506(plasmodesma);GO:0043231(intracellular membrane-bounded organelle);GO:0046872(metal ion binding);GO:0048281(inflorescence morphogenesis);GO:0048367(shoot system development);GO:0070588(calcium ion transmembr…	NA	233	253	244	0.855107	2.5	((((((.(((((((((((((.&.))))))))))))).))))))	UGGUGCCAUCUCUCCUGCGAU&UUCGCAGGAGAGAUAGCGCCA	1	21.4827	4	0.0642682	Output/LF_1/cleaveLand_result/t_plot/Ath-miR391_BolK_1g09730.1_244_TPlot.pdf
BolK_1g09730.1:244:Bna-miR391a	Bna-miR391a	BolK_1g09730.1	BolK_1g09730	BolK_1g09730	PREDICTED: calcium-transporting ATPase 10, plasma membrane-type-like isoform X1 [Brassica oleracea var. oleracea]	GO:0005388(calcium-transporting ATPase activity);GO:0005516(calmodulin binding);GO:0005524(ATP binding);GO:0005886(plasma membrane);GO:0005887(integral component of plasma membrane);GO:0009506(plasmodesma);GO:0043231(intracellular membrane-bounded organelle);GO:0046872(metal ion binding);GO:0048281(inflorescence morphogenesis);GO:0048367(shoot system development);GO:0070588(calcium ion transmembr…	NA	233	253	244	0.855107	2.5	((((((.(((((((((((((.&.))))))))))))).))))))	UGGUGCCAUCUCUCCUGCGAU&UUCGCAGGAGAGAUAGCGCCA	1	21.4827	4	0.0642682	Output/LF_1/cleaveLand_result/t_plot/Bna-miR391a_BolK_1g09730.1_244_TPlot.pdf
BolK_1g09730.1:244:Bna-miR391c	Bna-miR391c	BolK_1g09730.1	BolK_1g09730	BolK_1g09730	PREDICTED: calcium-transporting ATPase 10, plasma membrane-type-like isoform X1 [Brassica oleracea var. oleracea]	GO:0005388(calcium-transporting ATPase activity);GO:0005516(calmodulin binding);GO:0005524(ATP binding);GO:0005886(plasma membrane);GO:0005887(integral component of plasma membrane);GO:0009506(plasmodesma);GO:0043231(intracellular membrane-bounded organelle);GO:0046872(metal ion binding);GO:0048281(inflorescence morphogenesis);GO:0048367(shoot system development);GO:0070588(calcium ion transmembr…	NA	233	253	244	0.855107	2.5	((((((.(((((((((((((.&.))))))))))))).))))))	UGGUGCCAUCUCUCCUGCGAU&UUCGCAGGAGAGAUAGCGCCA	1	21.4827	4	0.0642682	Output/LF_1/cleaveLand_result/t_plot/Bna-miR391c_BolK_1g09730.1_244_TPlot.pdf
BolK_1g09730.1:244:Bna-miR391d	Bna-miR391d	BolK_1g09730.1	BolK_1g09730	BolK_1g09730	PREDICTED: calcium-transporting ATPase 10, plasma membrane-type-like isoform X1 [Brassica oleracea var. oleracea]	GO:0005388(calcium-transporting ATPase activity);GO:0005516(calmodulin binding);GO:0005524(ATP binding);GO:0005886(plasma membrane);GO:0005887(integral component of plasma membrane);GO:0009506(plasmodesma);GO:0043231(intracellular membrane-bounded organelle);GO:0046872(metal ion binding);GO:0048281(inflorescence morphogenesis);GO:0048367(shoot system development);GO:0070588(calcium ion transmembr…	NA	233	253	244	0.855107	2.5	((((((.(((((((((((((.&.))))))))))))).))))))	UGGUGCCAUCUCUCCUGCGAU&UUCGCAGGAGAGAUAGCGCCA	1	21.4827	4	0.0642682	Output/LF_1/cleaveLand_result/t_plot/Bna-miR391d_BolK_1g09730.1_244_TPlot.pdf
BolK_1g09730.1:244:Bna-miR391e	Bna-miR391e	BolK_1g09730.1	BolK_1g09730	BolK_1g09730	PREDICTED: calcium-transporting ATPase 10, plasma membrane-type-like isoform X1 [Brassica oleracea var. oleracea]	GO:0005388(calcium-transporting ATPase activity);GO:0005516(calmodulin binding);GO:0005524(ATP binding);GO:0005886(plasma membrane);GO:0005887(integral component of plasma membrane);GO:0009506(plasmodesma);GO:0043231(intracellular membrane-bounded organelle);GO:0046872(metal ion binding);GO:0048281(inflorescence morphogenesis);GO:0048367(shoot system development);GO:0070588(calcium ion transmembr…	NA	233	253	244	0.855107	2.5	((((((.(((((((((((((.&.))))))))))))).))))))	UGGUGCCAUCUCUCCUGCGAU&UUCGCAGGAGAGAUAGCGCCA	1	21.4827	4	0.0642682	Output/LF_1/cleaveLand_result/t_plot/Bna-miR391e_BolK_1g09730.1_244_TPlot.pdf
BolK_1g09730.2:172:Ath-miR391	Ath-miR391	BolK_1g09730.2	BolK_1g09730	BolK_1g09730	PREDICTED: calcium-transporting ATPase 10, plasma membrane-type-like isoform X1 [Brassica oleracea var. oleracea]	GO:0005388(calcium-transporting ATPase activity);GO:0005516(calmodulin binding);GO:0005524(ATP binding);GO:0005886(plasma membrane);GO:0005887(integral component of plasma membrane);GO:0009506(plasmodesma);GO:0043231(intracellular membrane-bounded organelle);GO:0046872(metal ion binding);GO:0048281(inflorescence morphogenesis);GO:0048367(shoot system development);GO:0070588(calcium ion transmembr…	NA	161	181	172	0.855107	2.5	((((((.(((((((((((((.&.))))))))))))).))))))	UGGUGCCAUCUCUCCUGCGAU&UUCGCAGGAGAGAUAGCGCCA	1	21.4827	4	0.0485992	Output/LF_1/cleaveLand_result/t_plot/Ath-miR391_BolK_1g09730.2_172_TPlot.pdf
BolK_1g09730.2:172:Bna-miR391a	Bna-miR391a	BolK_1g09730.2	BolK_1g09730	BolK_1g09730	PREDICTED: calcium-transporting ATPase 10, plasma membrane-type-like isoform X1 [Brassica oleracea var. oleracea]	GO:0005388(calcium-transporting ATPase activity);GO:0005516(calmodulin binding);GO:0005524(ATP binding);GO:0005886(plasma membrane);GO:0005887(integral component of plasma membrane);GO:0009506(plasmodesma);GO:0043231(intracellular membrane-bounded organelle);GO:0046872(metal ion binding);GO:0048281(inflorescence morphogenesis);GO:0048367(shoot system development);GO:0070588(calcium ion transmembr…	NA	161	181	172	0.855107	2.5	((((((.(((((((((((((.&.))))))))))))).))))))	UGGUGCCAUCUCUCCUGCGAU&UUCGCAGGAGAGAUAGCGCCA	1	21.4827	4	0.0485992	Output/LF_1/cleaveLand_result/t_plot/Bna-miR391a_BolK_1g09730.2_172_TPlot.pdf
BolK_1g09730.2:172:Bna-miR391c	Bna-miR391c	BolK_1g09730.2	BolK_1g09730	BolK_1g09730	PREDICTED: calcium-transporting ATPase 10, plasma membrane-type-like isoform X1 [Brassica oleracea var. oleracea]	GO:0005388(calcium-transporting ATPase activity);GO:0005516(calmodulin binding);GO:0005524(ATP binding);GO:0005886(plasma membrane);GO:0005887(integral component of plasma membrane);GO:0009506(plasmodesma);GO:0043231(intracellular membrane-bounded organelle);GO:0046872(metal ion binding);GO:0048281(inflorescence morphogenesis);GO:0048367(shoot system development);GO:0070588(calcium ion transmembr…	NA	161	181	172	0.855107	2.5	((((((.(((((((((((((.&.))))))))))))).))))))	UGGUGCCAUCUCUCCUGCGAU&UUCGCAGGAGAGAUAGCGCCA	1	21.4827	4	0.0485992	Output/LF_1/cleaveLand_result/t_plot/Bna-miR391c_BolK_1g09730.2_172_TPlot.pdf
BolK_1g09730.2:172:Bna-miR391d	Bna-miR391d	BolK_1g09730.2	BolK_1g09730	BolK_1g09730	PREDICTED: calcium-transporting ATPase 10, plasma membrane-type-like isoform X1 [Brassica oleracea var. oleracea]	GO:0005388(calcium-transporting ATPase activity);GO:0005516(calmodulin binding);GO:0005524(ATP binding);GO:0005886(plasma membrane);GO:0005887(integral component of plasma membrane);GO:0009506(plasmodesma);GO:0043231(intracellular membrane-bounded organelle);GO:0046872(metal ion binding);GO:0048281(inflorescence morphogenesis);GO:0048367(shoot system development);GO:0070588(calcium ion transmembr…	NA	161	181	172	0.855107	2.5	((((((.(((((((((((((.&.))))))))))))).))))))	UGGUGCCAUCUCUCCUGCGAU&UUCGCAGGAGAGAUAGCGCCA	1	21.4827	4	0.0485992	Output/LF_1/cleaveLand_result/t_plot/Bna-miR391d_BolK_1g09730.2_172_TPlot.pdf
BolK_1g09730.2:172:Bna-miR391e	Bna-miR391e	BolK_1g09730.2	BolK_1g09730	BolK_1g09730	PREDICTED: calcium-transporting ATPase 10, plasma membrane-type-like isoform X1 [Brassica oleracea var. oleracea]	GO:0005388(calcium-transporting ATPase activity);GO:0005516(calmodulin binding);GO:0005524(ATP binding);GO:0005886(plasma membrane);GO:0005887(integral component of plasma membrane);GO:0009506(plasmodesma);GO:0043231(intracellular membrane-bounded organelle);GO:0046872(metal ion binding);GO:0048281(inflorescence morphogenesis);GO:0048367(shoot system development);GO:0070588(calcium ion transmembr…	NA	161	181	172	0.855107	2.5	((((((.(((((((((((((.&.))))))))))))).))))))	UGGUGCCAUCUCUCCUGCGAU&UUCGCAGGAGAGAUAGCGCCA	1	21.4827	4	0.0485992	Output/LF_1/cleaveLand_result/t_plot/Bna-miR391e_BolK_1g09730.2_172_TPlot.pdf
BolK_1g09910.1:690:Ath-miRN4412	Ath-miRN4412	BolK_1g09910.1	BolK_1g09910	BolK_1g09910	uncharacterized protein LOC106406407 [Brassica napus]	NA	NA	680	699	690	0.665605	6.5	..(((((((..(((((((((&)))))))))..)))))))..	AUUCAUCAUGUUCAUCAUCA&UGAUGAUGAUGAUGAUGGUU	1	21.4827	4	1	Output/LF_1/cleaveLand_result/t_plot/Ath-miRN4412_BolK_1g09910.1_690_TPlot.pdf
BolK_3g89860.1:1038:Ath-miR166d	Ath-miR166d	BolK_3g89860.1	BolK_3g89860	BolK_3g89860	unnamed protein product [Brassica oleracea]	GO:0003677(DNA binding);GO:0003700(DNA binding transcription factor activity);GO:0005634(nucleus);GO:0006351(transcription, DNA-templated);GO:0006355(regulation of transcription, DNA-templated);GO:0008289(lipid binding);GO:0009855(determination of bilateral symmetry);GO:0009965(leaf morphogenesis);GO:0010014(meristem initiation);GO:0010073(meristem maintenance);GO:0010075(regulation of meristem g…	NA	1027	1047	1038	0.85941	3	..((((((((((((((((((.&.))))))))))))))))))..	CUGGAAUGAAGCCUGGUCCGG&UCGGACCAGGCUUCAUUCCCC	2	42.9655	2	0.0179402	Output/LF_1/cleaveLand_result/t_plot/Ath-miR166d_BolK_3g89860.1_1038_TPlot.pdf
BolK_4g14160.1:1193:Ath-miR166d	Ath-miR166d	BolK_4g14160.1	BolK_4g14160	BolK_4g14160	unnamed protein product [Brassica oleracea]	GO:0003677(DNA binding);GO:0003700(DNA binding transcription factor activity);GO:0005634(nucleus);GO:0006351(transcription, DNA-templated);GO:0006355(regulation of transcription, DNA-templated);GO:0008289(lipid binding);GO:0009855(determination of bilateral symmetry);GO:0009944(polarity specification of adaxial/abaxial axis);GO:0009955(adaxial/abaxial pattern specification);GO:0010014(meristem in…	NA	1182	1202	1193	0.75737	4	..((.(((((((((((((((.&.))))))))))))))).))..	UUGGUAUGAAGCCUGGUCCGG&UCGGACCAGGCUUCAUUCCCC	2	42.9655	1	0.00736992	Output/LF_1/cleaveLand_result/t_plot/Ath-miR166d_BolK_4g14160.1_1193_TPlot.pdf
BolK_4g14160.3:397:Ath-miR166d	Ath-miR166d	BolK_4g14160.3	BolK_4g14160	BolK_4g14160	unnamed protein product [Brassica oleracea]	GO:0003677(DNA binding);GO:0003700(DNA binding transcription factor activity);GO:0005634(nucleus);GO:0006351(transcription, DNA-templated);GO:0006355(regulation of transcription, DNA-templated);GO:0008289(lipid binding);GO:0009855(determination of bilateral symmetry);GO:0009944(polarity specification of adaxial/abaxial axis);GO:0009955(adaxial/abaxial pattern specification);GO:0010014(meristem in…	NA	386	406	397	0.75737	4	..((.(((((((((((((((.&.))))))))))))))).))..	UUGGUAUGAAGCCUGGUCCGG&UCGGACCAGGCUUCAUUCCCC	4	85.931	0	0.00344448	Output/LF_1/cleaveLand_result/t_plot/Ath-miR166d_BolK_4g14160.3_397_TPlot.pdf
BolK_1g11730.1:198:Bna-miR169y	Bna-miR169y	BolK_1g11730.1	BolK_1g11730	BolK_1g11730	unnamed protein product [Brassica oleracea]	GO:0000149(SNARE binding);GO:0005484(SNAP receptor activity);GO:0005634(nucleus);GO:0005774(vacuolar membrane);GO:0006886(intracellular protein transport);GO:0006906(vesicle fusion);GO:0012505(endomembrane system);GO:0016021(integral component of membrane);GO:0016192(vesicle-mediated transport);GO:0031201(SNARE complex);GO:0048278(vesicle docking);GO:0061025(membrane fusion)	ko04130(SNARE interactions in vesicular transport);ko04145(Phagosome)	187	207	198	0.733333	7	((((((((((.((((((.((.&.)).)))))).))))))))))	CGUGGAGAGAGAGAGAGAGAG&UUCGUUCUCUAUUUCUCCAUG	1	21.4827	4	0.929846	Output/LF_1/cleaveLand_result/t_plot/Bna-miR169y_BolK_1g11730.1_198_TPlot.pdf
BolK_1g11730.1:198:Bra-miRN366	Bra-miRN366	BolK_1g11730.1	BolK_1g11730	BolK_1g11730	unnamed protein product [Brassica oleracea]	GO:0000149(SNARE binding);GO:0005484(SNAP receptor activity);GO:0005634(nucleus);GO:0005774(vacuolar membrane);GO:0006886(intracellular protein transport);GO:0006906(vesicle fusion);GO:0012505(endomembrane system);GO:0016021(integral component of membrane);GO:0016192(vesicle-mediated transport);GO:0031201(SNARE complex);GO:0048278(vesicle docking);GO:0061025(membrane fusion)	ko04130(SNARE interactions in vesicular transport);ko04145(Phagosome)	187	207	198	0.733333	7	((((((((((.((((((.((.&.)).)))))).))))))))))	CGUGGAGAGAGAGAGAGAGAG&UUCGUUCUCUAUUUCUCCAUG	1	21.4827	4	0.926262	Output/LF_1/cleaveLand_result/t_plot/Bra-miRN366_BolK_1g11730.1_198_TPlot.pdf
BolK_1g11740.1:294:Ath-miR395b	Ath-miR395b	BolK_1g11740.1	BolK_1g11740	BolK_1g11740	unnamed protein product [Brassica oleracea]	GO:0003677(DNA binding);GO:0003700(DNA binding transcription factor activity);GO:0005515(protein binding);GO:0005634(nucleus);GO:0005737(cytoplasm);GO:0006351(transcription, DNA-templated);GO:0006355(regulation of transcription, DNA-templated);GO:0009408(response to heat);GO:0043565(sequence-specific DNA binding)	NA	283	303	294	0.689157	6.5	...(((((((((((((((((.&.)))))))))))))))))...	CCUUCUCCCCAGAUACUUCAA&CUGAAGUGUUUGGGGGGACUC	1	21.4827	4	0.665807	Output/LF_1/cleaveLand_result/t_plot/Ath-miR395b_BolK_1g11740.1_294_TPlot.pdf
BolK_1g11740.1:294:Ath-miR395c	Ath-miR395c	BolK_1g11740.1	BolK_1g11740	BolK_1g11740	unnamed protein product [Brassica oleracea]	GO:0003677(DNA binding);GO:0003700(DNA binding transcription factor activity);GO:0005515(protein binding);GO:0005634(nucleus);GO:0005737(cytoplasm);GO:0006351(transcription, DNA-templated);GO:0006355(regulation of transcription, DNA-templated);GO:0009408(response to heat);GO:0043565(sequence-specific DNA binding)	NA	283	303	294	0.689157	6.5	...(((((((((((((((((.&.)))))))))))))))))...	CCUUCUCCCCAGAUACUUCAA&CUGAAGUGUUUGGGGGGACUC	1	21.4827	4	0.642854	Output/LF_1/cleaveLand_result/t_plot/Ath-miR395c_BolK_1g11740.1_294_TPlot.pdf
BolK_1g11740.1:294:Ath-miR395f	Ath-miR395f	BolK_1g11740.1	BolK_1g11740	BolK_1g11740	unnamed protein product [Brassica oleracea]	GO:0003677(DNA binding);GO:0003700(DNA binding transcription factor activity);GO:0005515(protein binding);GO:0005634(nucleus);GO:0005737(cytoplasm);GO:0006351(transcription, DNA-templated);GO:0006355(regulation of transcription, DNA-templated);GO:0009408(response to heat);GO:0043565(sequence-specific DNA binding)	NA	283	303	294	0.689157	6.5	...(((((((((((((((((.&.)))))))))))))))))...	CCUUCUCCCCAGAUACUUCAA&CUGAAGUGUUUGGGGGGACUC	1	21.4827	4	0.654521	Output/LF_1/cleaveLand_result/t_plot/Ath-miR395f_BolK_1g11740.1_294_TPlot.pdf
BolK_1g11740.1:294:Bra-miR395g	Bra-miR395g	BolK_1g11740.1	BolK_1g11740	BolK_1g11740	unnamed protein product [Brassica oleracea]	GO:0003677(DNA binding);GO:0003700(DNA binding transcription factor activity);GO:0005515(protein binding);GO:0005634(nucleus);GO:0005737(cytoplasm);GO:0006351(transcription, DNA-templated);GO:0006355(regulation of transcription, DNA-templated);GO:0009408(response to heat);GO:0043565(sequence-specific DNA binding)	NA	283	303	294	0.689157	6.5	...(((((((((((((((((.&.)))))))))))))))))...	CCUUCUCCCCAGAUACUUCAA&CUGAAGUGUUUGGGGGGACUC	1	21.4827	4	0.654521	Output/LF_1/cleaveLand_result/t_plot/Bra-miR395g_BolK_1g11740.1_294_TPlot.pdf
BolK_1g11740.1:294:Bra-miR395h	Bra-miR395h	BolK_1g11740.1	BolK_1g11740	BolK_1g11740	unnamed protein product [Brassica oleracea]	GO:0003677(DNA binding);GO:0003700(DNA binding transcription factor activity);GO:0005515(protein binding);GO:0005634(nucleus);GO:0005737(cytoplasm);GO:0006351(transcription, DNA-templated);GO:0006355(regulation of transcription, DNA-templated);GO:0009408(response to heat);GO:0043565(sequence-specific DNA binding)	NA	283	303	294	0.689157	6.5	...(((((((((((((((((.&.)))))))))))))))))...	CCUUCUCCCCAGAUACUUCAA&CUGAAGUGUUUGGGGGGACUC	1	21.4827	4	0.642854	Output/LF_1/cleaveLand_result/t_plot/Bra-miR395h_BolK_1g11740.1_294_TPlot.pdf
BolK_1g11740.1:294:Bra-miR395i	Bra-miR395i	BolK_1g11740.1	BolK_1g11740	BolK_1g11740	unnamed protein product [Brassica oleracea]	GO:0003677(DNA binding);GO:0003700(DNA binding transcription factor activity);GO:0005515(protein binding);GO:0005634(nucleus);GO:0005737(cytoplasm);GO:0006351(transcription, DNA-templated);GO:0006355(regulation of transcription, DNA-templated);GO:0009408(response to heat);GO:0043565(sequence-specific DNA binding)	NA	283	303	294	0.689157	6.5	...(((((((((((((((((.&.)))))))))))))))))...	CCUUCUCCCCAGAUACUUCAA&CUGAAGUGUUUGGGGGGACUC	1	21.4827	4	0.642854	Output/LF_1/cleaveLand_result/t_plot/Bra-miR395i_BolK_1g11740.1_294_TPlot.pdf
BolK_4g62300.1:913:Ath-miR166d	Ath-miR166d	BolK_4g62300.1	BolK_4g62300	BolK_4g62300	PREDICTED: homeobox-leucine zipper protein ATHB-14 isoform X1 [Brassica oleracea var. oleracea]	GO:0003677(DNA binding);GO:0003700(DNA binding transcription factor activity);GO:0005634(nucleus);GO:0006351(transcription, DNA-templated);GO:0006355(regulation of transcription, DNA-templated);GO:0008289(lipid binding);GO:0009855(determination of bilateral symmetry);GO:0009944(polarity specification of adaxial/abaxial axis);GO:0009955(adaxial/abaxial pattern specification);GO:0010014(meristem in…	NA	902	922	913	0.848073	3.5	..((((((((((((((((((.&.))))))))))))))))))..	UUGGGAUGAAGCCUGGUCCGG&UCGGACCAGGCUUCAUUCCCC	21	451.138	2	0.0311838	Output/LF_1/cleaveLand_result/t_plot/Ath-miR166d_BolK_4g62300.1_913_TPlot.pdf
BolK_5g28380.1:838:Ath-miR166d	Ath-miR166d	BolK_5g28380.1	BolK_5g28380	BolK_5g28380	homeobox-leucine zipper protein ATHB-9 [Brassica napus]	GO:0003677(DNA binding);GO:0003700(DNA binding transcription factor activity);GO:0005515(protein binding);GO:0005634(nucleus);GO:0006351(transcription, DNA-templated);GO:0006355(regulation of transcription, DNA-templated);GO:0008289(lipid binding);GO:0009855(determination of bilateral symmetry);GO:0009880(embryonic pattern specification);GO:0009943(adaxial/abaxial axis specification);GO:0009944(p…	NA	827	847	838	0.848073	3.5	..((((((((((((((((((.&.))))))))))))))))))..	UUGGGAUGAAGCCUGGUCCGG&UCGGACCAGGCUUCAUUCCCC	4	85.931	0	0.00162241	Output/LF_1/cleaveLand_result/t_plot/Ath-miR166d_BolK_5g28380.1_838_TPlot.pdf
BolK_5g28380.2:681:Ath-miR166d	Ath-miR166d	BolK_5g28380.2	BolK_5g28380	BolK_5g28380	homeobox-leucine zipper protein ATHB-9 [Brassica napus]	GO:0003677(DNA binding);GO:0003700(DNA binding transcription factor activity);GO:0005515(protein binding);GO:0005634(nucleus);GO:0006351(transcription, DNA-templated);GO:0006355(regulation of transcription, DNA-templated);GO:0008289(lipid binding);GO:0009855(determination of bilateral symmetry);GO:0009880(embryonic pattern specification);GO:0009943(adaxial/abaxial axis specification);GO:0009944(p…	NA	670	690	681	0.848073	3.5	..((((((((((((((((((.&.))))))))))))))))))..	UUGGGAUGAAGCCUGGUCCGG&UCGGACCAGGCUUCAUUCCCC	6	128.896	0	0.00182503	Output/LF_1/cleaveLand_result/t_plot/Ath-miR166d_BolK_5g28380.2_681_TPlot.pdf
BolK_6g06960.2:845:Ath-miR166d	Ath-miR166d	BolK_6g06960.2	BolK_6g06960	BolK_6g06960	unnamed protein product [Brassica oleracea]	GO:0003677(DNA binding);GO:0003700(DNA binding transcription factor activity);GO:0005634(nucleus);GO:0006351(transcription, DNA-templated);GO:0006355(regulation of transcription, DNA-templated);GO:0008289(lipid binding);GO:0009855(determination of bilateral symmetry);GO:0009965(leaf morphogenesis);GO:0010014(meristem initiation);GO:0010073(meristem maintenance);GO:0010075(regulation of meristem g…	NA	834	854	845	0.85941	3	..((((((((((((((((((.&.))))))))))))))))))..	CUGGAAUGAAGCCUGGUCCGG&UCGGACCAGGCUUCAUUCCCC	2	42.9655	2	0.0090107	Output/LF_1/cleaveLand_result/t_plot/Ath-miR166d_BolK_6g06960.2_845_TPlot.pdf
BolK_1g06480.1:928:Ath-miR166e	Ath-miR166e	BolK_1g06480.1	BolK_1g06480	BolK_1g06480	unnamed protein product [Brassica oleracea]	GO:0003677(DNA binding);GO:0003700(DNA binding transcription factor activity);GO:0005634(nucleus);GO:0006351(transcription, DNA-templated);GO:0006355(regulation of transcription, DNA-templated);GO:0008284(positive regulation of cell proliferation);GO:0008289(lipid binding);GO:0009733(response to auxin);GO:0010014(meristem initiation);GO:0010067(procambium histogenesis);GO:0010072(primary shoot ap…	NA	917	937	928	0.848073	3.5	..((((((((((((((((((.&.))))))))))))))))))..	CUGGGAUGAAGCCUGGUCCGG&UCGGACCAGGCUUCAUUCCCC	2	42.9655	2	0.0442489	Output/LF_1/cleaveLand_result/t_plot/Ath-miR166e_BolK_1g06480.1_928_TPlot.pdf
BolK_3g85890.1:985:Ath-miR166e	Ath-miR166e	BolK_3g85890.1	BolK_3g85890	BolK_3g85890	unnamed protein product [Brassica oleracea]	GO:0003677(DNA binding);GO:0003700(DNA binding transcription factor activity);GO:0005634(nucleus);GO:0006351(transcription, DNA-templated);GO:0006355(regulation of transcription, DNA-templated);GO:0008284(positive regulation of cell proliferation);GO:0008289(lipid binding);GO:0009733(response to auxin);GO:0010014(meristem initiation);GO:0010067(procambium histogenesis);GO:0010072(primary shoot ap…	NA	974	994	985	0.848073	3.5	..((((((((((((((((((.&.))))))))))))))))))..	CUGGGAUGAAGCCUGGUCCGG&UCGGACCAGGCUUCAUUCCCC	2	42.9655	0	0.00141976	Output/LF_1/cleaveLand_result/t_plot/Ath-miR166e_BolK_3g85890.1_985_TPlot.pdf
BolK_3g89860.1:1038:Ath-miR166e	Ath-miR166e	BolK_3g89860.1	BolK_3g89860	BolK_3g89860	unnamed protein product [Brassica oleracea]	GO:0003677(DNA binding);GO:0003700(DNA binding transcription factor activity);GO:0005634(nucleus);GO:0006351(transcription, DNA-templated);GO:0006355(regulation of transcription, DNA-templated);GO:0008289(lipid binding);GO:0009855(determination of bilateral symmetry);GO:0009965(leaf morphogenesis);GO:0010014(meristem initiation);GO:0010073(meristem maintenance);GO:0010075(regulation of meristem g…	NA	1027	1047	1038	0.85941	3	..((((((((((((((((((.&.))))))))))))))))))..	CUGGAAUGAAGCCUGGUCCGG&UCGGACCAGGCUUCAUUCCCC	2	42.9655	2	0.0090107	Output/LF_1/cleaveLand_result/t_plot/Ath-miR166e_BolK_3g89860.1_1038_TPlot.pdf
BolK_4g14160.1:1193:Ath-miR166e	Ath-miR166e	BolK_4g14160.1	BolK_4g14160	BolK_4g14160	unnamed protein product [Brassica oleracea]	GO:0003677(DNA binding);GO:0003700(DNA binding transcription factor activity);GO:0005634(nucleus);GO:0006351(transcription, DNA-templated);GO:0006355(regulation of transcription, DNA-templated);GO:0008289(lipid binding);GO:0009855(determination of bilateral symmetry);GO:0009944(polarity specification of adaxial/abaxial axis);GO:0009955(adaxial/abaxial pattern specification);GO:0010014(meristem in…	NA	1182	1202	1193	0.75737	4	..((.(((((((((((((((.&.))))))))))))))).))..	UUGGUAUGAAGCCUGGUCCGG&UCGGACCAGGCUUCAUUCCCC	2	42.9655	1	0.00645165	Output/LF_1/cleaveLand_result/t_plot/Ath-miR166e_BolK_4g14160.1_1193_TPlot.pdf
BolK_4g14160.3:397:Ath-miR166e	Ath-miR166e	BolK_4g14160.3	BolK_4g14160	BolK_4g14160	unnamed protein product [Brassica oleracea]	GO:0003677(DNA binding);GO:0003700(DNA binding transcription factor activity);GO:0005634(nucleus);GO:0006351(transcription, DNA-templated);GO:0006355(regulation of transcription, DNA-templated);GO:0008289(lipid binding);GO:0009855(determination of bilateral symmetry);GO:0009944(polarity specification of adaxial/abaxial axis);GO:0009955(adaxial/abaxial pattern specification);GO:0010014(meristem in…	NA	386	406	397	0.75737	4	..((.(((((((((((((((.&.))))))))))))))).))..	UUGGUAUGAAGCCUGGUCCGG&UCGGACCAGGCUUCAUUCCCC	4	85.931	0	0.00344448	Output/LF_1/cleaveLand_result/t_plot/Ath-miR166e_BolK_4g14160.3_397_TPlot.pdf
BolK_4g62300.1:913:Ath-miR166e	Ath-miR166e	BolK_4g62300.1	BolK_4g62300	BolK_4g62300	PREDICTED: homeobox-leucine zipper protein ATHB-14 isoform X1 [Brassica oleracea var. oleracea]	GO:0003677(DNA binding);GO:0003700(DNA binding transcription factor activity);GO:0005634(nucleus);GO:0006351(transcription, DNA-templated);GO:0006355(regulation of transcription, DNA-templated);GO:0008289(lipid binding);GO:0009855(determination of bilateral symmetry);GO:0009944(polarity specification of adaxial/abaxial axis);GO:0009955(adaxial/abaxial pattern specification);GO:0010014(meristem in…	NA	902	922	913	0.848073	3.5	..((((((((((((((((((.&.))))))))))))))))))..	UUGGGAUGAAGCCUGGUCCGG&UCGGACCAGGCUUCAUUCCCC	21	451.138	2	0.0399136	Output/LF_1/cleaveLand_result/t_plot/Ath-miR166e_BolK_4g62300.1_913_TPlot.pdf
BolK_5g28380.1:838:Ath-miR166e	Ath-miR166e	BolK_5g28380.1	BolK_5g28380	BolK_5g28380	homeobox-leucine zipper protein ATHB-9 [Brassica napus]	GO:0003677(DNA binding);GO:0003700(DNA binding transcription factor activity);GO:0005515(protein binding);GO:0005634(nucleus);GO:0006351(transcription, DNA-templated);GO:0006355(regulation of transcription, DNA-templated);GO:0008289(lipid binding);GO:0009855(determination of bilateral symmetry);GO:0009880(embryonic pattern specification);GO:0009943(adaxial/abaxial axis specification);GO:0009944(p…	NA	827	847	838	0.848073	3.5	..((((((((((((((((((.&.))))))))))))))))))..	UUGGGAUGAAGCCUGGUCCGG&UCGGACCAGGCUUCAUUCCCC	4	85.931	0	0.00121706	Output/LF_1/cleaveLand_result/t_plot/Ath-miR166e_BolK_5g28380.1_838_TPlot.pdf
BolK_5g28380.2:681:Ath-miR166e	Ath-miR166e	BolK_5g28380.2	BolK_5g28380	BolK_5g28380	homeobox-leucine zipper protein ATHB-9 [Brassica napus]	GO:0003677(DNA binding);GO:0003700(DNA binding transcription factor activity);GO:0005515(protein binding);GO:0005634(nucleus);GO:0006351(transcription, DNA-templated);GO:0006355(regulation of transcription, DNA-templated);GO:0008289(lipid binding);GO:0009855(determination of bilateral symmetry);GO:0009880(embryonic pattern specification);GO:0009943(adaxial/abaxial axis specification);GO:0009944(p…	NA	670	690	681	0.848073	3.5	..((((((((((((((((((.&.))))))))))))))))))..	UUGGGAUGAAGCCUGGUCCGG&UCGGACCAGGCUUCAUUCCCC	6	128.896	0	0.00101432	Output/LF_1/cleaveLand_result/t_plot/Ath-miR166e_BolK_5g28380.2_681_TPlot.pdf
BolK_6g06960.2:845:Ath-miR166e	Ath-miR166e	BolK_6g06960.2	BolK_6g06960	BolK_6g06960	unnamed protein product [Brassica oleracea]	GO:0003677(DNA binding);GO:0003700(DNA binding transcription factor activity);GO:0005634(nucleus);GO:0006351(transcription, DNA-templated);GO:0006355(regulation of transcription, DNA-templated);GO:0008289(lipid binding);GO:0009855(determination of bilateral symmetry);GO:0009965(leaf morphogenesis);GO:0010014(meristem initiation);GO:0010073(meristem maintenance);GO:0010075(regulation of meristem g…	NA	834	854	845	0.85941	3	..((((((((((((((((((.&.))))))))))))))))))..	CUGGAAUGAAGCCUGGUCCGG&UCGGACCAGGCUUCAUUCCCC	2	42.9655	2	0.0179402	Output/LF_1/cleaveLand_result/t_plot/Ath-miR166e_BolK_6g06960.2_845_TPlot.pdf
BolK_1g06480.1:928:Ath-miR166f	Ath-miR166f	BolK_1g06480.1	BolK_1g06480	BolK_1g06480	unnamed protein product [Brassica oleracea]	GO:0003677(DNA binding);GO:0003700(DNA binding transcription factor activity);GO:0005634(nucleus);GO:0006351(transcription, DNA-templated);GO:0006355(regulation of transcription, DNA-templated);GO:0008284(positive regulation of cell proliferation);GO:0008289(lipid binding);GO:0009733(response to auxin);GO:0010014(meristem initiation);GO:0010067(procambium histogenesis);GO:0010072(primary shoot ap…	NA	917	937	928	0.848073	3.5	..((((((((((((((((((.&.))))))))))))))))))..	CUGGGAUGAAGCCUGGUCCGG&UCGGACCAGGCUUCAUUCCCC	2	42.9655	2	0.0442489	Output/LF_1/cleaveLand_result/t_plot/Ath-miR166f_BolK_1g06480.1_928_TPlot.pdf
BolK_3g85890.1:985:Ath-miR166f	Ath-miR166f	BolK_3g85890.1	BolK_3g85890	BolK_3g85890	unnamed protein product [Brassica oleracea]	GO:0003677(DNA binding);GO:0003700(DNA binding transcription factor activity);GO:0005634(nucleus);GO:0006351(transcription, DNA-templated);GO:0006355(regulation of transcription, DNA-templated);GO:0008284(positive regulation of cell proliferation);GO:0008289(lipid binding);GO:0009733(response to auxin);GO:0010014(meristem initiation);GO:0010067(procambium histogenesis);GO:0010072(primary shoot ap…	NA	974	994	985	0.848073	3.5	..((((((((((((((((((.&.))))))))))))))))))..	CUGGGAUGAAGCCUGGUCCGG&UCGGACCAGGCUUCAUUCCCC	2	42.9655	0	0.00141976	Output/LF_1/cleaveLand_result/t_plot/Ath-miR166f_BolK_3g85890.1_985_TPlot.pdf
BolK_3g89860.1:1038:Ath-miR166f	Ath-miR166f	BolK_3g89860.1	BolK_3g89860	BolK_3g89860	unnamed protein product [Brassica oleracea]	GO:0003677(DNA binding);GO:0003700(DNA binding transcription factor activity);GO:0005634(nucleus);GO:0006351(transcription, DNA-templated);GO:0006355(regulation of transcription, DNA-templated);GO:0008289(lipid binding);GO:0009855(determination of bilateral symmetry);GO:0009965(leaf morphogenesis);GO:0010014(meristem initiation);GO:0010073(meristem maintenance);GO:0010075(regulation of meristem g…	NA	1027	1047	1038	0.85941	3	..((((((((((((((((((.&.))))))))))))))))))..	CUGGAAUGAAGCCUGGUCCGG&UCGGACCAGGCUUCAUUCCCC	2	42.9655	2	0.0090107	Output/LF_1/cleaveLand_result/t_plot/Ath-miR166f_BolK_3g89860.1_1038_TPlot.pdf
BolK_1g12690.2:1129:Ath-miR319a	Ath-miR319a	BolK_1g12690.2	BolK_1g12690	BolK_1g12690	transcription factor TCP2-like [Brassica napus]	GO:0003677(DNA binding);GO:0003700(DNA binding transcription factor activity);GO:0005515(protein binding);GO:0005634(nucleus);GO:0006351(transcription, DNA-templated);GO:0006355(regulation of transcription, DNA-templated);GO:0009637(response to blue light);GO:0009965(leaf morphogenesis);GO:0030154(cell differentiation);GO:0045962(positive regulation of development, heterochronic);GO:0048366(leaf …	NA	1119	1138	1129	0.768519	2.5	((((((.-(((((((((((((&)))))))))))))..))))))	AGGGGGA-CCCUUCAGUCCAA&UUGGACUGAAGGGAGCUCCCU	1	21.4827	4	0.328713	Output/LF_1/cleaveLand_result/t_plot/Ath-miR319a_BolK_1g12690.2_1129_TPlot.pdf
BolK_1g12690.2:1129:Ath-miR319b	Ath-miR319b	BolK_1g12690.2	BolK_1g12690	BolK_1g12690	transcription factor TCP2-like [Brassica napus]	GO:0003677(DNA binding);GO:0003700(DNA binding transcription factor activity);GO:0005515(protein binding);GO:0005634(nucleus);GO:0006351(transcription, DNA-templated);GO:0006355(regulation of transcription, DNA-templated);GO:0009637(response to blue light);GO:0009965(leaf morphogenesis);GO:0030154(cell differentiation);GO:0045962(positive regulation of development, heterochronic);GO:0048366(leaf …	NA	1119	1138	1129	0.768519	2.5	((((((.-(((((((((((((&)))))))))))))..))))))	AGGGGGA-CCCUUCAGUCCAA&UUGGACUGAAGGGAGCUCCCU	1	21.4827	4	0.328713	Output/LF_1/cleaveLand_result/t_plot/Ath-miR319b_BolK_1g12690.2_1129_TPlot.pdf
BolK_1g12690.2:1129:Bna-miR319a	Bna-miR319a	BolK_1g12690.2	BolK_1g12690	BolK_1g12690	transcription factor TCP2-like [Brassica napus]	GO:0003677(DNA binding);GO:0003700(DNA binding transcription factor activity);GO:0005515(protein binding);GO:0005634(nucleus);GO:0006351(transcription, DNA-templated);GO:0006355(regulation of transcription, DNA-templated);GO:0009637(response to blue light);GO:0009965(leaf morphogenesis);GO:0030154(cell differentiation);GO:0045962(positive regulation of development, heterochronic);GO:0048366(leaf …	NA	1118	1138	1129	0.752834	3.5	.((((((.-(((((((((((((&)))))))))))))..)))))).	CAGGGGGA-CCCUUCAGUCCAA&UUGGACUGAAGGGAGCUCCCUU	1	21.4827	4	0.382201	Output/LF_1/cleaveLand_result/t_plot/Bna-miR319a_BolK_1g12690.2_1129_TPlot.pdf
BolK_1g12690.2:1129:Bna-miR319b	Bna-miR319b	BolK_1g12690.2	BolK_1g12690	BolK_1g12690	transcription factor TCP2-like [Brassica napus]	GO:0003677(DNA binding);GO:0003700(DNA binding transcription factor activity);GO:0005515(protein binding);GO:0005634(nucleus);GO:0006351(transcription, DNA-templated);GO:0006355(regulation of transcription, DNA-templated);GO:0009637(response to blue light);GO:0009965(leaf morphogenesis);GO:0030154(cell differentiation);GO:0045962(positive regulation of development, heterochronic);GO:0048366(leaf …	NA	1120	1138	1129	0.769231	2.5	(((((.-(((((((((((((&)))))))))))))..)))))	GGGGGA-CCCUUCAGUCCAA&UUGGACUGAAGGGAGCUCCC	1	21.4827	4	0.467968	Output/LF_1/cleaveLand_result/t_plot/Bna-miR319b_BolK_1g12690.2_1129_TPlot.pdf
BolK_1g12690.2:1129:Bna-miR319c	Bna-miR319c	BolK_1g12690.2	BolK_1g12690	BolK_1g12690	transcription factor TCP2-like [Brassica napus]	GO:0003677(DNA binding);GO:0003700(DNA binding transcription factor activity);GO:0005515(protein binding);GO:0005634(nucleus);GO:0006351(transcription, DNA-templated);GO:0006355(regulation of transcription, DNA-templated);GO:0009637(response to blue light);GO:0009965(leaf morphogenesis);GO:0030154(cell differentiation);GO:0045962(positive regulation of development, heterochronic);GO:0048366(leaf …	NA	1120	1138	1129	0.769231	2.5	(((((.-(((((((((((((&)))))))))))))..)))))	GGGGGA-CCCUUCAGUCCAA&UUGGACUGAAGGGAGCUCCC	1	21.4827	4	0.51036	Output/LF_1/cleaveLand_result/t_plot/Bna-miR319c_BolK_1g12690.2_1129_TPlot.pdf
BolK_1g12690.2:1129:Bna-miR319d	Bna-miR319d	BolK_1g12690.2	BolK_1g12690	BolK_1g12690	transcription factor TCP2-like [Brassica napus]	GO:0003677(DNA binding);GO:0003700(DNA binding transcription factor activity);GO:0005515(protein binding);GO:0005634(nucleus);GO:0006351(transcription, DNA-templated);GO:0006355(regulation of transcription, DNA-templated);GO:0009637(response to blue light);GO:0009965(leaf morphogenesis);GO:0030154(cell differentiation);GO:0045962(positive regulation of development, heterochronic);GO:0048366(leaf …	NA	1120	1138	1129	0.769231	2.5	(((((.-(((((((((((((&)))))))))))))..)))))	GGGGGA-CCCUUCAGUCCAA&UUGGACUGAAGGGAGCUCCC	1	21.4827	4	0.421906	Output/LF_1/cleaveLand_result/t_plot/Bna-miR319d_BolK_1g12690.2_1129_TPlot.pdf
BolK_1g12690.2:1129:Bna-miR319e	Bna-miR319e	BolK_1g12690.2	BolK_1g12690	BolK_1g12690	transcription factor TCP2-like [Brassica napus]	GO:0003677(DNA binding);GO:0003700(DNA binding transcription factor activity);GO:0005515(protein binding);GO:0005634(nucleus);GO:0006351(transcription, DNA-templated);GO:0006355(regulation of transcription, DNA-templated);GO:0009637(response to blue light);GO:0009965(leaf morphogenesis);GO:0030154(cell differentiation);GO:0045962(positive regulation of development, heterochronic);GO:0048366(leaf …	NA	1120	1138	1129	0.769231	2.5	(((((.-(((((((((((((&)))))))))))))..)))))	GGGGGA-CCCUUCAGUCCAA&UUGGACUGAAGGGAGCUCCC	1	21.4827	4	0.459059	Output/LF_1/cleaveLand_result/t_plot/Bna-miR319e_BolK_1g12690.2_1129_TPlot.pdf
BolK_1g12690.2:1129:Bol-miR319a	Bol-miR319a	BolK_1g12690.2	BolK_1g12690	BolK_1g12690	transcription factor TCP2-like [Brassica napus]	GO:0003677(DNA binding);GO:0003700(DNA binding transcription factor activity);GO:0005515(protein binding);GO:0005634(nucleus);GO:0006351(transcription, DNA-templated);GO:0006355(regulation of transcription, DNA-templated);GO:0009637(response to blue light);GO:0009965(leaf morphogenesis);GO:0030154(cell differentiation);GO:0045962(positive regulation of development, heterochronic);GO:0048366(leaf …	NA	1119	1138	1129	0.768519	2.5	((((((.-(((((((((((((&)))))))))))))..))))))	AGGGGGA-CCCUUCAGUCCAA&UUGGACUGAAGGGAGCUCCCU	1	21.4827	4	0.306043	Output/LF_1/cleaveLand_result/t_plot/Bol-miR319a_BolK_1g12690.2_1129_TPlot.pdf
BolK_1g12690.2:1129:Bol-miR319b	Bol-miR319b	BolK_1g12690.2	BolK_1g12690	BolK_1g12690	transcription factor TCP2-like [Brassica napus]	GO:0003677(DNA binding);GO:0003700(DNA binding transcription factor activity);GO:0005515(protein binding);GO:0005634(nucleus);GO:0006351(transcription, DNA-templated);GO:0006355(regulation of transcription, DNA-templated);GO:0009637(response to blue light);GO:0009965(leaf morphogenesis);GO:0030154(cell differentiation);GO:0045962(positive regulation of development, heterochronic);GO:0048366(leaf …	NA	1119	1138	1129	0.768519	2.5	((((((.-(((((((((((((&)))))))))))))..))))))	AGGGGGA-CCCUUCAGUCCAA&UUGGACUGAAGGGAGCUCCCU	1	21.4827	4	0.294423	Output/LF_1/cleaveLand_result/t_plot/Bol-miR319b_BolK_1g12690.2_1129_TPlot.pdf
BolK_1g12690.2:1129:Bra-miR319a	Bra-miR319a	BolK_1g12690.2	BolK_1g12690	BolK_1g12690	transcription factor TCP2-like [Brassica napus]	GO:0003677(DNA binding);GO:0003700(DNA binding transcription factor activity);GO:0005515(protein binding);GO:0005634(nucleus);GO:0006351(transcription, DNA-templated);GO:0006355(regulation of transcription, DNA-templated);GO:0009637(response to blue light);GO:0009965(leaf morphogenesis);GO:0030154(cell differentiation);GO:0045962(positive regulation of development, heterochronic);GO:0048366(leaf …	NA	1119	1138	1129	0.768519	2.5	((((((.-(((((((((((((&)))))))))))))..))))))	AGGGGGA-CCCUUCAGUCCAA&UUGGACUGAAGGGAGCUCCCU	1	21.4827	4	0.294423	Output/LF_1/cleaveLand_result/t_plot/Bra-miR319a_BolK_1g12690.2_1129_TPlot.pdf
BolK_1g12690.2:1129:Bra-miR319b	Bra-miR319b	BolK_1g12690.2	BolK_1g12690	BolK_1g12690	transcription factor TCP2-like [Brassica napus]	GO:0003677(DNA binding);GO:0003700(DNA binding transcription factor activity);GO:0005515(protein binding);GO:0005634(nucleus);GO:0006351(transcription, DNA-templated);GO:0006355(regulation of transcription, DNA-templated);GO:0009637(response to blue light);GO:0009965(leaf morphogenesis);GO:0030154(cell differentiation);GO:0045962(positive regulation of development, heterochronic);GO:0048366(leaf …	NA	1119	1138	1129	0.768519	2.5	((((((.-(((((((((((((&)))))))))))))..))))))	AGGGGGA-CCCUUCAGUCCAA&UUGGACUGAAGGGAGCUCCCU	1	21.4827	4	0.306043	Output/LF_1/cleaveLand_result/t_plot/Bra-miR319b_BolK_1g12690.2_1129_TPlot.pdf
BolK_1g12690.2:1129:Bra-miR319c	Bra-miR319c	BolK_1g12690.2	BolK_1g12690	BolK_1g12690	transcription factor TCP2-like [Brassica napus]	GO:0003677(DNA binding);GO:0003700(DNA binding transcription factor activity);GO:0005515(protein binding);GO:0005634(nucleus);GO:0006351(transcription, DNA-templated);GO:0006355(regulation of transcription, DNA-templated);GO:0009637(response to blue light);GO:0009965(leaf morphogenesis);GO:0030154(cell differentiation);GO:0045962(positive regulation of development, heterochronic);GO:0048366(leaf …	NA	1119	1138	1129	0.813725	2.5	((((((.-(((((((((((((&)))))))))))))..))))))	AGGGGGA-CCCUUCAGUCCAA&UUGGACUGAAGGGAACUCCCU	1	21.4827	4	0.0642682	Output/LF_1/cleaveLand_result/t_plot/Bra-miR319c_BolK_1g12690.2_1129_TPlot.pdf
BolK_1g12690.2:1129:Bra-miR319d	Bra-miR319d	BolK_1g12690.2	BolK_1g12690	BolK_1g12690	transcription factor TCP2-like [Brassica napus]	GO:0003677(DNA binding);GO:0003700(DNA binding transcription factor activity);GO:0005515(protein binding);GO:0005634(nucleus);GO:0006351(transcription, DNA-templated);GO:0006355(regulation of transcription, DNA-templated);GO:0009637(response to blue light);GO:0009965(leaf morphogenesis);GO:0030154(cell differentiation);GO:0045962(positive regulation of development, heterochronic);GO:0048366(leaf …	NA	1119	1138	1129	0.768519	2.5	((((((.-(((((((((((((&)))))))))))))..))))))	AGGGGGA-CCCUUCAGUCCAA&UUGGACUGAAGGGAGCUCCCU	1	21.4827	4	0.294423	Output/LF_1/cleaveLand_result/t_plot/Bra-miR319d_BolK_1g12690.2_1129_TPlot.pdf
BolK_1g12690.2:1129:Bra-miR319f	Bra-miR319f	BolK_1g12690.2	BolK_1g12690	BolK_1g12690	transcription factor TCP2-like [Brassica napus]	GO:0003677(DNA binding);GO:0003700(DNA binding transcription factor activity);GO:0005515(protein binding);GO:0005634(nucleus);GO:0006351(transcription, DNA-templated);GO:0006355(regulation of transcription, DNA-templated);GO:0009637(response to blue light);GO:0009965(leaf morphogenesis);GO:0030154(cell differentiation);GO:0045962(positive regulation of development, heterochronic);GO:0048366(leaf …	NA	1117	1138	1129	0.741419	4.5	..(((((..(((((((((((((&)))))))))))))..)))))..	ACAGGGGGACCCUUCAGUCCAA&UUGGACUGAAGGGAGCUCCUUC	1	21.4827	4	0.431426	Output/LF_1/cleaveLand_result/t_plot/Bra-miR319f_BolK_1g12690.2_1129_TPlot.pdf
BolK_1g12690.2:1129:Bra-miR319g	Bra-miR319g	BolK_1g12690.2	BolK_1g12690	BolK_1g12690	transcription factor TCP2-like [Brassica napus]	GO:0003677(DNA binding);GO:0003700(DNA binding transcription factor activity);GO:0005515(protein binding);GO:0005634(nucleus);GO:0006351(transcription, DNA-templated);GO:0006355(regulation of transcription, DNA-templated);GO:0009637(response to blue light);GO:0009965(leaf morphogenesis);GO:0030154(cell differentiation);GO:0045962(positive regulation of development, heterochronic);GO:0048366(leaf …	NA	1117	1138	1129	0.741419	4.5	..(((((..(((((((((((((&)))))))))))))..)))))..	ACAGGGGGACCCUUCAGUCCAA&UUGGACUGAAGGGAGCUCCUUC	1	21.4827	4	0.421906	Output/LF_1/cleaveLand_result/t_plot/Bra-miR319g_BolK_1g12690.2_1129_TPlot.pdf
BolK_1g12690.2:1129:Bra-miR319h	Bra-miR319h	BolK_1g12690.2	BolK_1g12690	BolK_1g12690	transcription factor TCP2-like [Brassica napus]	GO:0003677(DNA binding);GO:0003700(DNA binding transcription factor activity);GO:0005515(protein binding);GO:0005634(nucleus);GO:0006351(transcription, DNA-templated);GO:0006355(regulation of transcription, DNA-templated);GO:0009637(response to blue light);GO:0009965(leaf morphogenesis);GO:0030154(cell differentiation);GO:0045962(positive regulation of development, heterochronic);GO:0048366(leaf …	NA	1117	1138	1129	0.741419	4.5	..(((((..(((((((((((((&)))))))))))))..)))))..	ACAGGGGGACCCUUCAGUCCAA&UUGGACUGAAGGGAGCUCCUUC	1	21.4827	4	0.431426	Output/LF_1/cleaveLand_result/t_plot/Bra-miR319h_BolK_1g12690.2_1129_TPlot.pdf
BolK_4g14160.1:1193:Ath-miR166f	Ath-miR166f	BolK_4g14160.1	BolK_4g14160	BolK_4g14160	unnamed protein product [Brassica oleracea]	GO:0003677(DNA binding);GO:0003700(DNA binding transcription factor activity);GO:0005634(nucleus);GO:0006351(transcription, DNA-templated);GO:0006355(regulation of transcription, DNA-templated);GO:0008289(lipid binding);GO:0009855(determination of bilateral symmetry);GO:0009944(polarity specification of adaxial/abaxial axis);GO:0009955(adaxial/abaxial pattern specification);GO:0010014(meristem in…	NA	1182	1202	1193	0.75737	4	..((.(((((((((((((((.&.))))))))))))))).))..	UUGGUAUGAAGCCUGGUCCGG&UCGGACCAGGCUUCAUUCCCC	2	42.9655	1	0.00645165	Output/LF_1/cleaveLand_result/t_plot/Ath-miR166f_BolK_4g14160.1_1193_TPlot.pdf
BolK_4g14160.3:397:Ath-miR166f	Ath-miR166f	BolK_4g14160.3	BolK_4g14160	BolK_4g14160	unnamed protein product [Brassica oleracea]	GO:0003677(DNA binding);GO:0003700(DNA binding transcription factor activity);GO:0005634(nucleus);GO:0006351(transcription, DNA-templated);GO:0006355(regulation of transcription, DNA-templated);GO:0008289(lipid binding);GO:0009855(determination of bilateral symmetry);GO:0009944(polarity specification of adaxial/abaxial axis);GO:0009955(adaxial/abaxial pattern specification);GO:0010014(meristem in…	NA	386	406	397	0.75737	4	..((.(((((((((((((((.&.))))))))))))))).))..	UUGGUAUGAAGCCUGGUCCGG&UCGGACCAGGCUUCAUUCCCC	4	85.931	0	0.00344448	Output/LF_1/cleaveLand_result/t_plot/Ath-miR166f_BolK_4g14160.3_397_TPlot.pdf
BolK_4g62300.1:913:Ath-miR166f	Ath-miR166f	BolK_4g62300.1	BolK_4g62300	BolK_4g62300	PREDICTED: homeobox-leucine zipper protein ATHB-14 isoform X1 [Brassica oleracea var. oleracea]	GO:0003677(DNA binding);GO:0003700(DNA binding transcription factor activity);GO:0005634(nucleus);GO:0006351(transcription, DNA-templated);GO:0006355(regulation of transcription, DNA-templated);GO:0008289(lipid binding);GO:0009855(determination of bilateral symmetry);GO:0009944(polarity specification of adaxial/abaxial axis);GO:0009955(adaxial/abaxial pattern specification);GO:0010014(meristem in…	NA	902	922	913	0.848073	3.5	..((((((((((((((((((.&.))))))))))))))))))..	UUGGGAUGAAGCCUGGUCCGG&UCGGACCAGGCUUCAUUCCCC	21	451.138	2	0.0399136	Output/LF_1/cleaveLand_result/t_plot/Ath-miR166f_BolK_4g62300.1_913_TPlot.pdf
BolK_5g28380.1:838:Ath-miR166f	Ath-miR166f	BolK_5g28380.1	BolK_5g28380	BolK_5g28380	homeobox-leucine zipper protein ATHB-9 [Brassica napus]	GO:0003677(DNA binding);GO:0003700(DNA binding transcription factor activity);GO:0005515(protein binding);GO:0005634(nucleus);GO:0006351(transcription, DNA-templated);GO:0006355(regulation of transcription, DNA-templated);GO:0008289(lipid binding);GO:0009855(determination of bilateral symmetry);GO:0009880(embryonic pattern specification);GO:0009943(adaxial/abaxial axis specification);GO:0009944(p…	NA	827	847	838	0.848073	3.5	..((((((((((((((((((.&.))))))))))))))))))..	UUGGGAUGAAGCCUGGUCCGG&UCGGACCAGGCUUCAUUCCCC	4	85.931	0	0.00121706	Output/LF_1/cleaveLand_result/t_plot/Ath-miR166f_BolK_5g28380.1_838_TPlot.pdf
BolK_5g28380.2:681:Ath-miR166f	Ath-miR166f	BolK_5g28380.2	BolK_5g28380	BolK_5g28380	homeobox-leucine zipper protein ATHB-9 [Brassica napus]	GO:0003677(DNA binding);GO:0003700(DNA binding transcription factor activity);GO:0005515(protein binding);GO:0005634(nucleus);GO:0006351(transcription, DNA-templated);GO:0006355(regulation of transcription, DNA-templated);GO:0008289(lipid binding);GO:0009855(determination of bilateral symmetry);GO:0009880(embryonic pattern specification);GO:0009943(adaxial/abaxial axis specification);GO:0009944(p…	NA	670	690	681	0.848073	3.5	..((((((((((((((((((.&.))))))))))))))))))..	UUGGGAUGAAGCCUGGUCCGG&UCGGACCAGGCUUCAUUCCCC	6	128.896	0	0.00101432	Output/LF_1/cleaveLand_result/t_plot/Ath-miR166f_BolK_5g28380.2_681_TPlot.pdf
BolK_6g06960.2:845:Ath-miR166f	Ath-miR166f	BolK_6g06960.2	BolK_6g06960	BolK_6g06960	unnamed protein product [Brassica oleracea]	GO:0003677(DNA binding);GO:0003700(DNA binding transcription factor activity);GO:0005634(nucleus);GO:0006351(transcription, DNA-templated);GO:0006355(regulation of transcription, DNA-templated);GO:0008289(lipid binding);GO:0009855(determination of bilateral symmetry);GO:0009965(leaf morphogenesis);GO:0010014(meristem initiation);GO:0010073(meristem maintenance);GO:0010075(regulation of meristem g…	NA	834	854	845	0.85941	3	..((((((((((((((((((.&.))))))))))))))))))..	CUGGAAUGAAGCCUGGUCCGG&UCGGACCAGGCUUCAUUCCCC	2	42.9655	2	0.0179402	Output/LF_1/cleaveLand_result/t_plot/Ath-miR166f_BolK_6g06960.2_845_TPlot.pdf
BolK_1g06480.1:928:Ath-miR166g	Ath-miR166g	BolK_1g06480.1	BolK_1g06480	BolK_1g06480	unnamed protein product [Brassica oleracea]	GO:0003677(DNA binding);GO:0003700(DNA binding transcription factor activity);GO:0005634(nucleus);GO:0006351(transcription, DNA-templated);GO:0006355(regulation of transcription, DNA-templated);GO:0008284(positive regulation of cell proliferation);GO:0008289(lipid binding);GO:0009733(response to auxin);GO:0010014(meristem initiation);GO:0010067(procambium histogenesis);GO:0010072(primary shoot ap…	NA	917	937	928	0.848073	3.5	..((((((((((((((((((.&.))))))))))))))))))..	CUGGGAUGAAGCCUGGUCCGG&UCGGACCAGGCUUCAUUCCCC	2	42.9655	2	0.0399136	Output/LF_1/cleaveLand_result/t_plot/Ath-miR166g_BolK_1g06480.1_928_TPlot.pdf
BolK_3g85890.1:985:Ath-miR166g	Ath-miR166g	BolK_3g85890.1	BolK_3g85890	BolK_3g85890	unnamed protein product [Brassica oleracea]	GO:0003677(DNA binding);GO:0003700(DNA binding transcription factor activity);GO:0005634(nucleus);GO:0006351(transcription, DNA-templated);GO:0006355(regulation of transcription, DNA-templated);GO:0008284(positive regulation of cell proliferation);GO:0008289(lipid binding);GO:0009733(response to auxin);GO:0010014(meristem initiation);GO:0010067(procambium histogenesis);GO:0010072(primary shoot ap…	NA	974	994	985	0.848073	3.5	..((((((((((((((((((.&.))))))))))))))))))..	CUGGGAUGAAGCCUGGUCCGG&UCGGACCAGGCUUCAUUCCCC	2	42.9655	0	0.00121706	Output/LF_1/cleaveLand_result/t_plot/Ath-miR166g_BolK_3g85890.1_985_TPlot.pdf
BolK_3g89860.1:1038:Ath-miR166g	Ath-miR166g	BolK_3g89860.1	BolK_3g89860	BolK_3g89860	unnamed protein product [Brassica oleracea]	GO:0003677(DNA binding);GO:0003700(DNA binding transcription factor activity);GO:0005634(nucleus);GO:0006351(transcription, DNA-templated);GO:0006355(regulation of transcription, DNA-templated);GO:0008289(lipid binding);GO:0009855(determination of bilateral symmetry);GO:0009965(leaf morphogenesis);GO:0010014(meristem initiation);GO:0010073(meristem maintenance);GO:0010075(regulation of meristem g…	NA	1027	1047	1038	0.85941	3	..((((((((((((((((((.&.))))))))))))))))))..	CUGGAAUGAAGCCUGGUCCGG&UCGGACCAGGCUUCAUUCCCC	2	42.9655	2	0.0090107	Output/LF_1/cleaveLand_result/t_plot/Ath-miR166g_BolK_3g89860.1_1038_TPlot.pdf
BolK_4g14160.1:1193:Ath-miR166g	Ath-miR166g	BolK_4g14160.1	BolK_4g14160	BolK_4g14160	unnamed protein product [Brassica oleracea]	GO:0003677(DNA binding);GO:0003700(DNA binding transcription factor activity);GO:0005634(nucleus);GO:0006351(transcription, DNA-templated);GO:0006355(regulation of transcription, DNA-templated);GO:0008289(lipid binding);GO:0009855(determination of bilateral symmetry);GO:0009944(polarity specification of adaxial/abaxial axis);GO:0009955(adaxial/abaxial pattern specification);GO:0010014(meristem in…	NA	1182	1202	1193	0.75737	4	..((.(((((((((((((((.&.))))))))))))))).))..	UUGGUAUGAAGCCUGGUCCGG&UCGGACCAGGCUUCAUUCCCC	2	42.9655	1	0.00782873	Output/LF_1/cleaveLand_result/t_plot/Ath-miR166g_BolK_4g14160.1_1193_TPlot.pdf
BolK_4g14160.3:397:Ath-miR166g	Ath-miR166g	BolK_4g14160.3	BolK_4g14160	BolK_4g14160	unnamed protein product [Brassica oleracea]	GO:0003677(DNA binding);GO:0003700(DNA binding transcription factor activity);GO:0005634(nucleus);GO:0006351(transcription, DNA-templated);GO:0006355(regulation of transcription, DNA-templated);GO:0008289(lipid binding);GO:0009855(determination of bilateral symmetry);GO:0009944(polarity specification of adaxial/abaxial axis);GO:0009955(adaxial/abaxial pattern specification);GO:0010014(meristem in…	NA	386	406	397	0.75737	4	..((.(((((((((((((((.&.))))))))))))))).))..	UUGGUAUGAAGCCUGGUCCGG&UCGGACCAGGCUUCAUUCCCC	4	85.931	0	0.0028375	Output/LF_1/cleaveLand_result/t_plot/Ath-miR166g_BolK_4g14160.3_397_TPlot.pdf
BolK_4g62300.1:913:Ath-miR166g	Ath-miR166g	BolK_4g62300.1	BolK_4g62300	BolK_4g62300	PREDICTED: homeobox-leucine zipper protein ATHB-14 isoform X1 [Brassica oleracea var. oleracea]	GO:0003677(DNA binding);GO:0003700(DNA binding transcription factor activity);GO:0005634(nucleus);GO:0006351(transcription, DNA-templated);GO:0006355(regulation of transcription, DNA-templated);GO:0008289(lipid binding);GO:0009855(determination of bilateral symmetry);GO:0009944(polarity specification of adaxial/abaxial axis);GO:0009955(adaxial/abaxial pattern specification);GO:0010014(meristem in…	NA	902	922	913	0.848073	3.5	..((((((((((((((((((.&.))))))))))))))))))..	UUGGGAUGAAGCCUGGUCCGG&UCGGACCAGGCUUCAUUCCCC	21	451.138	2	0.0442489	Output/LF_1/cleaveLand_result/t_plot/Ath-miR166g_BolK_4g62300.1_913_TPlot.pdf
BolK_5g28380.1:838:Ath-miR166g	Ath-miR166g	BolK_5g28380.1	BolK_5g28380	BolK_5g28380	homeobox-leucine zipper protein ATHB-9 [Brassica napus]	GO:0003677(DNA binding);GO:0003700(DNA binding transcription factor activity);GO:0005515(protein binding);GO:0005634(nucleus);GO:0006351(transcription, DNA-templated);GO:0006355(regulation of transcription, DNA-templated);GO:0008289(lipid binding);GO:0009855(determination of bilateral symmetry);GO:0009880(embryonic pattern specification);GO:0009943(adaxial/abaxial axis specification);GO:0009944(p…	NA	827	847	838	0.848073	3.5	..((((((((((((((((((.&.))))))))))))))))))..	UUGGGAUGAAGCCUGGUCCGG&UCGGACCAGGCUUCAUUCCCC	4	85.931	0	0.00141976	Output/LF_1/cleaveLand_result/t_plot/Ath-miR166g_BolK_5g28380.1_838_TPlot.pdf
BolK_5g28380.2:681:Ath-miR166g	Ath-miR166g	BolK_5g28380.2	BolK_5g28380	BolK_5g28380	homeobox-leucine zipper protein ATHB-9 [Brassica napus]	GO:0003677(DNA binding);GO:0003700(DNA binding transcription factor activity);GO:0005515(protein binding);GO:0005634(nucleus);GO:0006351(transcription, DNA-templated);GO:0006355(regulation of transcription, DNA-templated);GO:0008289(lipid binding);GO:0009855(determination of bilateral symmetry);GO:0009880(embryonic pattern specification);GO:0009943(adaxial/abaxial axis specification);GO:0009944(p…	NA	670	690	681	0.848073	3.5	..((((((((((((((((((.&.))))))))))))))))))..	UUGGGAUGAAGCCUGGUCCGG&UCGGACCAGGCUUCAUUCCCC	6	128.896	0	0.00162241	Output/LF_1/cleaveLand_result/t_plot/Ath-miR166g_BolK_5g28380.2_681_TPlot.pdf
BolK_6g06960.2:845:Ath-miR166g	Ath-miR166g	BolK_6g06960.2	BolK_6g06960	BolK_6g06960	unnamed protein product [Brassica oleracea]	GO:0003677(DNA binding);GO:0003700(DNA binding transcription factor activity);GO:0005634(nucleus);GO:0006351(transcription, DNA-templated);GO:0006355(regulation of transcription, DNA-templated);GO:0008289(lipid binding);GO:0009855(determination of bilateral symmetry);GO:0009965(leaf morphogenesis);GO:0010014(meristem initiation);GO:0010073(meristem maintenance);GO:0010075(regulation of meristem g…	NA	834	854	845	0.85941	3	..((((((((((((((((((.&.))))))))))))))))))..	CUGGAAUGAAGCCUGGUCCGG&UCGGACCAGGCUUCAUUCCCC	2	42.9655	2	0.0134856	Output/LF_1/cleaveLand_result/t_plot/Ath-miR166g_BolK_6g06960.2_845_TPlot.pdf
BolK_6g38360.3:2550:Ath-miR167a	Ath-miR167a	BolK_6g38360.3	BolK_6g38360	BolK_6g38360	PREDICTED: auxin response factor 8-like [Brassica oleracea var. oleracea]	GO:0003700(DNA binding transcription factor activity);GO:0005515(protein binding);GO:0005634(nucleus);GO:0006351(transcription, DNA-templated);GO:0006355(regulation of transcription, DNA-templated);GO:0009733(response to auxin);GO:0009734(auxin-activated signaling pathway);GO:0009908(flower development);GO:0043565(sequence-specific DNA binding)	ko04075(Plant hormone signal transduction)	2539	2559	2550	0.820051	4	(((((((.(((((((((((..&..))))))))))).)))))))	UAGAUCAGGCUGGCAGCUUGU&UGAAGCUGCCAGCAUGAUCUA	2	42.9655	1	0.00323105	Output/LF_1/cleaveLand_result/t_plot/Ath-miR167a_BolK_6g38360.3_2550_TPlot.pdf
BolK_1g12690.4:1387:Ath-miR319a	Ath-miR319a	BolK_1g12690.4	BolK_1g12690	BolK_1g12690	transcription factor TCP2-like [Brassica napus]	GO:0003677(DNA binding);GO:0003700(DNA binding transcription factor activity);GO:0005515(protein binding);GO:0005634(nucleus);GO:0006351(transcription, DNA-templated);GO:0006355(regulation of transcription, DNA-templated);GO:0009637(response to blue light);GO:0009965(leaf morphogenesis);GO:0030154(cell differentiation);GO:0045962(positive regulation of development, heterochronic);GO:0048366(leaf …	NA	1377	1396	1387	0.768519	2.5	((((((.-(((((((((((((&)))))))))))))..))))))	AGGGGGA-CCCUUCAGUCCAA&UUGGACUGAAGGGAGCUCCCU	1	21.4827	4	0.306043	Output/LF_1/cleaveLand_result/t_plot/Ath-miR319a_BolK_1g12690.4_1387_TPlot.pdf
BolK_1g12690.4:1387:Ath-miR319b	Ath-miR319b	BolK_1g12690.4	BolK_1g12690	BolK_1g12690	transcription factor TCP2-like [Brassica napus]	GO:0003677(DNA binding);GO:0003700(DNA binding transcription factor activity);GO:0005515(protein binding);GO:0005634(nucleus);GO:0006351(transcription, DNA-templated);GO:0006355(regulation of transcription, DNA-templated);GO:0009637(response to blue light);GO:0009965(leaf morphogenesis);GO:0030154(cell differentiation);GO:0045962(positive regulation of development, heterochronic);GO:0048366(leaf …	NA	1377	1396	1387	0.768519	2.5	((((((.-(((((((((((((&)))))))))))))..))))))	AGGGGGA-CCCUUCAGUCCAA&UUGGACUGAAGGGAGCUCCCU	1	21.4827	4	0.306043	Output/LF_1/cleaveLand_result/t_plot/Ath-miR319b_BolK_1g12690.4_1387_TPlot.pdf
BolK_1g12690.4:1387:Bna-miR319a	Bna-miR319a	BolK_1g12690.4	BolK_1g12690	BolK_1g12690	transcription factor TCP2-like [Brassica napus]	GO:0003677(DNA binding);GO:0003700(DNA binding transcription factor activity);GO:0005515(protein binding);GO:0005634(nucleus);GO:0006351(transcription, DNA-templated);GO:0006355(regulation of transcription, DNA-templated);GO:0009637(response to blue light);GO:0009965(leaf morphogenesis);GO:0030154(cell differentiation);GO:0045962(positive regulation of development, heterochronic);GO:0048366(leaf …	NA	1376	1396	1387	0.752834	3.5	.((((((.-(((((((((((((&)))))))))))))..)))))).	CAGGGGGA-CCCUUCAGUCCAA&UUGGACUGAAGGGAGCUCCCUU	1	21.4827	4	0.371855	Output/LF_1/cleaveLand_result/t_plot/Bna-miR319a_BolK_1g12690.4_1387_TPlot.pdf
BolK_1g12690.4:1387:Bna-miR319b	Bna-miR319b	BolK_1g12690.4	BolK_1g12690	BolK_1g12690	transcription factor TCP2-like [Brassica napus]	GO:0003677(DNA binding);GO:0003700(DNA binding transcription factor activity);GO:0005515(protein binding);GO:0005634(nucleus);GO:0006351(transcription, DNA-templated);GO:0006355(regulation of transcription, DNA-templated);GO:0009637(response to blue light);GO:0009965(leaf morphogenesis);GO:0030154(cell differentiation);GO:0045962(positive regulation of development, heterochronic);GO:0048366(leaf …	NA	1378	1396	1387	0.769231	2.5	(((((.-(((((((((((((&)))))))))))))..)))))	GGGGGA-CCCUUCAGUCCAA&UUGGACUGAAGGGAGCUCCC	1	21.4827	4	0.421906	Output/LF_1/cleaveLand_result/t_plot/Bna-miR319b_BolK_1g12690.4_1387_TPlot.pdf
BolK_1g12690.4:1387:Bna-miR319c	Bna-miR319c	BolK_1g12690.4	BolK_1g12690	BolK_1g12690	transcription factor TCP2-like [Brassica napus]	GO:0003677(DNA binding);GO:0003700(DNA binding transcription factor activity);GO:0005515(protein binding);GO:0005634(nucleus);GO:0006351(transcription, DNA-templated);GO:0006355(regulation of transcription, DNA-templated);GO:0009637(response to blue light);GO:0009965(leaf morphogenesis);GO:0030154(cell differentiation);GO:0045962(positive regulation of development, heterochronic);GO:0048366(leaf …	NA	1378	1396	1387	0.769231	2.5	(((((.-(((((((((((((&)))))))))))))..)))))	GGGGGA-CCCUUCAGUCCAA&UUGGACUGAAGGGAGCUCCC	1	21.4827	4	0.467968	Output/LF_1/cleaveLand_result/t_plot/Bna-miR319c_BolK_1g12690.4_1387_TPlot.pdf
BolK_1g12690.4:1387:Bna-miR319d	Bna-miR319d	BolK_1g12690.4	BolK_1g12690	BolK_1g12690	transcription factor TCP2-like [Brassica napus]	GO:0003677(DNA binding);GO:0003700(DNA binding transcription factor activity);GO:0005515(protein binding);GO:0005634(nucleus);GO:0006351(transcription, DNA-templated);GO:0006355(regulation of transcription, DNA-templated);GO:0009637(response to blue light);GO:0009965(leaf morphogenesis);GO:0030154(cell differentiation);GO:0045962(positive regulation of development, heterochronic);GO:0048366(leaf …	NA	1378	1396	1387	0.769231	2.5	(((((.-(((((((((((((&)))))))))))))..)))))	GGGGGA-CCCUUCAGUCCAA&UUGGACUGAAGGGAGCUCCC	1	21.4827	4	0.467968	Output/LF_1/cleaveLand_result/t_plot/Bna-miR319d_BolK_1g12690.4_1387_TPlot.pdf
BolK_1g12690.4:1387:Bna-miR319e	Bna-miR319e	BolK_1g12690.4	BolK_1g12690	BolK_1g12690	transcription factor TCP2-like [Brassica napus]	GO:0003677(DNA binding);GO:0003700(DNA binding transcription factor activity);GO:0005515(protein binding);GO:0005634(nucleus);GO:0006351(transcription, DNA-templated);GO:0006355(regulation of transcription, DNA-templated);GO:0009637(response to blue light);GO:0009965(leaf morphogenesis);GO:0030154(cell differentiation);GO:0045962(positive regulation of development, heterochronic);GO:0048366(leaf …	NA	1378	1396	1387	0.769231	2.5	(((((.-(((((((((((((&)))))))))))))..)))))	GGGGGA-CCCUUCAGUCCAA&UUGGACUGAAGGGAGCUCCC	1	21.4827	4	0.485348	Output/LF_1/cleaveLand_result/t_plot/Bna-miR319e_BolK_1g12690.4_1387_TPlot.pdf
BolK_1g12690.4:1387:Bol-miR319a	Bol-miR319a	BolK_1g12690.4	BolK_1g12690	BolK_1g12690	transcription factor TCP2-like [Brassica napus]	GO:0003677(DNA binding);GO:0003700(DNA binding transcription factor activity);GO:0005515(protein binding);GO:0005634(nucleus);GO:0006351(transcription, DNA-templated);GO:0006355(regulation of transcription, DNA-templated);GO:0009637(response to blue light);GO:0009965(leaf morphogenesis);GO:0030154(cell differentiation);GO:0045962(positive regulation of development, heterochronic);GO:0048366(leaf …	NA	1377	1396	1387	0.768519	2.5	((((((.-(((((((((((((&)))))))))))))..))))))	AGGGGGA-CCCUUCAGUCCAA&UUGGACUGAAGGGAGCUCCCU	1	21.4827	4	0.317472	Output/LF_1/cleaveLand_result/t_plot/Bol-miR319a_BolK_1g12690.4_1387_TPlot.pdf
BolK_1g12690.4:1387:Bol-miR319b	Bol-miR319b	BolK_1g12690.4	BolK_1g12690	BolK_1g12690	transcription factor TCP2-like [Brassica napus]	GO:0003677(DNA binding);GO:0003700(DNA binding transcription factor activity);GO:0005515(protein binding);GO:0005634(nucleus);GO:0006351(transcription, DNA-templated);GO:0006355(regulation of transcription, DNA-templated);GO:0009637(response to blue light);GO:0009965(leaf morphogenesis);GO:0030154(cell differentiation);GO:0045962(positive regulation of development, heterochronic);GO:0048366(leaf …	NA	1377	1396	1387	0.768519	2.5	((((((.-(((((((((((((&)))))))))))))..))))))	AGGGGGA-CCCUUCAGUCCAA&UUGGACUGAAGGGAGCUCCCU	1	21.4827	4	0.306043	Output/LF_1/cleaveLand_result/t_plot/Bol-miR319b_BolK_1g12690.4_1387_TPlot.pdf
BolK_1g12690.4:1387:Bra-miR319a	Bra-miR319a	BolK_1g12690.4	BolK_1g12690	BolK_1g12690	transcription factor TCP2-like [Brassica napus]	GO:0003677(DNA binding);GO:0003700(DNA binding transcription factor activity);GO:0005515(protein binding);GO:0005634(nucleus);GO:0006351(transcription, DNA-templated);GO:0006355(regulation of transcription, DNA-templated);GO:0009637(response to blue light);GO:0009965(leaf morphogenesis);GO:0030154(cell differentiation);GO:0045962(positive regulation of development, heterochronic);GO:0048366(leaf …	NA	1377	1396	1387	0.768519	2.5	((((((.-(((((((((((((&)))))))))))))..))))))	AGGGGGA-CCCUUCAGUCCAA&UUGGACUGAAGGGAGCUCCCU	1	21.4827	4	0.317472	Output/LF_1/cleaveLand_result/t_plot/Bra-miR319a_BolK_1g12690.4_1387_TPlot.pdf
BolK_1g12690.4:1387:Bra-miR319b	Bra-miR319b	BolK_1g12690.4	BolK_1g12690	BolK_1g12690	transcription factor TCP2-like [Brassica napus]	GO:0003677(DNA binding);GO:0003700(DNA binding transcription factor activity);GO:0005515(protein binding);GO:0005634(nucleus);GO:0006351(transcription, DNA-templated);GO:0006355(regulation of transcription, DNA-templated);GO:0009637(response to blue light);GO:0009965(leaf morphogenesis);GO:0030154(cell differentiation);GO:0045962(positive regulation of development, heterochronic);GO:0048366(leaf …	NA	1377	1396	1387	0.768519	2.5	((((((.-(((((((((((((&)))))))))))))..))))))	AGGGGGA-CCCUUCAGUCCAA&UUGGACUGAAGGGAGCUCCCU	1	21.4827	4	0.317472	Output/LF_1/cleaveLand_result/t_plot/Bra-miR319b_BolK_1g12690.4_1387_TPlot.pdf
BolK_1g12690.4:1387:Bra-miR319c	Bra-miR319c	BolK_1g12690.4	BolK_1g12690	BolK_1g12690	transcription factor TCP2-like [Brassica napus]	GO:0003677(DNA binding);GO:0003700(DNA binding transcription factor activity);GO:0005515(protein binding);GO:0005634(nucleus);GO:0006351(transcription, DNA-templated);GO:0006355(regulation of transcription, DNA-templated);GO:0009637(response to blue light);GO:0009965(leaf morphogenesis);GO:0030154(cell differentiation);GO:0045962(positive regulation of development, heterochronic);GO:0048366(leaf …	NA	1377	1396	1387	0.813725	2.5	((((((.-(((((((((((((&)))))))))))))..))))))	AGGGGGA-CCCUUCAGUCCAA&UUGGACUGAAGGGAACUCCCU	1	21.4827	4	0.0326677	Output/LF_1/cleaveLand_result/t_plot/Bra-miR319c_BolK_1g12690.4_1387_TPlot.pdf
BolK_1g12690.4:1387:Bra-miR319d	Bra-miR319d	BolK_1g12690.4	BolK_1g12690	BolK_1g12690	transcription factor TCP2-like [Brassica napus]	GO:0003677(DNA binding);GO:0003700(DNA binding transcription factor activity);GO:0005515(protein binding);GO:0005634(nucleus);GO:0006351(transcription, DNA-templated);GO:0006355(regulation of transcription, DNA-templated);GO:0009637(response to blue light);GO:0009965(leaf morphogenesis);GO:0030154(cell differentiation);GO:0045962(positive regulation of development, heterochronic);GO:0048366(leaf …	NA	1377	1396	1387	0.768519	2.5	((((((.-(((((((((((((&)))))))))))))..))))))	AGGGGGA-CCCUUCAGUCCAA&UUGGACUGAAGGGAGCUCCCU	1	21.4827	4	0.317472	Output/LF_1/cleaveLand_result/t_plot/Bra-miR319d_BolK_1g12690.4_1387_TPlot.pdf
BolK_1g12690.4:1387:Bra-miR319f	Bra-miR319f	BolK_1g12690.4	BolK_1g12690	BolK_1g12690	transcription factor TCP2-like [Brassica napus]	GO:0003677(DNA binding);GO:0003700(DNA binding transcription factor activity);GO:0005515(protein binding);GO:0005634(nucleus);GO:0006351(transcription, DNA-templated);GO:0006355(regulation of transcription, DNA-templated);GO:0009637(response to blue light);GO:0009965(leaf morphogenesis);GO:0030154(cell differentiation);GO:0045962(positive regulation of development, heterochronic);GO:0048366(leaf …	NA	1375	1396	1387	0.741419	4.5	..(((((..(((((((((((((&)))))))))))))..)))))..	ACAGGGGGACCCUUCAGUCCAA&UUGGACUGAAGGGAGCUCCUUC	1	21.4827	4	0.412225	Output/LF_1/cleaveLand_result/t_plot/Bra-miR319f_BolK_1g12690.4_1387_TPlot.pdf
BolK_1g12690.4:1387:Bra-miR319g	Bra-miR319g	BolK_1g12690.4	BolK_1g12690	BolK_1g12690	transcription factor TCP2-like [Brassica napus]	GO:0003677(DNA binding);GO:0003700(DNA binding transcription factor activity);GO:0005515(protein binding);GO:0005634(nucleus);GO:0006351(transcription, DNA-templated);GO:0006355(regulation of transcription, DNA-templated);GO:0009637(response to blue light);GO:0009965(leaf morphogenesis);GO:0030154(cell differentiation);GO:0045962(positive regulation of development, heterochronic);GO:0048366(leaf …	NA	1375	1396	1387	0.741419	4.5	..(((((..(((((((((((((&)))))))))))))..)))))..	ACAGGGGGACCCUUCAGUCCAA&UUGGACUGAAGGGAGCUCCUUC	1	21.4827	4	0.412225	Output/LF_1/cleaveLand_result/t_plot/Bra-miR319g_BolK_1g12690.4_1387_TPlot.pdf
BolK_1g12690.4:1387:Bra-miR319h	Bra-miR319h	BolK_1g12690.4	BolK_1g12690	BolK_1g12690	transcription factor TCP2-like [Brassica napus]	GO:0003677(DNA binding);GO:0003700(DNA binding transcription factor activity);GO:0005515(protein binding);GO:0005634(nucleus);GO:0006351(transcription, DNA-templated);GO:0006355(regulation of transcription, DNA-templated);GO:0009637(response to blue light);GO:0009965(leaf morphogenesis);GO:0030154(cell differentiation);GO:0045962(positive regulation of development, heterochronic);GO:0048366(leaf …	NA	1375	1396	1387	0.741419	4.5	..(((((..(((((((((((((&)))))))))))))..)))))..	ACAGGGGGACCCUUCAGUCCAA&UUGGACUGAAGGGAGCUCCUUC	1	21.4827	4	0.421906	Output/LF_1/cleaveLand_result/t_plot/Bra-miR319h_BolK_1g12690.4_1387_TPlot.pdf
BolK_1g13030.1:1270:Bna-miRN285a	Bna-miRN285a	BolK_1g13030.1	BolK_1g13030	BolK_1g13030	unnamed protein product [Brassica oleracea]	GO:0005199(structural constituent of cell wall);GO:0005576(extracellular region);GO:0005618(cell wall);GO:0009506(plasmodesma);GO:0071555(cell wall organization)	NA	1257	1279	1270	0.825243	5.5	((.((((((((((((((((((((&))))))))))))))))))))-))	AGACCUGCGCAGAGAUCUCCGGG&UUCGGGGAUUUCUGUGUAGG-CU	1	21.4827	4	0.0326677	Output/LF_1/cleaveLand_result/t_plot/Bna-miRN285a_BolK_1g13030.1_1270_TPlot.pdf
BolK_1g14510.1:493:Ath-miRN4412	Ath-miRN4412	BolK_1g14510.1	BolK_1g14510	BolK_1g14510	unnamed protein product [Brassica oleracea]	GO:0003746(translation elongation factor activity);GO:0003924(GTPase activity);GO:0005515(protein binding);GO:0005525(GTP binding);GO:0005634(nucleus);GO:0005730(nucleolus);GO:0005829(cytosol);GO:0006414(translational elongation);GO:0009295(nucleoid);GO:0009507(chloroplast);GO:0009534(chloroplast thylakoid);GO:0009535(chloroplast thylakoid membrane);GO:0009536(plastid);GO:0009570(chloroplast stro…	NA	483	501	493	0.675159	6.5	(((((((.((((((((-((.&.)).)))))))).)))))))	AGCCAUCCUCGUCGUC-UCC&UGAUGAUGAUGAUGAUGGUU	1	21.4827	4	1	Output/LF_1/cleaveLand_result/t_plot/Ath-miRN4412_BolK_1g14510.1_493_TPlot.pdf
BolK_1g15730.1:1069:Bra-miRN357b	Bra-miRN357b	BolK_1g15730.1	BolK_1g15730	BolK_1g15730	PREDICTED: splicing factor 3B subunit 2-like [Brassica oleracea var. oleracea]	GO:0000398(mRNA splicing, via spliceosome);GO:0005684(U2-type spliceosomal complex);GO:0005686(U2 snRNP);GO:0005689(U12-type spliceosomal complex);GO:0071011(precatalytic spliceosome);GO:0071013(catalytic step 2 spliceosome)	ko03040(Spliceosome)	1059	1077	1069	0.679144	7	.(((((-(((((((-(((((.&.))))).))))))).))))).	AGCGAU-AUGGUCC-UCCGCG&UGCGGAAGGAUCAUUGUCGUA	1	21.4827	4	0.841711	Output/LF_1/cleaveLand_result/t_plot/Bra-miRN357b_BolK_1g15730.1_1069_TPlot.pdf
BolK_1g15730.1:1279:Bra-miRN317	Bra-miRN317	BolK_1g15730.1	BolK_1g15730	BolK_1g15730	PREDICTED: splicing factor 3B subunit 2-like [Brassica oleracea var. oleracea]	GO:0000398(mRNA splicing, via spliceosome);GO:0005684(U2-type spliceosomal complex);GO:0005686(U2 snRNP);GO:0005689(U12-type spliceosomal complex);GO:0071011(precatalytic spliceosome);GO:0071013(catalytic step 2 spliceosome)	ko03040(Spliceosome)	1268	1288	1279	0.707101	6.5	(((((.(((((.(((((((((&))))))))).))))).)))))	UGGGGUGAUUUGGAGGAAGAA&UUUUUCCUCGGAAUUUCCUCG	1	21.4827	4	0.994379	Output/LF_1/cleaveLand_result/t_plot/Bra-miRN317_BolK_1g15730.1_1279_TPlot.pdf
BolK_1g15810.1:619:Bna-miR158a	Bna-miR158a	BolK_1g15810.1	BolK_1g15810	BolK_1g15810	PREDICTED: uncharacterized protein LOC106309519 [Brassica oleracea var. oleracea]	GO:0005768(endosome);GO:0005794(Golgi apparatus);GO:0005802(trans-Golgi network);GO:0008150(biological_process);GO:0009507(chloroplast);GO:0016021(integral component of membrane)	ko04120(Ubiquitin mediated proteolysis)	608	628	619	0.728435	6.5	.(((((((((.(((((((((.&.))))))))).))))))))).	GGUUUUGUCUCCGUUUGGGAC&UUUCCAAAUGUAGACAAAGCA	1	21.4827	4	0.361337	Output/LF_1/cleaveLand_result/t_plot/Bna-miR158a_BolK_1g15810.1_619_TPlot.pdf
BolK_1g15810.1:619:Bna-miR158e	Bna-miR158e	BolK_1g15810.1	BolK_1g15810	BolK_1g15810	PREDICTED: uncharacterized protein LOC106309519 [Brassica oleracea var. oleracea]	GO:0005768(endosome);GO:0005794(Golgi apparatus);GO:0005802(trans-Golgi network);GO:0008150(biological_process);GO:0009507(chloroplast);GO:0016021(integral component of membrane)	ko04120(Ubiquitin mediated proteolysis)	608	628	619	0.728435	6.5	.(((((((((.(((((((((.&.))))))))).))))))))).	GGUUUUGUCUCCGUUUGGGAC&UUUCCAAAUGUAGACAAAGCA	1	21.4827	4	0.350642	Output/LF_1/cleaveLand_result/t_plot/Bna-miR158e_BolK_1g15810.1_619_TPlot.pdf
BolK_1g15810.1:619:Bra-miR158a	Bra-miR158a	BolK_1g15810.1	BolK_1g15810	BolK_1g15810	PREDICTED: uncharacterized protein LOC106309519 [Brassica oleracea var. oleracea]	GO:0005768(endosome);GO:0005794(Golgi apparatus);GO:0005802(trans-Golgi network);GO:0008150(biological_process);GO:0009507(chloroplast);GO:0016021(integral component of membrane)	ko04120(Ubiquitin mediated proteolysis)	608	628	619	0.728435	6.5	.(((((((((.(((((((((.&.))))))))).))))))))).	GGUUUUGUCUCCGUUUGGGAC&UUUCCAAAUGUAGACAAAGCA	1	21.4827	4	0.361337	Output/LF_1/cleaveLand_result/t_plot/Bra-miR158a_BolK_1g15810.1_619_TPlot.pdf
BolK_1g16620.1:709:Bna-miRN286	Bna-miRN286	BolK_1g16620.1	BolK_1g16620	BolK_1g16620	PREDICTED: uncharacterized protein LOC106304138 [Brassica oleracea var. oleracea]	GO:0005739(mitochondrion)	NA	700	718	709	0.731778	7	(((-((((((((((((((..&..)))))))))))))).)))	GUC-UGGCAAGUCCGACGUG&UUUGUUGGACUUGCUAUGGC	1	21.4827	4	0.682048	Output/LF_1/cleaveLand_result/t_plot/Bna-miRN286_BolK_1g16620.1_709_TPlot.pdf
BolK_1g16720.1:290:Bna-miRN298b	Bna-miRN298b	BolK_1g16720.1	BolK_1g16720	BolK_1g16720	PREDICTED: uncharacterized protein LOC106306536 [Brassica oleracea var. oleracea]	GO:0003674(molecular_function);GO:0005739(mitochondrion);GO:0005886(plasma membrane);GO:0035265(organ growth);GO:0051302(regulation of cell division)	NA	278	299	290	0.705882	6	((((..((((((((((((((((&))))))))))))))))..))))	GUCGGCGUCCCGAUUAUCUCCC&GGGGGAUAGUUGGGACUGUGGC	1	21.4827	4	0.361337	Output/LF_1/cleaveLand_result/t_plot/Bna-miRN298b_BolK_1g16720.1_290_TPlot.pdf
BolK_1g16730.1:461:Bra-miRN320	Bra-miRN320	BolK_1g16730.1	BolK_1g16730	BolK_1g16730	unnamed protein product [Brassica oleracea]	GO:0006511(ubiquitin-dependent protein catabolic process)	NA	450	469	461	0.72619	6	((((((.((((((-(((((((&))))))).))))))-))))))	GGUUCGCUCGGUG-GUUCCGG&UCGGAAUAUACCGA-CGAACU	1	21.4827	4	0.25838	Output/LF_1/cleaveLand_result/t_plot/Bra-miRN320_BolK_1g16730.1_461_TPlot.pdf
BolK_1g20280.1:1906:Ath-miRN4412	Ath-miRN4412	BolK_1g20280.1	BolK_1g20280	BolK_1g20280	PREDICTED: uncharacterized protein LOC106307170 [Brassica oleracea var. oleracea]	GO:0005515(protein binding);GO:0005737(cytoplasm);GO:0005773(vacuole);GO:0008270(zinc ion binding);GO:0015031(protein transport);GO:0016236(macroautophagy);GO:0043130(ubiquitin binding);GO:0051258(protein polymerization)	NA	1896	1915	1906	0.659236	7	..(((((.(((((.(((((.&.))))).))))).)))))..	CUCCAUCUUCAUCUUCGUCU&UGAUGAUGAUGAUGAUGGUU	1	21.4827	4	1	Output/LF_1/cleaveLand_result/t_plot/Ath-miRN4412_BolK_1g20280.1_1906_TPlot.pdf
BolK_1g20280.2:1835:Ath-miRN4412	Ath-miRN4412	BolK_1g20280.2	BolK_1g20280	BolK_1g20280	PREDICTED: uncharacterized protein LOC106307170 [Brassica oleracea var. oleracea]	GO:0005515(protein binding);GO:0005737(cytoplasm);GO:0005773(vacuole);GO:0008270(zinc ion binding);GO:0015031(protein transport);GO:0016236(macroautophagy);GO:0043130(ubiquitin binding);GO:0051258(protein polymerization)	NA	1825	1844	1835	0.659236	7	..(((((.(((((.(((((.&.))))).))))).)))))..	CUCCAUCUUCAUCUUCGUCU&UGAUGAUGAUGAUGAUGGUU	1	21.4827	4	1	Output/LF_1/cleaveLand_result/t_plot/Ath-miRN4412_BolK_1g20280.2_1835_TPlot.pdf
BolK_1g20430.1:976:Bna-miR169y	Bna-miR169y	BolK_1g20430.1	BolK_1g20430	BolK_1g20430	PREDICTED: 26S proteasome non-ATPase regulatory subunit 6 homolog [Brassica rapa]	GO:0000502(proteasome complex);GO:0005634(nucleus);GO:0005829(cytosol);GO:0005886(plasma membrane);GO:0006511(ubiquitin-dependent protein catabolic process);GO:0008541(proteasome regulatory particle, lid subcomplex);GO:0009507(chloroplast);GO:0016020(membrane);GO:0030163(protein catabolic process);GO:0030234(enzyme regulator activity)	ko03050(Proteasome)	964	984	976	0.69697	6.5	((((.(((((((-((((((((.&.)))))))).)))))))-))))	CAUGAGGGAAGU-GAGAACGGU&UUCGUUCUCUAUUUCUC-CAUG	1	21.4827	4	0.991052	Output/LF_1/cleaveLand_result/t_plot/Bna-miR169y_BolK_1g20430.1_976_TPlot.pdf
BolK_1g20430.1:976:Bra-miRN366	Bra-miRN366	BolK_1g20430.1	BolK_1g20430	BolK_1g20430	PREDICTED: 26S proteasome non-ATPase regulatory subunit 6 homolog [Brassica rapa]	GO:0000502(proteasome complex);GO:0005634(nucleus);GO:0005829(cytosol);GO:0005886(plasma membrane);GO:0006511(ubiquitin-dependent protein catabolic process);GO:0008541(proteasome regulatory particle, lid subcomplex);GO:0009507(chloroplast);GO:0016020(membrane);GO:0030163(protein catabolic process);GO:0030234(enzyme regulator activity)	ko03050(Proteasome)	964	984	976	0.69697	6.5	((((.(((((((-((((((((.&.)))))))).)))))))-))))	CAUGAGGGAAGU-GAGAACGGU&UUCGUUCUCUAUUUCUC-CAUG	1	21.4827	4	0.992668	Output/LF_1/cleaveLand_result/t_plot/Bra-miRN366_BolK_1g20430.1_976_TPlot.pdf
BolK_1g21260.1:233:Bra-miRN376	Bra-miRN376	BolK_1g21260.1	BolK_1g21260	BolK_1g21260	unnamed protein product [Brassica oleracea]	GO:0000398(mRNA splicing, via spliceosome);GO:0003723(RNA binding);GO:0005515(protein binding);GO:0005634(nucleus);GO:0005681(spliceosomal complex);GO:0008380(RNA splicing);GO:0010445(nuclear dicing body);GO:0016607(nuclear speck);GO:0031053(primary miRNA processing)	ko03040(Spliceosome)	223	242	233	0.687324	6.5	((((-((((((.((.((((((&)))))).)).)))))).))))	GACA-AUACCAGGACCCGGGA&UCCCGGUUUGUGGUAUAUGUU	1	21.4827	4	0.833625	Output/LF_1/cleaveLand_result/t_plot/Bra-miRN376_BolK_1g21260.1_233_TPlot.pdf
BolK_1g21260.1:27:Bna-miR158a	Bna-miR158a	BolK_1g21260.1	BolK_1g21260	BolK_1g21260	unnamed protein product [Brassica oleracea]	GO:0000398(mRNA splicing, via spliceosome);GO:0003723(RNA binding);GO:0005515(protein binding);GO:0005634(nucleus);GO:0005681(spliceosomal complex);GO:0008380(RNA splicing);GO:0010445(nuclear dicing body);GO:0016607(nuclear speck);GO:0031053(primary miRNA processing)	ko03040(Spliceosome)	15	34	27	0.709265	5	((((((.(((((((--((((((&))))))..)))))))-))))))	UGCUUUCGUCUACA--UGGAAA&UUUCCAAAUGUAGAC-AAAGCA	1	21.4827	4	0.412225	Output/LF_1/cleaveLand_result/t_plot/Bna-miR158a_BolK_1g21260.1_27_TPlot.pdf
BolK_1g21260.1:27:Bna-miR158e	Bna-miR158e	BolK_1g21260.1	BolK_1g21260	BolK_1g21260	unnamed protein product [Brassica oleracea]	GO:0000398(mRNA splicing, via spliceosome);GO:0003723(RNA binding);GO:0005515(protein binding);GO:0005634(nucleus);GO:0005681(spliceosomal complex);GO:0008380(RNA splicing);GO:0010445(nuclear dicing body);GO:0016607(nuclear speck);GO:0031053(primary miRNA processing)	ko03040(Spliceosome)	15	34	27	0.709265	5	((((((.(((((((--((((((&))))))..)))))))-))))))	UGCUUUCGUCUACA--UGGAAA&UUUCCAAAUGUAGAC-AAAGCA	1	21.4827	4	0.421906	Output/LF_1/cleaveLand_result/t_plot/Bna-miR158e_BolK_1g21260.1_27_TPlot.pdf
BolK_1g21260.1:27:Bra-miR158a	Bra-miR158a	BolK_1g21260.1	BolK_1g21260	BolK_1g21260	unnamed protein product [Brassica oleracea]	GO:0000398(mRNA splicing, via spliceosome);GO:0003723(RNA binding);GO:0005515(protein binding);GO:0005634(nucleus);GO:0005681(spliceosomal complex);GO:0008380(RNA splicing);GO:0010445(nuclear dicing body);GO:0016607(nuclear speck);GO:0031053(primary miRNA processing)	ko03040(Spliceosome)	15	34	27	0.709265	5	((((((.(((((((--((((((&))))))..)))))))-))))))	UGCUUUCGUCUACA--UGGAAA&UUUCCAAAUGUAGAC-AAAGCA	1	21.4827	4	0.412225	Output/LF_1/cleaveLand_result/t_plot/Bra-miR158a_BolK_1g21260.1_27_TPlot.pdf
BolK_6g38360.4:2555:Ath-miR167a	Ath-miR167a	BolK_6g38360.4	BolK_6g38360	BolK_6g38360	PREDICTED: auxin response factor 8-like [Brassica oleracea var. oleracea]	GO:0003700(DNA binding transcription factor activity);GO:0005515(protein binding);GO:0005634(nucleus);GO:0006351(transcription, DNA-templated);GO:0006355(regulation of transcription, DNA-templated);GO:0009733(response to auxin);GO:0009734(auxin-activated signaling pathway);GO:0009908(flower development);GO:0043565(sequence-specific DNA binding)	ko04075(Plant hormone signal transduction)	2544	2564	2555	0.820051	4	(((((((.(((((((((((..&..))))))))))).)))))))	UAGAUCAGGCUGGCAGCUUGU&UGAAGCUGCCAGCAUGAUCUA	2	42.9655	1	0.00138601	Output/LF_1/cleaveLand_result/t_plot/Ath-miR167a_BolK_6g38360.4_2555_TPlot.pdf
BolK_1g22480.1:994:Bna-miR165g	Bna-miR165g	BolK_1g22480.1	BolK_1g22480	BolK_1g22480	KH domain-containing protein At4g26480 [Brassica napus]	GO:0003676(nucleic acid binding);GO:0003723(RNA binding);GO:0005634(nucleus);GO:0008150(biological_process)	NA	985	1004	994	0.659389	6	((((--(((((((((((.((((&))))-)))))))))))..))))	GGGG--GAAGCCUGGUUAUGAG&CUCG-GACCAGGCUUCAUCCCC	1	21.4827	4	0.630792	Output/LF_1/cleaveLand_result/t_plot/Bna-miR165g_BolK_1g22480.1_994_TPlot.pdf
BolK_1g22480.1:994:Bna-miR165i	Bna-miR165i	BolK_1g22480.1	BolK_1g22480	BolK_1g22480	KH domain-containing protein At4g26480 [Brassica napus]	GO:0003676(nucleic acid binding);GO:0003723(RNA binding);GO:0005634(nucleus);GO:0008150(biological_process)	NA	985	1004	994	0.659389	6	((((--(((((((((((.((((&))))-)))))))))))..))))	GGGG--GAAGCCUGGUUAUGAG&CUCG-GACCAGGCUUCAUCCCC	1	21.4827	4	0.62461	Output/LF_1/cleaveLand_result/t_plot/Bna-miR165i_BolK_1g22480.1_994_TPlot.pdf
BolK_1g22710.1:517:Ath-miR396a	Ath-miR396a	BolK_1g22710.1	BolK_1g22710	BolK_1g22710	hypothetical protein DY000_00002613 [Brassica cretica]	GO:0003682(chromatin binding);GO:0005515(protein binding);GO:0005634(nucleus);GO:0005829(cytosol);GO:0006338(chromatin remodeling);GO:0009651(response to salt stress);GO:0042393(histone binding);GO:0045892(negative regulation of transcription, DNA-templated);GO:2000779(regulation of double-strand break repair)	NA	504	525	517	0.663248	6	(((....(((((((((((-((((&)))).)))))))))))--..)))	CAGACCACAAGAAAGCUG-GGAA&UUCCACAGCUUUCUUG--AACUG	1	21.4827	4	0.99955	Output/LF_1/cleaveLand_result/t_plot/Ath-miR396a_BolK_1g22710.1_517_TPlot.pdf
BolK_1g22710.1:517:Ath-miR396b	Ath-miR396b	BolK_1g22710.1	BolK_1g22710	BolK_1g22710	hypothetical protein DY000_00002613 [Brassica cretica]	GO:0003682(chromatin binding);GO:0005515(protein binding);GO:0005634(nucleus);GO:0005829(cytosol);GO:0006338(chromatin remodeling);GO:0009651(response to salt stress);GO:0042393(histone binding);GO:0045892(negative regulation of transcription, DNA-templated);GO:2000779(regulation of double-strand break repair)	NA	506	525	517	0.670659	7	.....(((((((((((-((((&)))).))))))))))).....	GACCACAAGAAAGCUG-GGAA&UUCCACAGCUUUCUUGAACUU	1	21.4827	4	0.999923	Output/LF_1/cleaveLand_result/t_plot/Ath-miR396b_BolK_1g22710.1_517_TPlot.pdf
BolK_1g22710.1:517:Bna-miR396a	Bna-miR396a	BolK_1g22710.1	BolK_1g22710	BolK_1g22710	hypothetical protein DY000_00002613 [Brassica cretica]	GO:0003682(chromatin binding);GO:0005515(protein binding);GO:0005634(nucleus);GO:0005829(cytosol);GO:0006338(chromatin remodeling);GO:0009651(response to salt stress);GO:0042393(histone binding);GO:0045892(negative regulation of transcription, DNA-templated);GO:2000779(regulation of double-strand break repair)	NA	506	525	517	0.670659	7	.....(((((((((((-((((&)))).))))))))))).....	GACCACAAGAAAGCUG-GGAA&UUCCACAGCUUUCUUGAACUU	1	21.4827	4	0.99994	Output/LF_1/cleaveLand_result/t_plot/Bna-miR396a_BolK_1g22710.1_517_TPlot.pdf
BolK_1g22710.1:517:Bna-miR396b	Bna-miR396b	BolK_1g22710.1	BolK_1g22710	BolK_1g22710	hypothetical protein DY000_00002613 [Brassica cretica]	GO:0003682(chromatin binding);GO:0005515(protein binding);GO:0005634(nucleus);GO:0005829(cytosol);GO:0006338(chromatin remodeling);GO:0009651(response to salt stress);GO:0042393(histone binding);GO:0045892(negative regulation of transcription, DNA-templated);GO:2000779(regulation of double-strand break repair)	NA	504	525	517	0.663248	6	(((....(((((((((((-((((&)))).)))))))))))--..)))	CAGACCACAAGAAAGCUG-GGAA&UUCCACAGCUUUCUUG--AACUG	1	21.4827	4	0.99955	Output/LF_1/cleaveLand_result/t_plot/Bna-miR396b_BolK_1g22710.1_517_TPlot.pdf
BolK_1g22710.1:517:Bra-miR396b	Bra-miR396b	BolK_1g22710.1	BolK_1g22710	BolK_1g22710	hypothetical protein DY000_00002613 [Brassica cretica]	GO:0003682(chromatin binding);GO:0005515(protein binding);GO:0005634(nucleus);GO:0005829(cytosol);GO:0006338(chromatin remodeling);GO:0009651(response to salt stress);GO:0042393(histone binding);GO:0045892(negative regulation of transcription, DNA-templated);GO:2000779(regulation of double-strand break repair)	NA	504	525	517	0.663248	6	(((....(((((((((((-((((&)))).)))))))))))--..)))	CAGACCACAAGAAAGCUG-GGAA&UUCCACAGCUUUCUUG--AACUG	1	21.4827	4	0.99955	Output/LF_1/cleaveLand_result/t_plot/Bra-miR396b_BolK_1g22710.1_517_TPlot.pdf
BolK_1g23180.1:224:Bna-miRN298a	Bna-miRN298a	BolK_1g23180.1	BolK_1g23180	BolK_1g23180	PREDICTED: uncharacterized protein LOC106308072 [Brassica oleracea var. oleracea]	GO:0003674(molecular_function);GO:0005773(vacuole);GO:0009507(chloroplast)	NA	215	233	224	0.721311	4.5	(((((-(((((((((.((((&)))).))))))))).)))))	GCCGC-UUCUCAACUCUCUC&GGGAUAGUUGAGAAUGUGGC	1	21.4827	4	0.712202	Output/LF_1/cleaveLand_result/t_plot/Bna-miRN298a_BolK_1g23180.1_224_TPlot.pdf
BolK_1g24010.1:904:Bna-miR168d	Bna-miR168d	BolK_1g24010.1	BolK_1g24010	BolK_1g24010	PREDICTED: uncharacterized protein LOC106312213 [Brassica oleracea var. oleracea]	GO:0003674(molecular_function);GO:0009507(chloroplast);GO:0009535(chloroplast thylakoid membrane);GO:0009643(photosynthetic acclimation);GO:0009941(chloroplast envelope);GO:0016021(integral component of membrane)	NA	893	913	904	0.664103	7	..((((((((((((((.(((.&.))).))))))))))))))..	CAUCAGUUGAUGUGAGACGGA&CCCGCCUUGCAUCAACUGAAU	1	21.4827	4	0.665807	Output/LF_1/cleaveLand_result/t_plot/Bna-miR168d_BolK_1g24010.1_904_TPlot.pdf
BolK_1g24490.1:753:Ath-miRN118	Ath-miRN118	BolK_1g24490.1	BolK_1g24490	BolK_1g24490	BnaC01g20580D [Brassica napus]	GO:0005886(plasma membrane);GO:0006810(transport);GO:0009507(chloroplast);GO:0016020(membrane);GO:0016021(integral component of membrane);GO:0022857(transmembrane transporter activity)	NA	743	762	753	0.66087	7	(((..((((.(((((((((.&.))))))))).))))..)))	GCCUCUUUCUUCAUGGCUCU&UGAGCUGUGAUGAAAUUGGC	1	21.4827	4	0.997425	Output/LF_1/cleaveLand_result/t_plot/Ath-miRN118_BolK_1g24490.1_753_TPlot.pdf
BolK_1g24790.1:370:Bna-miRN289	Bna-miRN289	BolK_1g24790.1	BolK_1g24790	BolK_1g24790	uncharacterized protein BNAC01G20890D [Brassica napus]	GO:0003674(molecular_function);GO:0005634(nucleus);GO:0008150(biological_process)	NA	361	379	370	0.683036	6.5	.(((((.-((((((((((((&))))))))))))..))))).	CGCGGCG-AAGUGGCUCGCC&GGCGGGCUGCUUGAGCUGCA	1	21.4827	4	0.988133	Output/LF_1/cleaveLand_result/t_plot/Bna-miRN289_BolK_1g24790.1_370_TPlot.pdf
BolK_6g38360.3:2550:Ath-miR167b	Ath-miR167b	BolK_6g38360.3	BolK_6g38360	BolK_6g38360	PREDICTED: auxin response factor 8-like [Brassica oleracea var. oleracea]	GO:0003700(DNA binding transcription factor activity);GO:0005515(protein binding);GO:0005634(nucleus);GO:0006351(transcription, DNA-templated);GO:0006355(regulation of transcription, DNA-templated);GO:0009733(response to auxin);GO:0009734(auxin-activated signaling pathway);GO:0009908(flower development);GO:0043565(sequence-specific DNA binding)	ko04075(Plant hormone signal transduction)	2539	2559	2550	0.820051	4	(((((((.(((((((((((..&..))))))))))).)))))))	UAGAUCAGGCUGGCAGCUUGU&UGAAGCUGCCAGCAUGAUCUA	2	42.9655	1	0.00277011	Output/LF_1/cleaveLand_result/t_plot/Ath-miR167b_BolK_6g38360.3_2550_TPlot.pdf
BolK_6g38360.4:2555:Ath-miR167b	Ath-miR167b	BolK_6g38360.4	BolK_6g38360	BolK_6g38360	PREDICTED: auxin response factor 8-like [Brassica oleracea var. oleracea]	GO:0003700(DNA binding transcription factor activity);GO:0005515(protein binding);GO:0005634(nucleus);GO:0006351(transcription, DNA-templated);GO:0006355(regulation of transcription, DNA-templated);GO:0009733(response to auxin);GO:0009734(auxin-activated signaling pathway);GO:0009908(flower development);GO:0043565(sequence-specific DNA binding)	ko04075(Plant hormone signal transduction)	2544	2564	2555	0.820051	4	(((((((.(((((((((((..&..))))))))))).)))))))	UAGAUCAGGCUGGCAGCUUGU&UGAAGCUGCCAGCAUGAUCUA	2	42.9655	1	0.000924224	Output/LF_1/cleaveLand_result/t_plot/Ath-miR167b_BolK_6g38360.4_2555_TPlot.pdf
BolK_1g28040.1:413:Bol-miRN308	Bol-miRN308	BolK_1g28040.1	BolK_1g28040	BolK_1g28040	PREDICTED: proteasome subunit beta type-2-A-like [Brassica oleracea var. oleracea]	GO:0000502(proteasome complex);GO:0004298(threonine-type endopeptidase activity);GO:0005634(nucleus);GO:0005737(cytoplasm);GO:0005773(vacuole);GO:0005774(vacuolar membrane);GO:0005829(cytosol);GO:0005839(proteasome core complex);GO:0005886(plasma membrane);GO:0006511(ubiquitin-dependent protein catabolic process);GO:0008233(peptidase activity);GO:0010499(proteasomal ubiquitin-independent protein …	ko03050(Proteasome)	402	422	413	0.691943	4.5	(((.(((-(((((((((((((.&.))))))))))))).))).)))	CAGGCGC-AUCUCUUUACUACA&AGUGGUAAAGAGGUUGCGGCUG	1	21.4827	4	0.518424	Output/LF_1/cleaveLand_result/t_plot/Bol-miRN308_BolK_1g28040.1_413_TPlot.pdf
BolK_1g28400.1:451:Ath-miR395b	Ath-miR395b	BolK_1g28400.1	BolK_1g28400	BolK_1g28400	PREDICTED: ATP-sulfurylase 3, chloroplastic [Brassica oleracea var. oleracea]	GO:0000103(sulfate assimilation);GO:0004020(adenylylsulfate kinase activity);GO:0004781(sulfate adenylyltransferase (ATP) activity);GO:0005524(ATP binding);GO:0009507(chloroplast);GO:0009570(chloroplast stroma);GO:0009970(cellular response to sulfate starvation);GO:0070206(protein trimerization);GO:0070814(hydrogen sulfide biosynthetic process)	ko00920(Sulfur metabolism);ko00230(Purine metabolism);ko00450(Selenocompound metabolism);ko00261(Monobactam biosynthesis)	440	460	451	0.66506	4.5	((((((((((((((.(((((.&.))))).))))))))))))))	GAGUUCCUUCAAACUCUUCAU&CUGAAGUGUUUGGGGGGACUC	1	21.4827	4	0.839061	Output/LF_1/cleaveLand_result/t_plot/Ath-miR395b_BolK_1g28400.1_451_TPlot.pdf
BolK_1g28400.1:451:Ath-miR395c	Ath-miR395c	BolK_1g28400.1	BolK_1g28400	BolK_1g28400	PREDICTED: ATP-sulfurylase 3, chloroplastic [Brassica oleracea var. oleracea]	GO:0000103(sulfate assimilation);GO:0004020(adenylylsulfate kinase activity);GO:0004781(sulfate adenylyltransferase (ATP) activity);GO:0005524(ATP binding);GO:0009507(chloroplast);GO:0009570(chloroplast stroma);GO:0009970(cellular response to sulfate starvation);GO:0070206(protein trimerization);GO:0070814(hydrogen sulfide biosynthetic process)	ko00920(Sulfur metabolism);ko00230(Purine metabolism);ko00450(Selenocompound metabolism);ko00261(Monobactam biosynthesis)	440	460	451	0.66506	4.5	((((((((((((((.(((((.&.))))).))))))))))))))	GAGUUCCUUCAAACUCUUCAU&CUGAAGUGUUUGGGGGGACUC	1	21.4827	4	0.851884	Output/LF_1/cleaveLand_result/t_plot/Ath-miR395c_BolK_1g28400.1_451_TPlot.pdf
BolK_1g28400.1:451:Ath-miR395d	Ath-miR395d	BolK_1g28400.1	BolK_1g28400	BolK_1g28400	PREDICTED: ATP-sulfurylase 3, chloroplastic [Brassica oleracea var. oleracea]	GO:0000103(sulfate assimilation);GO:0004020(adenylylsulfate kinase activity);GO:0004781(sulfate adenylyltransferase (ATP) activity);GO:0005524(ATP binding);GO:0009507(chloroplast);GO:0009570(chloroplast stroma);GO:0009970(cellular response to sulfate starvation);GO:0070206(protein trimerization);GO:0070814(hydrogen sulfide biosynthetic process)	ko00920(Sulfur metabolism);ko00230(Purine metabolism);ko00450(Selenocompound metabolism);ko00261(Monobactam biosynthesis)	440	460	451	0.71867	4	((((((((((((((.(((((.&.))))).))))))))))))))	GAGUUCCUUCAAACUCUUCAU&CUGAAGUGUUUGGGGGAACUC	1	21.4827	4	0.47673	Output/LF_1/cleaveLand_result/t_plot/Ath-miR395d_BolK_1g28400.1_451_TPlot.pdf
BolK_1g28400.1:451:Ath-miR395f	Ath-miR395f	BolK_1g28400.1	BolK_1g28400	BolK_1g28400	PREDICTED: ATP-sulfurylase 3, chloroplastic [Brassica oleracea var. oleracea]	GO:0000103(sulfate assimilation);GO:0004020(adenylylsulfate kinase activity);GO:0004781(sulfate adenylyltransferase (ATP) activity);GO:0005524(ATP binding);GO:0009507(chloroplast);GO:0009570(chloroplast stroma);GO:0009970(cellular response to sulfate starvation);GO:0070206(protein trimerization);GO:0070814(hydrogen sulfide biosynthetic process)	ko00920(Sulfur metabolism);ko00230(Purine metabolism);ko00450(Selenocompound metabolism);ko00261(Monobactam biosynthesis)	440	460	451	0.66506	4.5	((((((((((((((.(((((.&.))))).))))))))))))))	GAGUUCCUUCAAACUCUUCAU&CUGAAGUGUUUGGGGGGACUC	1	21.4827	4	0.833625	Output/LF_1/cleaveLand_result/t_plot/Ath-miR395f_BolK_1g28400.1_451_TPlot.pdf
BolK_1g28400.1:451:Bna-miR395a	Bna-miR395a	BolK_1g28400.1	BolK_1g28400	BolK_1g28400	PREDICTED: ATP-sulfurylase 3, chloroplastic [Brassica oleracea var. oleracea]	GO:0000103(sulfate assimilation);GO:0004020(adenylylsulfate kinase activity);GO:0004781(sulfate adenylyltransferase (ATP) activity);GO:0005524(ATP binding);GO:0009507(chloroplast);GO:0009570(chloroplast stroma);GO:0009970(cellular response to sulfate starvation);GO:0070206(protein trimerization);GO:0070814(hydrogen sulfide biosynthetic process)	ko00920(Sulfur metabolism);ko00230(Purine metabolism);ko00450(Selenocompound metabolism);ko00261(Monobactam biosynthesis)	440	460	451	0.71867	4	((((((((((((((.(((((.&.))))).))))))))))))))	GAGUUCCUUCAAACUCUUCAU&CUGAAGUGUUUGGGGGAACUC	1	21.4827	4	0.47673	Output/LF_1/cleaveLand_result/t_plot/Bna-miR395a_BolK_1g28400.1_451_TPlot.pdf
BolK_1g28400.1:451:Bna-miR395b	Bna-miR395b	BolK_1g28400.1	BolK_1g28400	BolK_1g28400	PREDICTED: ATP-sulfurylase 3, chloroplastic [Brassica oleracea var. oleracea]	GO:0000103(sulfate assimilation);GO:0004020(adenylylsulfate kinase activity);GO:0004781(sulfate adenylyltransferase (ATP) activity);GO:0005524(ATP binding);GO:0009507(chloroplast);GO:0009570(chloroplast stroma);GO:0009970(cellular response to sulfate starvation);GO:0070206(protein trimerization);GO:0070814(hydrogen sulfide biosynthetic process)	ko00920(Sulfur metabolism);ko00230(Purine metabolism);ko00450(Selenocompound metabolism);ko00261(Monobactam biosynthesis)	440	460	451	0.71867	4	((((((((((((((.(((((.&.))))).))))))))))))))	GAGUUCCUUCAAACUCUUCAU&CUGAAGUGUUUGGGGGAACUC	1	21.4827	4	0.459059	Output/LF_1/cleaveLand_result/t_plot/Bna-miR395b_BolK_1g28400.1_451_TPlot.pdf
BolK_1g28400.1:451:Bna-miR395e	Bna-miR395e	BolK_1g28400.1	BolK_1g28400	BolK_1g28400	PREDICTED: ATP-sulfurylase 3, chloroplastic [Brassica oleracea var. oleracea]	GO:0000103(sulfate assimilation);GO:0004020(adenylylsulfate kinase activity);GO:0004781(sulfate adenylyltransferase (ATP) activity);GO:0005524(ATP binding);GO:0009507(chloroplast);GO:0009570(chloroplast stroma);GO:0009970(cellular response to sulfate starvation);GO:0070206(protein trimerization);GO:0070814(hydrogen sulfide biosynthetic process)	ko00920(Sulfur metabolism);ko00230(Purine metabolism);ko00450(Selenocompound metabolism);ko00261(Monobactam biosynthesis)	440	460	451	0.71867	4	((((((((((((((.(((((.&.))))).))))))))))))))	GAGUUCCUUCAAACUCUUCAU&CUGAAGUGUUUGGGGGAACUC	1	21.4827	4	0.467968	Output/LF_1/cleaveLand_result/t_plot/Bna-miR395e_BolK_1g28400.1_451_TPlot.pdf
BolK_1g28400.1:451:Bna-miR395h	Bna-miR395h	BolK_1g28400.1	BolK_1g28400	BolK_1g28400	PREDICTED: ATP-sulfurylase 3, chloroplastic [Brassica oleracea var. oleracea]	GO:0000103(sulfate assimilation);GO:0004020(adenylylsulfate kinase activity);GO:0004781(sulfate adenylyltransferase (ATP) activity);GO:0005524(ATP binding);GO:0009507(chloroplast);GO:0009570(chloroplast stroma);GO:0009970(cellular response to sulfate starvation);GO:0070206(protein trimerization);GO:0070814(hydrogen sulfide biosynthetic process)	ko00920(Sulfur metabolism);ko00230(Purine metabolism);ko00450(Selenocompound metabolism);ko00261(Monobactam biosynthesis)	440	460	451	0.71867	4	((((((((((((((.(((((.&.))))).))))))))))))))	GAGUUCCUUCAAACUCUUCAU&CUGAAGUGUUUGGGGGAACUC	1	21.4827	4	0.485348	Output/LF_1/cleaveLand_result/t_plot/Bna-miR395h_BolK_1g28400.1_451_TPlot.pdf
BolK_1g28400.1:451:Bra-miR395f	Bra-miR395f	BolK_1g28400.1	BolK_1g28400	BolK_1g28400	PREDICTED: ATP-sulfurylase 3, chloroplastic [Brassica oleracea var. oleracea]	GO:0000103(sulfate assimilation);GO:0004020(adenylylsulfate kinase activity);GO:0004781(sulfate adenylyltransferase (ATP) activity);GO:0005524(ATP binding);GO:0009507(chloroplast);GO:0009570(chloroplast stroma);GO:0009970(cellular response to sulfate starvation);GO:0070206(protein trimerization);GO:0070814(hydrogen sulfide biosynthetic process)	ko00920(Sulfur metabolism);ko00230(Purine metabolism);ko00450(Selenocompound metabolism);ko00261(Monobactam biosynthesis)	440	460	451	0.71867	4	((((((((((((((.(((((.&.))))).))))))))))))))	GAGUUCCUUCAAACUCUUCAU&CUGAAGUGUUUGGGGGAACUC	1	21.4827	4	0.47673	Output/LF_1/cleaveLand_result/t_plot/Bra-miR395f_BolK_1g28400.1_451_TPlot.pdf
BolK_1g28400.1:451:Bra-miR395g	Bra-miR395g	BolK_1g28400.1	BolK_1g28400	BolK_1g28400	PREDICTED: ATP-sulfurylase 3, chloroplastic [Brassica oleracea var. oleracea]	GO:0000103(sulfate assimilation);GO:0004020(adenylylsulfate kinase activity);GO:0004781(sulfate adenylyltransferase (ATP) activity);GO:0005524(ATP binding);GO:0009507(chloroplast);GO:0009570(chloroplast stroma);GO:0009970(cellular response to sulfate starvation);GO:0070206(protein trimerization);GO:0070814(hydrogen sulfide biosynthetic process)	ko00920(Sulfur metabolism);ko00230(Purine metabolism);ko00450(Selenocompound metabolism);ko00261(Monobactam biosynthesis)	440	460	451	0.66506	4.5	((((((((((((((.(((((.&.))))).))))))))))))))	GAGUUCCUUCAAACUCUUCAU&CUGAAGUGUUUGGGGGGACUC	1	21.4827	4	0.836366	Output/LF_1/cleaveLand_result/t_plot/Bra-miR395g_BolK_1g28400.1_451_TPlot.pdf
BolK_1g28400.1:451:Bra-miR395h	Bra-miR395h	BolK_1g28400.1	BolK_1g28400	BolK_1g28400	PREDICTED: ATP-sulfurylase 3, chloroplastic [Brassica oleracea var. oleracea]	GO:0000103(sulfate assimilation);GO:0004020(adenylylsulfate kinase activity);GO:0004781(sulfate adenylyltransferase (ATP) activity);GO:0005524(ATP binding);GO:0009507(chloroplast);GO:0009570(chloroplast stroma);GO:0009970(cellular response to sulfate starvation);GO:0070206(protein trimerization);GO:0070814(hydrogen sulfide biosynthetic process)	ko00920(Sulfur metabolism);ko00230(Purine metabolism);ko00450(Selenocompound metabolism);ko00261(Monobactam biosynthesis)	440	460	451	0.66506	4.5	((((((((((((((.(((((.&.))))).))))))))))))))	GAGUUCCUUCAAACUCUUCAU&CUGAAGUGUUUGGGGGGACUC	1	21.4827	4	0.849404	Output/LF_1/cleaveLand_result/t_plot/Bra-miR395h_BolK_1g28400.1_451_TPlot.pdf
BolK_1g28400.1:451:Bra-miR395i	Bra-miR395i	BolK_1g28400.1	BolK_1g28400	BolK_1g28400	PREDICTED: ATP-sulfurylase 3, chloroplastic [Brassica oleracea var. oleracea]	GO:0000103(sulfate assimilation);GO:0004020(adenylylsulfate kinase activity);GO:0004781(sulfate adenylyltransferase (ATP) activity);GO:0005524(ATP binding);GO:0009507(chloroplast);GO:0009570(chloroplast stroma);GO:0009970(cellular response to sulfate starvation);GO:0070206(protein trimerization);GO:0070814(hydrogen sulfide biosynthetic process)	ko00920(Sulfur metabolism);ko00230(Purine metabolism);ko00450(Selenocompound metabolism);ko00261(Monobactam biosynthesis)	440	460	451	0.66506	4.5	((((((((((((((.(((((.&.))))).))))))))))))))	GAGUUCCUUCAAACUCUUCAU&CUGAAGUGUUUGGGGGGACUC	1	21.4827	4	0.849404	Output/LF_1/cleaveLand_result/t_plot/Bra-miR395i_BolK_1g28400.1_451_TPlot.pdf
BolK_5g31850.1:584:Ath-miR168a	Ath-miR168a	BolK_5g31850.1	BolK_5g31850	BolK_5g31850	protein argonaute 1-like isoform X3 [Brassica napus]	GO:0005515(protein binding)	NA	573	593	584	0.791762	5	(((((((.(((((((((((..&..))))))))))).)))))))	UUCCCGAGCUGCAUCAAGCUA&UCGCUUGGUGCAGGUCGGGAA	2	42.9655	2	0.0267893	Output/LF_1/cleaveLand_result/t_plot/Ath-miR168a_BolK_5g31850.1_584_TPlot.pdf
BolK_8g03830.1:376:Ath-miR168a	Ath-miR168a	BolK_8g03830.1	BolK_8g03830	BolK_8g03830	unnamed protein product [Brassica oleracea]	GO:0005515(protein binding)	NA	365	385	376	0.791762	5	(((((((.(((((((((((..&..))))))))))).)))))))	UUCCCGAGCUGCAUCAAGCUA&UCGCUUGGUGCAGGUCGGGAA	9	193.345	0	0.00141976	Output/LF_1/cleaveLand_result/t_plot/Ath-miR168a_BolK_8g03830.1_376_TPlot.pdf
BolK_0g03340.1:662:Ath-miR171a	Ath-miR171a	BolK_0g03340.1	BolK_0g03340	BolK_0g03340	PREDICTED: scarecrow-like protein 6 [Brassica oleracea var. oleracea]	GO:0003700(DNA binding transcription factor activity);GO:0005515(protein binding);GO:0005634(nucleus);GO:0006351(transcription, DNA-templated);GO:0006355(regulation of transcription, DNA-templated);GO:0007623(circadian rhythm);GO:0030154(cell differentiation);GO:0043565(sequence-specific DNA binding);GO:0048768(root hair cell tip growth);GO:0051301(cell division)	ko04075(Plant hormone signal transduction)	651	671	662	1	0	(((((((((((((((((((((&)))))))))))))))))))))	GAUAUUGGCGCGGCUCAAUCA&UGAUUGAGCCGCGCCAAUAUC	950	20408.6	0	0.00101432	Output/LF_1/cleaveLand_result/t_plot/Ath-miR171a_BolK_0g03340.1_662_TPlot.pdf
BolK_3g29180.1:1248:Ath-miR171a	Ath-miR171a	BolK_3g29180.1	BolK_3g29180	BolK_3g29180	unnamed protein product [Brassica oleracea]	GO:0003700(DNA binding transcription factor activity);GO:0005634(nucleus);GO:0006351(transcription, DNA-templated);GO:0006355(regulation of transcription, DNA-templated);GO:0030154(cell differentiation);GO:0043565(sequence-specific DNA binding);GO:0048768(root hair cell tip growth);GO:0051301(cell division)	NA	1237	1257	1248	1	0	(((((((((((((((((((((&)))))))))))))))))))))	GAUAUUGGCGCGGCUCAAUCA&UGAUUGAGCCGCGCCAAUAUC	8	171.862	0	0.000405851	Output/LF_1/cleaveLand_result/t_plot/Ath-miR171a_BolK_3g29180.1_1248_TPlot.pdf
BolK_3g29360.1:368:Ath-miR171a	Ath-miR171a	BolK_3g29360.1	BolK_3g29360	BolK_3g29360	PREDICTED: scarecrow-like protein 27 [Brassica oleracea var. oleracea]	GO:0003700(DNA binding transcription factor activity);GO:0005634(nucleus);GO:0006351(transcription, DNA-templated);GO:0006355(regulation of transcription, DNA-templated);GO:0030154(cell differentiation);GO:0043565(sequence-specific DNA binding);GO:0048768(root hair cell tip growth);GO:0051301(cell division)	NA	357	377	368	1	0	(((((((((((((((((((((&)))))))))))))))))))))	GAUAUUGGCGCGGCUCAAUCA&UGAUUGAGCCGCGCCAAUAUC	12	257.793	0	0.000202946	Output/LF_1/cleaveLand_result/t_plot/Ath-miR171a_BolK_3g29360.1_368_TPlot.pdf
BolK_4g31670.1:683:Ath-miR171a	Ath-miR171a	BolK_4g31670.1	BolK_4g31670	BolK_4g31670	PREDICTED: scarecrow-like protein 22 [Brassica oleracea var. oleracea]	GO:0003700(DNA binding transcription factor activity);GO:0005634(nucleus);GO:0006351(transcription, DNA-templated);GO:0006355(regulation of transcription, DNA-templated);GO:0030154(cell differentiation);GO:0043565(sequence-specific DNA binding);GO:0048768(root hair cell tip growth);GO:0051301(cell division)	ko04075(Plant hormone signal transduction)	672	692	683	1	0	(((((((((((((((((((((&)))))))))))))))))))))	GAUAUUGGCGCGGCUCAAUCA&UGAUUGAGCCGCGCCAAUAUC	148	3179.45	0	0.000811537	Output/LF_1/cleaveLand_result/t_plot/Ath-miR171a_BolK_4g31670.1_683_TPlot.pdf
BolK_6g24490.1:1059:Ath-miR171a	Ath-miR171a	BolK_6g24490.1	BolK_6g24490	BolK_6g24490	PREDICTED: scarecrow-like protein 27 isoform X1 [Brassica oleracea var. oleracea]	GO:0003700(DNA binding transcription factor activity);GO:0005634(nucleus);GO:0006351(transcription, DNA-templated);GO:0006355(regulation of transcription, DNA-templated);GO:0030154(cell differentiation);GO:0043565(sequence-specific DNA binding);GO:0048768(root hair cell tip growth);GO:0051301(cell division)	NA	1048	1068	1059	1	0	(((((((((((((((((((((&)))))))))))))))))))))	GAUAUUGGCGCGGCUCAAUCA&UGAUUGAGCCGCGCCAAUAUC	9	193.345	0	0.000608714	Output/LF_1/cleaveLand_result/t_plot/Ath-miR171a_BolK_6g24490.1_1059_TPlot.pdf
BolK_7g25990.1:879:Ath-miR171a	Ath-miR171a	BolK_7g25990.1	BolK_7g25990	BolK_7g25990	PREDICTED: uncharacterized protein LOC106304621 [Brassica oleracea var. oleracea]	GO:0005634(nucleus);GO:0016301(kinase activity);GO:0016310(phosphorylation)	NA	868	888	879	0.653846	7	(((.((((((((((.((.((.&.)).)).)))))))))).)))	GAUCUUGGCGUGGCCCAUUCG&UGAUUGAGCCGCGCCAAUAUC	2	42.9655	2	0.161806	Output/LF_1/cleaveLand_result/t_plot/Ath-miR171a_BolK_7g25990.1_879_TPlot.pdf
BolK_0g03340.1:659:Ath-miR171b	Ath-miR171b	BolK_0g03340.1	BolK_0g03340	BolK_0g03340	PREDICTED: scarecrow-like protein 6 [Brassica oleracea var. oleracea]	GO:0003700(DNA binding transcription factor activity);GO:0005515(protein binding);GO:0005634(nucleus);GO:0006351(transcription, DNA-templated);GO:0006355(regulation of transcription, DNA-templated);GO:0007623(circadian rhythm);GO:0030154(cell differentiation);GO:0043565(sequence-specific DNA binding);GO:0048768(root hair cell tip growth);GO:0051301(cell division)	ko04075(Plant hormone signal transduction)	648	668	659	0.865633	4	...((((((((((((((((((&))))))))))))))))))...	GGGGAUAUUGGCGCGGCUCAA&UUGAGCCGUGCCAAUAUCACG	37	794.861	2	0.0223747	Output/LF_1/cleaveLand_result/t_plot/Ath-miR171b_BolK_0g03340.1_659_TPlot.pdf
BolK_4g31670.1:680:Ath-miR171b	Ath-miR171b	BolK_4g31670.1	BolK_4g31670	BolK_4g31670	PREDICTED: scarecrow-like protein 22 [Brassica oleracea var. oleracea]	GO:0003700(DNA binding transcription factor activity);GO:0005634(nucleus);GO:0006351(transcription, DNA-templated);GO:0006355(regulation of transcription, DNA-templated);GO:0030154(cell differentiation);GO:0043565(sequence-specific DNA binding);GO:0048768(root hair cell tip growth);GO:0051301(cell division)	ko04075(Plant hormone signal transduction)	669	689	680	0.865633	4	...((((((((((((((((((&))))))))))))))))))...	AGGGAUAUUGGCGCGGCUCAA&UUGAGCCGUGCCAAUAUCACG	7	150.379	2	0.0179402	Output/LF_1/cleaveLand_result/t_plot/Ath-miR171b_BolK_4g31670.1_680_TPlot.pdf
BolK_0g03340.1:659:Ath-miR171c	Ath-miR171c	BolK_0g03340.1	BolK_0g03340	BolK_0g03340	PREDICTED: scarecrow-like protein 6 [Brassica oleracea var. oleracea]	GO:0003700(DNA binding transcription factor activity);GO:0005515(protein binding);GO:0005634(nucleus);GO:0006351(transcription, DNA-templated);GO:0006355(regulation of transcription, DNA-templated);GO:0007623(circadian rhythm);GO:0030154(cell differentiation);GO:0043565(sequence-specific DNA binding);GO:0048768(root hair cell tip growth);GO:0051301(cell division)	ko04075(Plant hormone signal transduction)	648	668	659	0.865633	4	...((((((((((((((((((&))))))))))))))))))...	GGGGAUAUUGGCGCGGCUCAA&UUGAGCCGUGCCAAUAUCACG	37	794.861	2	0.0090107	Output/LF_1/cleaveLand_result/t_plot/Ath-miR171c_BolK_0g03340.1_659_TPlot.pdf
BolK_4g31670.1:680:Ath-miR171c	Ath-miR171c	BolK_4g31670.1	BolK_4g31670	BolK_4g31670	PREDICTED: scarecrow-like protein 22 [Brassica oleracea var. oleracea]	GO:0003700(DNA binding transcription factor activity);GO:0005634(nucleus);GO:0006351(transcription, DNA-templated);GO:0006355(regulation of transcription, DNA-templated);GO:0030154(cell differentiation);GO:0043565(sequence-specific DNA binding);GO:0048768(root hair cell tip growth);GO:0051301(cell division)	ko04075(Plant hormone signal transduction)	669	689	680	0.865633	4	...((((((((((((((((((&))))))))))))))))))...	AGGGAUAUUGGCGCGGCUCAA&UUGAGCCGUGCCAAUAUCACG	7	150.379	2	0.0179402	Output/LF_1/cleaveLand_result/t_plot/Ath-miR171c_BolK_4g31670.1_680_TPlot.pdf
BolK_1g40730.1:292:Ath-miR172a	Ath-miR172a	BolK_1g40730.1	BolK_1g40730	BolK_1g40730	PREDICTED: AP2-like ethylene-responsive transcription factor TOE2 [Brassica oleracea var. oleracea]	NA	NA	281	301	292	1	1	(((((((((((((((((((((&)))))))))))))))))))))	AUGCAGCAUCAUCAGGAUUCU&AGAAUCUUGAUGAUGCUGCAU	2	42.9655	0	0.000202946	Output/LF_1/cleaveLand_result/t_plot/Ath-miR172a_BolK_1g40730.1_292_TPlot.pdf
BolK_2g13590.2:2372:Ath-miR172a	Ath-miR172a	BolK_2g13590.2	BolK_2g13590	BolK_2g13590	E3 SUMO-protein ligase SIZ1-like [Brassica napus]	GO:0005515(protein binding);GO:0016925(protein sumoylation);GO:0061665(SUMO ligase activity)	ko04120(Ubiquitin mediated proteolysis)	2361	2381	2372	0.714286	7	.....(((((((((((((((.&.))))))))))))))).....	GAUUUGCAUCAUCAAGGUUCA&AGAAUCUUGAUGAUGCUGCAU	2	42.9655	1	0.0282573	Output/LF_1/cleaveLand_result/t_plot/Ath-miR172a_BolK_2g13590.2_2372_TPlot.pdf
BolK_2g13770.1:1404:Ath-miR172a	Ath-miR172a	BolK_2g13770.1	BolK_2g13770	BolK_2g13770	unnamed protein product [Brassica oleracea]	GO:0003677(DNA binding);GO:0003700(DNA binding transcription factor activity);GO:0005634(nucleus);GO:0006351(transcription, DNA-templated);GO:0006355(regulation of transcription, DNA-templated);GO:0009908(flower development);GO:0010073(meristem maintenance);GO:0010093(specification of floral organ identity);GO:0019953(sexual reproduction);GO:0030154(cell differentiation);GO:0048316(seed developme…	NA	1393	1413	1404	1	1	(((((((((((((((((((((&)))))))))))))))))))))	AUGCAGCAUCAUCAGGAUUCU&AGAAUCUUGAUGAUGCUGCAU	2	42.9655	2	0.0090107	Output/LF_1/cleaveLand_result/t_plot/Ath-miR172a_BolK_2g13770.1_1404_TPlot.pdf
BolK_3g31040.1:1423:Ath-miR172a	Ath-miR172a	BolK_3g31040.1	BolK_3g31040	BolK_3g31040	unnamed protein product [Brassica oleracea]	GO:0003677(DNA binding);GO:0003700(DNA binding transcription factor activity);GO:0005634(nucleus);GO:0006351(transcription, DNA-templated);GO:0006355(regulation of transcription, DNA-templated);GO:0009908(flower development);GO:0010073(meristem maintenance);GO:0010093(specification of floral organ identity);GO:0019953(sexual reproduction);GO:0030154(cell differentiation);GO:0048316(seed developme…	NA	1412	1432	1423	0.970845	3	..(((((((((((((((((((&)))))))))))))))))))..	CAGCAGCAUCAUCAGGAUUCU&AGAAUCUUGAUGAUGCUGCAU	3	64.4482	2	0.0355586	Output/LF_1/cleaveLand_result/t_plot/Ath-miR172a_BolK_3g31040.1_1423_TPlot.pdf
BolK_1g28650.3:2198:Ath-miR160a	Ath-miR160a	BolK_1g28650.3	BolK_1g28650	BolK_1g28650	CRM-domain containing factor CFM3B, chloroplastic-like [Brassica napus]	GO:0000373(Group II intron splicing);GO:0009507(chloroplast);GO:0048316(seed development)	ko03018(RNA degradation)	2186	2207	2198	0.660793	5	(((..((((((((((((((.((&)).))))))))))))))-.)))	UGGAAAUACAGGGAGCUAGUCA&UGCCUGGCUCCCUGUAU-GCCA	1	21.4827	4	0.702483	Output/LF_1/cleaveLand_result/t_plot/Ath-miR160a_BolK_1g28650.3_2198_TPlot.pdf
BolK_1g28650.3:2198:Ath-miR160b	Ath-miR160b	BolK_1g28650.3	BolK_1g28650	BolK_1g28650	CRM-domain containing factor CFM3B, chloroplastic-like [Brassica napus]	GO:0000373(Group II intron splicing);GO:0009507(chloroplast);GO:0048316(seed development)	ko03018(RNA degradation)	2186	2207	2198	0.660793	5	(((..((((((((((((((.((&)).))))))))))))))-.)))	UGGAAAUACAGGGAGCUAGUCA&UGCCUGGCUCCCUGUAU-GCCA	1	21.4827	4	0.739496	Output/LF_1/cleaveLand_result/t_plot/Ath-miR160b_BolK_1g28650.3_2198_TPlot.pdf
BolK_1g28650.3:2198:Ath-miR160c	Ath-miR160c	BolK_1g28650.3	BolK_1g28650	BolK_1g28650	CRM-domain containing factor CFM3B, chloroplastic-like [Brassica napus]	GO:0000373(Group II intron splicing);GO:0009507(chloroplast);GO:0048316(seed development)	ko03018(RNA degradation)	2186	2207	2198	0.660793	5	(((..((((((((((((((.((&)).))))))))))))))-.)))	UGGAAAUACAGGGAGCUAGUCA&UGCCUGGCUCCCUGUAU-GCCA	1	21.4827	4	0.739496	Output/LF_1/cleaveLand_result/t_plot/Ath-miR160c_BolK_1g28650.3_2198_TPlot.pdf
BolK_1g28650.3:2198:Bna-miR160a	Bna-miR160a	BolK_1g28650.3	BolK_1g28650	BolK_1g28650	CRM-domain containing factor CFM3B, chloroplastic-like [Brassica napus]	GO:0000373(Group II intron splicing);GO:0009507(chloroplast);GO:0048316(seed development)	ko03018(RNA degradation)	2186	2207	2198	0.660793	5	(((..((((((((((((((.((&)).))))))))))))))-.)))	UGGAAAUACAGGGAGCUAGUCA&UGCCUGGCUCCCUGUAU-GCCA	1	21.4827	4	0.712202	Output/LF_1/cleaveLand_result/t_plot/Bna-miR160a_BolK_1g28650.3_2198_TPlot.pdf
BolK_1g28650.3:2198:Bna-miR160b	Bna-miR160b	BolK_1g28650.3	BolK_1g28650	BolK_1g28650	CRM-domain containing factor CFM3B, chloroplastic-like [Brassica napus]	GO:0000373(Group II intron splicing);GO:0009507(chloroplast);GO:0048316(seed development)	ko03018(RNA degradation)	2186	2207	2198	0.660793	5	(((..((((((((((((((.((&)).))))))))))))))-.)))	UGGAAAUACAGGGAGCUAGUCA&UGCCUGGCUCCCUGUAU-GCCA	1	21.4827	4	0.702483	Output/LF_1/cleaveLand_result/t_plot/Bna-miR160b_BolK_1g28650.3_2198_TPlot.pdf
BolK_1g28650.3:2198:Bna-miR160d	Bna-miR160d	BolK_1g28650.3	BolK_1g28650	BolK_1g28650	CRM-domain containing factor CFM3B, chloroplastic-like [Brassica napus]	GO:0000373(Group II intron splicing);GO:0009507(chloroplast);GO:0048316(seed development)	ko03018(RNA degradation)	2186	2207	2198	0.660793	5	(((..((((((((((((((.((&)).))))))))))))))-.)))	UGGAAAUACAGGGAGCUAGUCA&UGCCUGGCUCCCUGUAU-GCCA	1	21.4827	4	0.726188	Output/LF_1/cleaveLand_result/t_plot/Bna-miR160d_BolK_1g28650.3_2198_TPlot.pdf
BolK_1g28650.3:2198:Bna-miR160e	Bna-miR160e	BolK_1g28650.3	BolK_1g28650	BolK_1g28650	CRM-domain containing factor CFM3B, chloroplastic-like [Brassica napus]	GO:0000373(Group II intron splicing);GO:0009507(chloroplast);GO:0048316(seed development)	ko03018(RNA degradation)	2186	2207	2198	0.660793	5	(((..((((((((((((((.((&)).))))))))))))))-.)))	UGGAAAUACAGGGAGCUAGUCA&UGCCUGGCUCCCUGUAU-GCCA	1	21.4827	4	0.743786	Output/LF_1/cleaveLand_result/t_plot/Bna-miR160e_BolK_1g28650.3_2198_TPlot.pdf
BolK_1g28650.3:2198:Bna-miR160f	Bna-miR160f	BolK_1g28650.3	BolK_1g28650	BolK_1g28650	CRM-domain containing factor CFM3B, chloroplastic-like [Brassica napus]	GO:0000373(Group II intron splicing);GO:0009507(chloroplast);GO:0048316(seed development)	ko03018(RNA degradation)	2186	2207	2198	0.660793	5	(((..((((((((((((((.((&)).))))))))))))))-.)))	UGGAAAUACAGGGAGCUAGUCA&UGCCUGGCUCCCUGUAU-GCCA	1	21.4827	4	0.716942	Output/LF_1/cleaveLand_result/t_plot/Bna-miR160f_BolK_1g28650.3_2198_TPlot.pdf
BolK_1g28650.3:2198:Bna-miR160k	Bna-miR160k	BolK_1g28650.3	BolK_1g28650	BolK_1g28650	CRM-domain containing factor CFM3B, chloroplastic-like [Brassica napus]	GO:0000373(Group II intron splicing);GO:0009507(chloroplast);GO:0048316(seed development)	ko03018(RNA degradation)	2186	2207	2198	0.660793	5	(((..((((((((((((((.((&)).))))))))))))))-.)))	UGGAAAUACAGGGAGCUAGUCA&UGCCUGGCUCCCUGUAU-GCCA	1	21.4827	4	0.712202	Output/LF_1/cleaveLand_result/t_plot/Bna-miR160k_BolK_1g28650.3_2198_TPlot.pdf
BolK_1g28650.3:2198:Bna-miR160m	Bna-miR160m	BolK_1g28650.3	BolK_1g28650	BolK_1g28650	CRM-domain containing factor CFM3B, chloroplastic-like [Brassica napus]	GO:0000373(Group II intron splicing);GO:0009507(chloroplast);GO:0048316(seed development)	ko03018(RNA degradation)	2186	2207	2198	0.660793	5	(((..((((((((((((((.((&)).))))))))))))))-.)))	UGGAAAUACAGGGAGCUAGUCA&UGCCUGGCUCCCUGUAU-GCCA	1	21.4827	4	0.730698	Output/LF_1/cleaveLand_result/t_plot/Bna-miR160m_BolK_1g28650.3_2198_TPlot.pdf
BolK_1g28650.3:2198:Bna-miR160n	Bna-miR160n	BolK_1g28650.3	BolK_1g28650	BolK_1g28650	CRM-domain containing factor CFM3B, chloroplastic-like [Brassica napus]	GO:0000373(Group II intron splicing);GO:0009507(chloroplast);GO:0048316(seed development)	ko03018(RNA degradation)	2186	2207	2198	0.660793	5	(((..((((((((((((((.((&)).))))))))))))))-.)))	UGGAAAUACAGGGAGCUAGUCA&UGCCUGGCUCCCUGUAU-GCCA	1	21.4827	4	0.721603	Output/LF_1/cleaveLand_result/t_plot/Bna-miR160n_BolK_1g28650.3_2198_TPlot.pdf
BolK_1g28650.3:2198:Bol-miR160a	Bol-miR160a	BolK_1g28650.3	BolK_1g28650	BolK_1g28650	CRM-domain containing factor CFM3B, chloroplastic-like [Brassica napus]	GO:0000373(Group II intron splicing);GO:0009507(chloroplast);GO:0048316(seed development)	ko03018(RNA degradation)	2186	2207	2198	0.660793	5	(((..((((((((((((((.((&)).))))))))))))))-.)))	UGGAAAUACAGGGAGCUAGUCA&UGCCUGGCUCCCUGUAU-GCCA	1	21.4827	4	0.707382	Output/LF_1/cleaveLand_result/t_plot/Bol-miR160a_BolK_1g28650.3_2198_TPlot.pdf
BolK_1g28650.3:2198:Bol-miR160b	Bol-miR160b	BolK_1g28650.3	BolK_1g28650	BolK_1g28650	CRM-domain containing factor CFM3B, chloroplastic-like [Brassica napus]	GO:0000373(Group II intron splicing);GO:0009507(chloroplast);GO:0048316(seed development)	ko03018(RNA degradation)	2186	2207	2198	0.660793	5	(((..((((((((((((((.((&)).))))))))))))))-.)))	UGGAAAUACAGGGAGCUAGUCA&UGCCUGGCUCCCUGUAU-GCCA	1	21.4827	4	0.712202	Output/LF_1/cleaveLand_result/t_plot/Bol-miR160b_BolK_1g28650.3_2198_TPlot.pdf
BolK_1g28650.3:2198:Bra-miR160c	Bra-miR160c	BolK_1g28650.3	BolK_1g28650	BolK_1g28650	CRM-domain containing factor CFM3B, chloroplastic-like [Brassica napus]	GO:0000373(Group II intron splicing);GO:0009507(chloroplast);GO:0048316(seed development)	ko03018(RNA degradation)	2186	2207	2198	0.660793	5	(((..((((((((((((((.((&)).))))))))))))))-.)))	UGGAAAUACAGGGAGCUAGUCA&UGCCUGGCUCCCUGUAU-GCCA	1	21.4827	4	0.721603	Output/LF_1/cleaveLand_result/t_plot/Bra-miR160c_BolK_1g28650.3_2198_TPlot.pdf
BolK_1g28650.3:2198:Bra-miR160f	Bra-miR160f	BolK_1g28650.3	BolK_1g28650	BolK_1g28650	CRM-domain containing factor CFM3B, chloroplastic-like [Brassica napus]	GO:0000373(Group II intron splicing);GO:0009507(chloroplast);GO:0048316(seed development)	ko03018(RNA degradation)	2186	2207	2198	0.660793	5	(((..((((((((((((((.((&)).))))))))))))))-.)))	UGGAAAUACAGGGAGCUAGUCA&UGCCUGGCUCCCUGUAU-GCCA	1	21.4827	4	0.697501	Output/LF_1/cleaveLand_result/t_plot/Bra-miR160f_BolK_1g28650.3_2198_TPlot.pdf
BolK_1g28650.3:2198:Bra-miR160g	Bra-miR160g	BolK_1g28650.3	BolK_1g28650	BolK_1g28650	CRM-domain containing factor CFM3B, chloroplastic-like [Brassica napus]	GO:0000373(Group II intron splicing);GO:0009507(chloroplast);GO:0048316(seed development)	ko03018(RNA degradation)	2186	2207	2198	0.665899	5	(((..((((((((((((((.((&)).))))))))))))))-.)))	UGGAAAUACAGGGAGCUAGUCA&UGCCUGGCUCCCUGUAU-ACCA	1	21.4827	4	0.676724	Output/LF_1/cleaveLand_result/t_plot/Bra-miR160g_BolK_1g28650.3_2198_TPlot.pdf
BolK_1g31380.1:151:Bol-miR168a	Bol-miR168a	BolK_1g31380.1	BolK_1g31380	BolK_1g31380	hypothetical protein DY000_00004857 [Brassica cretica]	GO:0003674(molecular_function);GO:0005737(cytoplasm);GO:0008150(biological_process)	NA	141	160	151	0.660422	6.5	...(((((.(((((((((((&))))))))))).)))))...	CGGCGACCAGUACCAAGCGG&UCGCUUGGUGCAGGUCGGGA	1	21.4827	4	0.88261	Output/LF_1/cleaveLand_result/t_plot/Bol-miR168a_BolK_1g31380.1_151_TPlot.pdf
BolK_1g31380.1:151:Bol-miR168b	Bol-miR168b	BolK_1g31380.1	BolK_1g31380	BolK_1g31380	hypothetical protein DY000_00004857 [Brassica cretica]	GO:0003674(molecular_function);GO:0005737(cytoplasm);GO:0008150(biological_process)	NA	141	160	151	0.660422	6.5	...(((((.(((((((((((&))))))))))).)))))...	CGGCGACCAGUACCAAGCGG&UCGCUUGGUGCAGGUCGGGA	1	21.4827	4	0.878645	Output/LF_1/cleaveLand_result/t_plot/Bol-miR168b_BolK_1g31380.1_151_TPlot.pdf
BolK_1g31680.1:252:Bna-miRN279	Bna-miRN279	BolK_1g31680.1	BolK_1g31680	BolK_1g31680	hypothetical protein DY000_00022287 [Brassica cretica]	GO:0000304(response to singlet oxygen);GO:0001666(response to hypoxia);GO:0004806(triglyceride lipase activity);GO:0005515(protein binding);GO:0005634(nucleus);GO:0005737(cytoplasm);GO:0005783(endoplasmic reticulum);GO:0006629(lipid metabolic process);GO:0006952(defense response);GO:0009507(chloroplast);GO:0009626(plant-type hypersensitive response);GO:0009627(systemic acquired resistance);GO:000…	ko04626(Plant-pathogen interaction)	239	261	252	0.703704	6.5	.((.((((.((((((((((((((&))))))))))))))-))))-)).	UUGUCUUCUCUACAGGGACGAGA&UUUCGUUCUUGUGG-GAAG-CAU	1	21.4827	4	0.854323	Output/LF_1/cleaveLand_result/t_plot/Bna-miRN279_BolK_1g31680.1_252_TPlot.pdf
BolK_1g40730.1:292:Ath-miR172c	Ath-miR172c	BolK_1g40730.1	BolK_1g40730	BolK_1g40730	PREDICTED: AP2-like ethylene-responsive transcription factor TOE2 [Brassica oleracea var. oleracea]	NA	NA	281	301	292	0.955307	2	.((((((((((((((((((((&)))))))))))))))))))).	AUGCAGCAUCAUCAGGAUUCU&AGAAUCUUGAUGAUGCUGCAG	2	42.9655	0	0.00121706	Output/LF_1/cleaveLand_result/t_plot/Ath-miR172c_BolK_1g40730.1_292_TPlot.pdf
BolK_1g36020.2:69:Bra-miRN354	Bra-miRN354	BolK_1g36020.2	BolK_1g36020	BolK_1g36020	PREDICTED: phosphoglycerate mutase-like protein 2 [Brassica oleracea var. oleracea]	GO:0005576(extracellular region);GO:0005737(cytoplasm);GO:0009507(chloroplast)	NA	54	78	69	0.695055	6.5	.(((((...((((.(((((((((((&)))))))))))-))))---))))).	AACUCUUUUAUUUCCCCACUCCAUU&AAUGGAGUGGG-AAAU---GGAGUA	1	21.4827	4	0.793536	Output/LF_1/cleaveLand_result/t_plot/Bra-miRN354_BolK_1g36020.2_69_TPlot.pdf
BolK_1g36570.1:418:Bra-miRN341	Bra-miRN341	BolK_1g36570.1	BolK_1g36570	BolK_1g36570	PREDICTED: auxin response factor 1 isoform X2 [Brassica oleracea var. oleracea];PREDICTED: auxin response factor 1 isoform X1 [Brassica oleracea var. oleracea]	GO:0003677(DNA binding);GO:0003700(DNA binding transcription factor activity);GO:0005515(protein binding);GO:0005634(nucleus);GO:0006351(transcription, DNA-templated);GO:0006355(regulation of transcription, DNA-templated);GO:0009733(response to auxin);GO:0009734(auxin-activated signaling pathway);GO:0010150(leaf senescence);GO:0042802(identical protein binding);GO:0045892(negative regulation of t…	ko04075(Plant hormone signal transduction)	407	427	418	0.712538	6	.((..(((((((((((((((.&.)))))))))))))))..)).	CAAUGCAUCAAGGUCUGGAAC&AUUCCGGACUUUGAUGAUUUC	1	21.4827	4	0.743786	Output/LF_1/cleaveLand_result/t_plot/Bra-miRN341_BolK_1g36570.1_418_TPlot.pdf
BolK_1g37320.1:913:Ath-miR395b	Ath-miR395b	BolK_1g37320.1	BolK_1g37320	BolK_1g37320	unnamed protein product [Brassica oleracea]	GO:0004672(protein kinase activity);GO:0005524(ATP binding);GO:0005886(plasma membrane);GO:0006468(protein phosphorylation);GO:0007169(transmembrane receptor protein tyrosine kinase signaling pathway);GO:0016021(integral component of membrane);GO:0016301(kinase activity);GO:0016310(phosphorylation)	NA	901	921	913	0.672289	5	(((((.(((((((((-((((((&)))))).)))))))))-)))))	GAGUCUCUUCCAAAC-CUUCGG&CUGAAGUGUUUGGGGG-GACUC	1	21.4827	4	0.786563	Output/LF_1/cleaveLand_result/t_plot/Ath-miR395b_BolK_1g37320.1_913_TPlot.pdf
BolK_1g37320.1:913:Ath-miR395c	Ath-miR395c	BolK_1g37320.1	BolK_1g37320	BolK_1g37320	unnamed protein product [Brassica oleracea]	GO:0004672(protein kinase activity);GO:0005524(ATP binding);GO:0005886(plasma membrane);GO:0006468(protein phosphorylation);GO:0007169(transmembrane receptor protein tyrosine kinase signaling pathway);GO:0016021(integral component of membrane);GO:0016301(kinase activity);GO:0016310(phosphorylation)	NA	901	921	913	0.672289	5	(((((.(((((((((-((((((&)))))).)))))))))-)))))	GAGUCUCUUCCAAAC-CUUCGG&CUGAAGUGUUUGGGGG-GACUC	1	21.4827	4	0.779355	Output/LF_1/cleaveLand_result/t_plot/Ath-miR395c_BolK_1g37320.1_913_TPlot.pdf
BolK_1g37320.1:913:Ath-miR395d	Ath-miR395d	BolK_1g37320.1	BolK_1g37320	BolK_1g37320	unnamed protein product [Brassica oleracea]	GO:0004672(protein kinase activity);GO:0005524(ATP binding);GO:0005886(plasma membrane);GO:0006468(protein phosphorylation);GO:0007169(transmembrane receptor protein tyrosine kinase signaling pathway);GO:0016021(integral component of membrane);GO:0016301(kinase activity);GO:0016310(phosphorylation)	NA	901	921	913	0.652174	5	((((.((((((((((-((((((&)))))).))))))))))-))))	GAGUCUCUUCCAAAC-CUUCGG&CUGAAGUGUUUGGGGGA-ACUC	1	21.4827	4	0.891963	Output/LF_1/cleaveLand_result/t_plot/Ath-miR395d_BolK_1g37320.1_913_TPlot.pdf
BolK_1g37320.1:913:Ath-miR395f	Ath-miR395f	BolK_1g37320.1	BolK_1g37320	BolK_1g37320	unnamed protein product [Brassica oleracea]	GO:0004672(protein kinase activity);GO:0005524(ATP binding);GO:0005886(plasma membrane);GO:0006468(protein phosphorylation);GO:0007169(transmembrane receptor protein tyrosine kinase signaling pathway);GO:0016021(integral component of membrane);GO:0016301(kinase activity);GO:0016310(phosphorylation)	NA	901	921	913	0.672289	5	(((((.(((((((((-((((((&)))))).)))))))))-)))))	GAGUCUCUUCCAAAC-CUUCGG&CUGAAGUGUUUGGGGG-GACUC	1	21.4827	4	0.782989	Output/LF_1/cleaveLand_result/t_plot/Ath-miR395f_BolK_1g37320.1_913_TPlot.pdf
BolK_1g37320.1:913:Bna-miR395a	Bna-miR395a	BolK_1g37320.1	BolK_1g37320	BolK_1g37320	unnamed protein product [Brassica oleracea]	GO:0004672(protein kinase activity);GO:0005524(ATP binding);GO:0005886(plasma membrane);GO:0006468(protein phosphorylation);GO:0007169(transmembrane receptor protein tyrosine kinase signaling pathway);GO:0016021(integral component of membrane);GO:0016301(kinase activity);GO:0016310(phosphorylation)	NA	901	921	913	0.652174	5	((((.((((((((((-((((((&)))))).))))))))))-))))	GAGUCUCUUCCAAAC-CUUCGG&CUGAAGUGUUUGGGGGA-ACUC	1	21.4827	4	0.893743	Output/LF_1/cleaveLand_result/t_plot/Bna-miR395a_BolK_1g37320.1_913_TPlot.pdf
BolK_1g37320.1:913:Bna-miR395b	Bna-miR395b	BolK_1g37320.1	BolK_1g37320	BolK_1g37320	unnamed protein product [Brassica oleracea]	GO:0004672(protein kinase activity);GO:0005524(ATP binding);GO:0005886(plasma membrane);GO:0006468(protein phosphorylation);GO:0007169(transmembrane receptor protein tyrosine kinase signaling pathway);GO:0016021(integral component of membrane);GO:0016301(kinase activity);GO:0016310(phosphorylation)	NA	901	921	913	0.652174	5	((((.((((((((((-((((((&)))))).))))))))))-))))	GAGUCUCUUCCAAAC-CUUCGG&CUGAAGUGUUUGGGGGA-ACUC	1	21.4827	4	0.891963	Output/LF_1/cleaveLand_result/t_plot/Bna-miR395b_BolK_1g37320.1_913_TPlot.pdf
BolK_1g37320.1:913:Bna-miR395e	Bna-miR395e	BolK_1g37320.1	BolK_1g37320	BolK_1g37320	unnamed protein product [Brassica oleracea]	GO:0004672(protein kinase activity);GO:0005524(ATP binding);GO:0005886(plasma membrane);GO:0006468(protein phosphorylation);GO:0007169(transmembrane receptor protein tyrosine kinase signaling pathway);GO:0016021(integral component of membrane);GO:0016301(kinase activity);GO:0016310(phosphorylation)	NA	901	921	913	0.652174	5	((((.((((((((((-((((((&)))))).))))))))))-))))	GAGUCUCUUCCAAAC-CUUCGG&CUGAAGUGUUUGGGGGA-ACUC	1	21.4827	4	0.890154	Output/LF_1/cleaveLand_result/t_plot/Bna-miR395e_BolK_1g37320.1_913_TPlot.pdf
BolK_1g37320.1:913:Bna-miR395h	Bna-miR395h	BolK_1g37320.1	BolK_1g37320	BolK_1g37320	unnamed protein product [Brassica oleracea]	GO:0004672(protein kinase activity);GO:0005524(ATP binding);GO:0005886(plasma membrane);GO:0006468(protein phosphorylation);GO:0007169(transmembrane receptor protein tyrosine kinase signaling pathway);GO:0016021(integral component of membrane);GO:0016301(kinase activity);GO:0016310(phosphorylation)	NA	901	921	913	0.652174	5	((((.((((((((((-((((((&)))))).))))))))))-))))	GAGUCUCUUCCAAAC-CUUCGG&CUGAAGUGUUUGGGGGA-ACUC	1	21.4827	4	0.891963	Output/LF_1/cleaveLand_result/t_plot/Bna-miR395h_BolK_1g37320.1_913_TPlot.pdf
BolK_1g37320.1:913:Bra-miR395f	Bra-miR395f	BolK_1g37320.1	BolK_1g37320	BolK_1g37320	unnamed protein product [Brassica oleracea]	GO:0004672(protein kinase activity);GO:0005524(ATP binding);GO:0005886(plasma membrane);GO:0006468(protein phosphorylation);GO:0007169(transmembrane receptor protein tyrosine kinase signaling pathway);GO:0016021(integral component of membrane);GO:0016301(kinase activity);GO:0016310(phosphorylation)	NA	901	921	913	0.652174	5	((((.((((((((((-((((((&)))))).))))))))))-))))	GAGUCUCUUCCAAAC-CUUCGG&CUGAAGUGUUUGGGGGA-ACUC	1	21.4827	4	0.893743	Output/LF_1/cleaveLand_result/t_plot/Bra-miR395f_BolK_1g37320.1_913_TPlot.pdf
BolK_1g37320.1:913:Bra-miR395g	Bra-miR395g	BolK_1g37320.1	BolK_1g37320	BolK_1g37320	unnamed protein product [Brassica oleracea]	GO:0004672(protein kinase activity);GO:0005524(ATP binding);GO:0005886(plasma membrane);GO:0006468(protein phosphorylation);GO:0007169(transmembrane receptor protein tyrosine kinase signaling pathway);GO:0016021(integral component of membrane);GO:0016301(kinase activity);GO:0016310(phosphorylation)	NA	901	921	913	0.672289	5	(((((.(((((((((-((((((&)))))).)))))))))-)))))	GAGUCUCUUCCAAAC-CUUCGG&CUGAAGUGUUUGGGGG-GACUC	1	21.4827	4	0.779355	Output/LF_1/cleaveLand_result/t_plot/Bra-miR395g_BolK_1g37320.1_913_TPlot.pdf
BolK_1g37320.1:913:Bra-miR395h	Bra-miR395h	BolK_1g37320.1	BolK_1g37320	BolK_1g37320	unnamed protein product [Brassica oleracea]	GO:0004672(protein kinase activity);GO:0005524(ATP binding);GO:0005886(plasma membrane);GO:0006468(protein phosphorylation);GO:0007169(transmembrane receptor protein tyrosine kinase signaling pathway);GO:0016021(integral component of membrane);GO:0016301(kinase activity);GO:0016310(phosphorylation)	NA	901	921	913	0.672289	5	(((((.(((((((((-((((((&)))))).)))))))))-)))))	GAGUCUCUUCCAAAC-CUUCGG&CUGAAGUGUUUGGGGG-GACUC	1	21.4827	4	0.782989	Output/LF_1/cleaveLand_result/t_plot/Bra-miR395h_BolK_1g37320.1_913_TPlot.pdf
BolK_1g37320.1:913:Bra-miR395i	Bra-miR395i	BolK_1g37320.1	BolK_1g37320	BolK_1g37320	unnamed protein product [Brassica oleracea]	GO:0004672(protein kinase activity);GO:0005524(ATP binding);GO:0005886(plasma membrane);GO:0006468(protein phosphorylation);GO:0007169(transmembrane receptor protein tyrosine kinase signaling pathway);GO:0016021(integral component of membrane);GO:0016301(kinase activity);GO:0016310(phosphorylation)	NA	901	921	913	0.672289	5	(((((.(((((((((-((((((&)))))).)))))))))-)))))	GAGUCUCUUCCAAAC-CUUCGG&CUGAAGUGUUUGGGGG-GACUC	1	21.4827	4	0.782989	Output/LF_1/cleaveLand_result/t_plot/Bra-miR395i_BolK_1g37320.1_913_TPlot.pdf
BolK_2g13590.2:2372:Ath-miR172c	Ath-miR172c	BolK_2g13590.2	BolK_2g13590	BolK_2g13590	E3 SUMO-protein ligase SIZ1-like [Brassica napus]	GO:0005515(protein binding);GO:0016925(protein sumoylation);GO:0061665(SUMO ligase activity)	ko04120(Ubiquitin mediated proteolysis)	2361	2381	2372	0.684358	7	.....(((((((((((((((.&.))))))))))))))).....	GAUUUGCAUCAUCAAGGUUCA&AGAAUCUUGAUGAUGCUGCAG	2	42.9655	1	0.0429704	Output/LF_1/cleaveLand_result/t_plot/Ath-miR172c_BolK_2g13590.2_2372_TPlot.pdf
BolK_2g13770.1:1404:Ath-miR172c	Ath-miR172c	BolK_2g13770.1	BolK_2g13770	BolK_2g13770	unnamed protein product [Brassica oleracea]	GO:0003677(DNA binding);GO:0003700(DNA binding transcription factor activity);GO:0005634(nucleus);GO:0006351(transcription, DNA-templated);GO:0006355(regulation of transcription, DNA-templated);GO:0009908(flower development);GO:0010073(meristem maintenance);GO:0010093(specification of floral organ identity);GO:0019953(sexual reproduction);GO:0030154(cell differentiation);GO:0048316(seed developme…	NA	1393	1413	1404	0.955307	2	.((((((((((((((((((((&)))))))))))))))))))).	AUGCAGCAUCAUCAGGAUUCU&AGAAUCUUGAUGAUGCUGCAG	2	42.9655	2	0.0223747	Output/LF_1/cleaveLand_result/t_plot/Ath-miR172c_BolK_2g13770.1_1404_TPlot.pdf
BolK_3g31040.1:1423:Ath-miR172c	Ath-miR172c	BolK_3g31040.1	BolK_3g31040	BolK_3g31040	unnamed protein product [Brassica oleracea]	GO:0003677(DNA binding);GO:0003700(DNA binding transcription factor activity);GO:0005634(nucleus);GO:0006351(transcription, DNA-templated);GO:0006355(regulation of transcription, DNA-templated);GO:0009908(flower development);GO:0010073(meristem maintenance);GO:0010093(specification of floral organ identity);GO:0019953(sexual reproduction);GO:0030154(cell differentiation);GO:0048316(seed developme…	NA	1412	1432	1423	0.930168	3	..(((((((((((((((((((&)))))))))))))))))))..	CAGCAGCAUCAUCAGGAUUCU&AGAAUCUUGAUGAUGCUGCAG	3	64.4482	2	0.0485646	Output/LF_1/cleaveLand_result/t_plot/Ath-miR172c_BolK_3g31040.1_1423_TPlot.pdf
BolK_1g40730.1:292:Ath-miR172d	Ath-miR172d	BolK_1g40730.1	BolK_1g40730	BolK_1g40730	PREDICTED: AP2-like ethylene-responsive transcription factor TOE2 [Brassica oleracea var. oleracea]	NA	NA	281	301	292	0.955307	2	.((((((((((((((((((((&)))))))))))))))))))).	AUGCAGCAUCAUCAGGAUUCU&AGAAUCUUGAUGAUGCUGCAG	2	42.9655	0	0.00121706	Output/LF_1/cleaveLand_result/t_plot/Ath-miR172d_BolK_1g40730.1_292_TPlot.pdf
BolK_2g13590.2:2372:Ath-miR172d	Ath-miR172d	BolK_2g13590.2	BolK_2g13590	BolK_2g13590	E3 SUMO-protein ligase SIZ1-like [Brassica napus]	GO:0005515(protein binding);GO:0016925(protein sumoylation);GO:0061665(SUMO ligase activity)	ko04120(Ubiquitin mediated proteolysis)	2361	2381	2372	0.684358	7	.....(((((((((((((((.&.))))))))))))))).....	GAUUUGCAUCAUCAAGGUUCA&AGAAUCUUGAUGAUGCUGCAG	2	42.9655	1	0.0429704	Output/LF_1/cleaveLand_result/t_plot/Ath-miR172d_BolK_2g13590.2_2372_TPlot.pdf
BolK_1g39940.2:2110:Bra-miRN375	Bra-miRN375	BolK_1g39940.2	BolK_1g39940	BolK_1g39940	PREDICTED: alpha-glucosidase 2-like isoform X1 [Brassica oleracea var. oleracea];PREDICTED: alpha-glucosidase 2-like isoform X2 [Brassica oleracea var. oleracea]	GO:0004553(hydrolase activity, hydrolyzing O-glycosyl compounds);GO:0005634(nucleus);GO:0009507(chloroplast)	ko00052(Galactose metabolism);ko00500(Starch and sucrose metabolism)	2099	2119	2110	0.773224	4.5	((((((((..(((((((((((&)))))))))))..))))))))	GAGGAUGAUGGAGAUGGAUAU&GUAUCCAUCUCGUUCGUCUUC	1	21.4827	4	0.660211	Output/LF_1/cleaveLand_result/t_plot/Bra-miRN375_BolK_1g39940.2_2110_TPlot.pdf
BolK_2g13770.1:1404:Ath-miR172d	Ath-miR172d	BolK_2g13770.1	BolK_2g13770	BolK_2g13770	unnamed protein product [Brassica oleracea]	GO:0003677(DNA binding);GO:0003700(DNA binding transcription factor activity);GO:0005634(nucleus);GO:0006351(transcription, DNA-templated);GO:0006355(regulation of transcription, DNA-templated);GO:0009908(flower development);GO:0010073(meristem maintenance);GO:0010093(specification of floral organ identity);GO:0019953(sexual reproduction);GO:0030154(cell differentiation);GO:0048316(seed developme…	NA	1393	1413	1404	0.955307	2	.((((((((((((((((((((&)))))))))))))))))))).	AUGCAGCAUCAUCAGGAUUCU&AGAAUCUUGAUGAUGCUGCAG	2	42.9655	2	0.0223747	Output/LF_1/cleaveLand_result/t_plot/Ath-miR172d_BolK_2g13770.1_1404_TPlot.pdf
BolK_3g31040.1:1423:Ath-miR172d	Ath-miR172d	BolK_3g31040.1	BolK_3g31040	BolK_3g31040	unnamed protein product [Brassica oleracea]	GO:0003677(DNA binding);GO:0003700(DNA binding transcription factor activity);GO:0005634(nucleus);GO:0006351(transcription, DNA-templated);GO:0006355(regulation of transcription, DNA-templated);GO:0009908(flower development);GO:0010073(meristem maintenance);GO:0010093(specification of floral organ identity);GO:0019953(sexual reproduction);GO:0030154(cell differentiation);GO:0048316(seed developme…	NA	1412	1432	1423	0.930168	3	..(((((((((((((((((((&)))))))))))))))))))..	CAGCAGCAUCAUCAGGAUUCU&AGAAUCUUGAUGAUGCUGCAG	3	64.4482	2	0.0485646	Output/LF_1/cleaveLand_result/t_plot/Ath-miR172d_BolK_3g31040.1_1423_TPlot.pdf
BolK_1g40730.1:292:Ath-miR172e	Ath-miR172e	BolK_1g40730.1	BolK_1g40730	BolK_1g40730	PREDICTED: AP2-like ethylene-responsive transcription factor TOE2 [Brassica oleracea var. oleracea]	NA	NA	281	301	292	0.977778	1.5	(((((((((((((((((((((&)))))))))))))))))))))	AUGCAGCAUCAUCAGGAUUCU&GGAAUCUUGAUGAUGCUGCAU	2	42.9655	0	0.000811537	Output/LF_1/cleaveLand_result/t_plot/Ath-miR172e_BolK_1g40730.1_292_TPlot.pdf
BolK_2g13590.2:2372:Ath-miR172e	Ath-miR172e	BolK_2g13590.2	BolK_2g13590	BolK_2g13590	E3 SUMO-protein ligase SIZ1-like [Brassica napus]	GO:0005515(protein binding);GO:0016925(protein sumoylation);GO:0061665(SUMO ligase activity)	ko04120(Ubiquitin mediated proteolysis)	2361	2381	2372	0.677778	7	.....(((((((((((((((.&.))))))))))))))).....	GAUUUGCAUCAUCAAGGUUCA&GGAAUCUUGAUGAUGCUGCAU	2	42.9655	1	0.0583318	Output/LF_1/cleaveLand_result/t_plot/Ath-miR172e_BolK_2g13590.2_2372_TPlot.pdf
BolK_2g13770.1:1404:Ath-miR172e	Ath-miR172e	BolK_2g13770.1	BolK_2g13770	BolK_2g13770	unnamed protein product [Brassica oleracea]	GO:0003677(DNA binding);GO:0003700(DNA binding transcription factor activity);GO:0005634(nucleus);GO:0006351(transcription, DNA-templated);GO:0006355(regulation of transcription, DNA-templated);GO:0009908(flower development);GO:0010073(meristem maintenance);GO:0010093(specification of floral organ identity);GO:0019953(sexual reproduction);GO:0030154(cell differentiation);GO:0048316(seed developme…	NA	1393	1413	1404	0.977778	1.5	(((((((((((((((((((((&)))))))))))))))))))))	AUGCAGCAUCAUCAGGAUUCU&GGAAUCUUGAUGAUGCUGCAU	2	42.9655	2	0.0223747	Output/LF_1/cleaveLand_result/t_plot/Ath-miR172e_BolK_2g13770.1_1404_TPlot.pdf
BolK_3g31040.1:1423:Ath-miR172e	Ath-miR172e	BolK_3g31040.1	BolK_3g31040	BolK_3g31040	unnamed protein product [Brassica oleracea]	GO:0003677(DNA binding);GO:0003700(DNA binding transcription factor activity);GO:0005634(nucleus);GO:0006351(transcription, DNA-templated);GO:0006355(regulation of transcription, DNA-templated);GO:0009908(flower development);GO:0010073(meristem maintenance);GO:0010093(specification of floral organ identity);GO:0019953(sexual reproduction);GO:0030154(cell differentiation);GO:0048316(seed developme…	NA	1412	1432	1423	0.925	3.5	..(((((((((((((((((((&)))))))))))))))))))..	CAGCAGCAUCAUCAGGAUUCU&GGAAUCUUGAUGAUGCUGCAU	3	64.4482	2	0.0442489	Output/LF_1/cleaveLand_result/t_plot/Ath-miR172e_BolK_3g31040.1_1423_TPlot.pdf
BolK_1g12690.1:1122:Ath-miR319a	Ath-miR319a	BolK_1g12690.1	BolK_1g12690	BolK_1g12690	transcription factor TCP2-like [Brassica napus]	GO:0003677(DNA binding);GO:0003700(DNA binding transcription factor activity);GO:0005515(protein binding);GO:0005634(nucleus);GO:0006351(transcription, DNA-templated);GO:0006355(regulation of transcription, DNA-templated);GO:0009637(response to blue light);GO:0009965(leaf morphogenesis);GO:0030154(cell differentiation);GO:0045962(positive regulation of development, heterochronic);GO:0048366(leaf …	NA	1112	1131	1122	0.768519	2.5	((((((.-(((((((((((((&)))))))))))))..))))))	AGGGGGA-CCCUUCAGUCCAA&UUGGACUGAAGGGAGCUCCCU	3	64.4482	0	0.00425323	Output/LF_1/cleaveLand_result/t_plot/Ath-miR319a_BolK_1g12690.1_1122_TPlot.pdf
BolK_1g12690.3:1339:Ath-miR319a	Ath-miR319a	BolK_1g12690.3	BolK_1g12690	BolK_1g12690	transcription factor TCP2-like [Brassica napus]	GO:0003677(DNA binding);GO:0003700(DNA binding transcription factor activity);GO:0005515(protein binding);GO:0005634(nucleus);GO:0006351(transcription, DNA-templated);GO:0006355(regulation of transcription, DNA-templated);GO:0009637(response to blue light);GO:0009965(leaf morphogenesis);GO:0030154(cell differentiation);GO:0045962(positive regulation of development, heterochronic);GO:0048366(leaf …	NA	1329	1348	1339	0.768519	2.5	((((((.-(((((((((((((&)))))))))))))..))))))	AGGGGGA-CCCUUCAGUCCAA&UUGGACUGAAGGGAGCUCCCU	2	42.9655	1	0.0105772	Output/LF_1/cleaveLand_result/t_plot/Ath-miR319a_BolK_1g12690.3_1339_TPlot.pdf
BolK_1g49340.1:1235:Ath-miR319a	Ath-miR319a	BolK_1g49340.1	BolK_1g49340	BolK_1g49340	unnamed protein product [Brassica oleracea]	GO:0003677(DNA binding);GO:0003700(DNA binding transcription factor activity);GO:0005515(protein binding);GO:0005634(nucleus);GO:0006351(transcription, DNA-templated);GO:0006355(regulation of transcription, DNA-templated);GO:0009793(embryo development ending in seed dormancy);GO:0009965(leaf morphogenesis);GO:0010150(leaf senescence);GO:0030154(cell differentiation);GO:0045962(positive regulation…	NA	1223	1244	1235	0.756944	3.5	((.(((((.(((((((((((((&))))))))))))).)))))-))	AGAGGGGUCCCCUUCAGUCCAG&UUGGACUGAAGGGAGCUCC-CU	4	85.931	0	0.00667551	Output/LF_1/cleaveLand_result/t_plot/Ath-miR319a_BolK_1g49340.1_1235_TPlot.pdf
BolK_1g49340.2:1235:Ath-miR319a	Ath-miR319a	BolK_1g49340.2	BolK_1g49340	BolK_1g49340	unnamed protein product [Brassica oleracea]	GO:0003677(DNA binding);GO:0003700(DNA binding transcription factor activity);GO:0005515(protein binding);GO:0005634(nucleus);GO:0006351(transcription, DNA-templated);GO:0006355(regulation of transcription, DNA-templated);GO:0009793(embryo development ending in seed dormancy);GO:0009965(leaf morphogenesis);GO:0010150(leaf senescence);GO:0030154(cell differentiation);GO:0045962(positive regulation…	NA	1223	1244	1235	0.756944	3.5	((.(((((.(((((((((((((&))))))))))))).)))))-))	AGAGGGGUCCCCUUCAGUCCAG&UUGGACUGAAGGGAGCUCC-CU	6	128.896	0	0.00707866	Output/LF_1/cleaveLand_result/t_plot/Ath-miR319a_BolK_1g49340.2_1235_TPlot.pdf
BolK_3g75790.2:1239:Ath-miR319a	Ath-miR319a	BolK_3g75790.2	BolK_3g75790	BolK_3g75790	PREDICTED: transcription factor TCP24 [Brassica oleracea var. oleracea]	GO:0003677(DNA binding);GO:0003700(DNA binding transcription factor activity);GO:0005515(protein binding);GO:0005634(nucleus);GO:0006351(transcription, DNA-templated);GO:0006355(regulation of transcription, DNA-templated);GO:0008285(negative regulation of cell proliferation);GO:0009965(leaf morphogenesis);GO:0030154(cell differentiation);GO:0045962(positive regulation of development, heterochroni…	NA	1229	1248	1239	0.766204	2.5	((((((.-(((((((((((((&)))))))))))))..))))))	AGGGGGA-CCCUUCAGUCCAA&UUGGACUGAAGGGAGCUCCCU	2	42.9655	1	0.0124052	Output/LF_1/cleaveLand_result/t_plot/Ath-miR319a_BolK_3g75790.2_1239_TPlot.pdf
BolK_3g75790.3:1076:Ath-miR319a	Ath-miR319a	BolK_3g75790.3	BolK_3g75790	BolK_3g75790	PREDICTED: transcription factor TCP24 [Brassica oleracea var. oleracea]	GO:0003677(DNA binding);GO:0003700(DNA binding transcription factor activity);GO:0005515(protein binding);GO:0005634(nucleus);GO:0006351(transcription, DNA-templated);GO:0006355(regulation of transcription, DNA-templated);GO:0008285(negative regulation of cell proliferation);GO:0009965(leaf morphogenesis);GO:0030154(cell differentiation);GO:0045962(positive regulation of development, heterochroni…	NA	1066	1085	1076	0.766204	2.5	((((((.-(((((((((((((&)))))))))))))..))))))	AGGGGGA-CCCUUCAGUCCAA&UUGGACUGAAGGGAGCUCCCU	3	64.4482	0	0.00566694	Output/LF_1/cleaveLand_result/t_plot/Ath-miR319a_BolK_3g75790.3_1076_TPlot.pdf
BolK_3g75790.4:1301:Ath-miR319a	Ath-miR319a	BolK_3g75790.4	BolK_3g75790	BolK_3g75790	PREDICTED: transcription factor TCP24 [Brassica oleracea var. oleracea]	GO:0003677(DNA binding);GO:0003700(DNA binding transcription factor activity);GO:0005515(protein binding);GO:0005634(nucleus);GO:0006351(transcription, DNA-templated);GO:0006355(regulation of transcription, DNA-templated);GO:0008285(negative regulation of cell proliferation);GO:0009965(leaf morphogenesis);GO:0030154(cell differentiation);GO:0045962(positive regulation of development, heterochroni…	NA	1291	1310	1301	0.766204	2.5	((((((.-(((((((((((((&)))))))))))))..))))))	AGGGGGA-CCCUUCAGUCCAA&UUGGACUGAAGGGAGCUCCCU	2	42.9655	0	0.00586874	Output/LF_1/cleaveLand_result/t_plot/Ath-miR319a_BolK_3g75790.4_1301_TPlot.pdf
BolK_5g27810.1:1302:Ath-miR319a	Ath-miR319a	BolK_5g27810.1	BolK_5g27810	BolK_5g27810	PREDICTED: transcription factor TCP24-like [Brassica oleracea var. oleracea]	GO:0003677(DNA binding);GO:0003700(DNA binding transcription factor activity);GO:0005515(protein binding);GO:0005634(nucleus);GO:0006351(transcription, DNA-templated);GO:0006355(regulation of transcription, DNA-templated);GO:0008285(negative regulation of cell proliferation);GO:0009965(leaf morphogenesis);GO:0030154(cell differentiation);GO:0045962(positive regulation of development, heterochroni…	NA	1292	1311	1302	0.766204	2.5	((((((.-(((((((((((((&)))))))))))))..))))))	AGGGGGA-CCCUUCAGUCCAA&UUGGACUGAAGGGAGCUCCCU	8	171.862	0	0.00607049	Output/LF_1/cleaveLand_result/t_plot/Ath-miR319a_BolK_5g27810.1_1302_TPlot.pdf
BolK_5g50350.1:1431:Ath-miR319a	Ath-miR319a	BolK_5g50350.1	BolK_5g50350	BolK_5g50350	BnaCnng59700D, partial [Brassica napus]	GO:0003677(DNA binding);GO:0003700(DNA binding transcription factor activity);GO:0005515(protein binding);GO:0005634(nucleus);GO:0006351(transcription, DNA-templated);GO:0006355(regulation of transcription, DNA-templated);GO:0009793(embryo development ending in seed dormancy);GO:0009965(leaf morphogenesis);GO:0010150(leaf senescence);GO:0030154(cell differentiation);GO:0045962(positive regulation…	NA	1419	1440	1431	0.756944	3.5	((.(((((.(((((((((((((&))))))))))))).)))))-))	AGAGGGGUCCCCUUCAGUCCAG&UUGGACUGAAGGGAGCUCC-CU	4	85.931	1	0.0183231	Output/LF_1/cleaveLand_result/t_plot/Ath-miR319a_BolK_5g50350.1_1431_TPlot.pdf
BolK_9g52640.1:95:Ath-miR319a	Ath-miR319a	BolK_9g52640.1	BolK_9g52640	BolK_9g52640	SNF1-related protein kinase regulatory subunit beta-1 isoform X2 [Brassica napus]	GO:0004679(AMP-activated protein kinase activity);GO:0005515(protein binding);GO:0005524(ATP binding);GO:0005737(cytoplasm);GO:0005975(carbohydrate metabolic process);GO:0006633(fatty acid biosynthetic process);GO:0016301(kinase activity);GO:0016310(phosphorylation);GO:0019887(protein kinase regulator activity);GO:0042128(nitrate assimilation);GO:0043562(cellular response to nitrogen levels)	NA	83	104	95	0.657407	6	.((.(((..((((((((((((.&.))))))))))))-.))).)).	CGGCGGCGAUCCUUCAGUCCAU&UUGGACUGAAGGG-AGCUCCCU	2	42.9655	2	0.397632	Output/LF_1/cleaveLand_result/t_plot/Ath-miR319a_BolK_9g52640.1_95_TPlot.pdf
BolK_1g12690.1:1122:Ath-miR319b	Ath-miR319b	BolK_1g12690.1	BolK_1g12690	BolK_1g12690	transcription factor TCP2-like [Brassica napus]	GO:0003677(DNA binding);GO:0003700(DNA binding transcription factor activity);GO:0005515(protein binding);GO:0005634(nucleus);GO:0006351(transcription, DNA-templated);GO:0006355(regulation of transcription, DNA-templated);GO:0009637(response to blue light);GO:0009965(leaf morphogenesis);GO:0030154(cell differentiation);GO:0045962(positive regulation of development, heterochronic);GO:0048366(leaf …	NA	1112	1131	1122	0.768519	2.5	((((((.-(((((((((((((&)))))))))))))..))))))	AGGGGGA-CCCUUCAGUCCAA&UUGGACUGAAGGGAGCUCCCU	3	64.4482	0	0.00425323	Output/LF_1/cleaveLand_result/t_plot/Ath-miR319b_BolK_1g12690.1_1122_TPlot.pdf
BolK_1g40940.1:1159:Bra-miRN380	Bra-miRN380	BolK_1g40940.1	BolK_1g40940	BolK_1g40940	PREDICTED: uncharacterized protein LOC106313860 [Brassica oleracea var. oleracea]	GO:0005215(transporter activity);GO:0005634(nucleus);GO:0008150(biological_process);GO:0008289(lipid binding);GO:0016021(integral component of membrane)	NA	1147	1168	1159	0.747573	5.5	((((((.((((((((((((((.&.)))))))))))))).))))))	GCUAAACUCCGGGUUAAGGGCC&CGUCCUUAGCUCGGAUUUUGGC	1	21.4827	4	0.702483	Output/LF_1/cleaveLand_result/t_plot/Bra-miRN380_BolK_1g40940.1_1159_TPlot.pdf
BolK_1g41130.1:244:Bna-miRN287a	Bna-miRN287a	BolK_1g41130.1	BolK_1g41130	BolK_1g41130	PREDICTED: calmodulin-like protein 8 [Brassica oleracea var. oleracea]	GO:0005509(calcium ion binding);GO:0008150(biological_process)	ko04626(Plant-pathogen interaction)	233	253	244	0.711268	5.5	((((((((.(((.(((((((.&.))))))).))).))))))))	CCACUGUGAUCCGCUCGUUGG&UCGACGAGAGGAACACGGUGG	1	21.4827	4	0.50216	Output/LF_1/cleaveLand_result/t_plot/Bna-miRN287a_BolK_1g41130.1_244_TPlot.pdf
BolK_1g12690.3:1339:Ath-miR319b	Ath-miR319b	BolK_1g12690.3	BolK_1g12690	BolK_1g12690	transcription factor TCP2-like [Brassica napus]	GO:0003677(DNA binding);GO:0003700(DNA binding transcription factor activity);GO:0005515(protein binding);GO:0005634(nucleus);GO:0006351(transcription, DNA-templated);GO:0006355(regulation of transcription, DNA-templated);GO:0009637(response to blue light);GO:0009965(leaf morphogenesis);GO:0030154(cell differentiation);GO:0045962(positive regulation of development, heterochronic);GO:0048366(leaf …	NA	1329	1348	1339	0.768519	2.5	((((((.-(((((((((((((&)))))))))))))..))))))	AGGGGGA-CCCUUCAGUCCAA&UUGGACUGAAGGGAGCUCCCU	2	42.9655	1	0.0105772	Output/LF_1/cleaveLand_result/t_plot/Ath-miR319b_BolK_1g12690.3_1339_TPlot.pdf
BolK_1g49340.1:1235:Ath-miR319b	Ath-miR319b	BolK_1g49340.1	BolK_1g49340	BolK_1g49340	unnamed protein product [Brassica oleracea]	GO:0003677(DNA binding);GO:0003700(DNA binding transcription factor activity);GO:0005515(protein binding);GO:0005634(nucleus);GO:0006351(transcription, DNA-templated);GO:0006355(regulation of transcription, DNA-templated);GO:0009793(embryo development ending in seed dormancy);GO:0009965(leaf morphogenesis);GO:0010150(leaf senescence);GO:0030154(cell differentiation);GO:0045962(positive regulation…	NA	1223	1244	1235	0.756944	3.5	((.(((((.(((((((((((((&))))))))))))).)))))-))	AGAGGGGUCCCCUUCAGUCCAG&UUGGACUGAAGGGAGCUCC-CU	4	85.931	0	0.00667551	Output/LF_1/cleaveLand_result/t_plot/Ath-miR319b_BolK_1g49340.1_1235_TPlot.pdf
BolK_1g49340.2:1235:Ath-miR319b	Ath-miR319b	BolK_1g49340.2	BolK_1g49340	BolK_1g49340	unnamed protein product [Brassica oleracea]	GO:0003677(DNA binding);GO:0003700(DNA binding transcription factor activity);GO:0005515(protein binding);GO:0005634(nucleus);GO:0006351(transcription, DNA-templated);GO:0006355(regulation of transcription, DNA-templated);GO:0009793(embryo development ending in seed dormancy);GO:0009965(leaf morphogenesis);GO:0010150(leaf senescence);GO:0030154(cell differentiation);GO:0045962(positive regulation…	NA	1223	1244	1235	0.756944	3.5	((.(((((.(((((((((((((&))))))))))))).)))))-))	AGAGGGGUCCCCUUCAGUCCAG&UUGGACUGAAGGGAGCUCC-CU	6	128.896	0	0.00707866	Output/LF_1/cleaveLand_result/t_plot/Ath-miR319b_BolK_1g49340.2_1235_TPlot.pdf
BolK_1g44080.1:575:Bna-miR399j	Bna-miR399j	BolK_1g44080.1	BolK_1g44080	BolK_1g44080	unnamed protein product [Brassica oleracea]	GO:0008270(zinc ion binding);GO:0046872(metal ion binding)	NA	562	584	575	0.668258	6.5	((.(((.((((.((((((((((.&.))))))))))-)))).)))-))	CAUGGGGGACUACUUCUUUGGCC&UGCCAAAGGAG-AGUUGCCC-UG	1	21.4827	4	0.707382	Output/LF_1/cleaveLand_result/t_plot/Bna-miR399j_BolK_1g44080.1_575_TPlot.pdf
BolK_1g44080.1:575:Bna-miR399n	Bna-miR399n	BolK_1g44080.1	BolK_1g44080	BolK_1g44080	unnamed protein product [Brassica oleracea]	GO:0008270(zinc ion binding);GO:0046872(metal ion binding)	NA	562	584	575	0.668258	6.5	((.(((.((((.((((((((((.&.))))))))))-)))).)))-))	CAUGGGGGACUACUUCUUUGGCC&UGCCAAAGGAG-AGUUGCCC-UG	1	21.4827	4	0.702483	Output/LF_1/cleaveLand_result/t_plot/Bna-miR399n_BolK_1g44080.1_575_TPlot.pdf
BolK_1g44080.1:575:Bna-miR399r	Bna-miR399r	BolK_1g44080.1	BolK_1g44080	BolK_1g44080	unnamed protein product [Brassica oleracea]	GO:0008270(zinc ion binding);GO:0046872(metal ion binding)	NA	562	584	575	0.668258	6.5	((.(((.((((.((((((((((.&.))))))))))-)))).)))-))	CAUGGGGGACUACUUCUUUGGCC&UGCCAAAGGAG-AGUUGCCC-UG	1	21.4827	4	0.707382	Output/LF_1/cleaveLand_result/t_plot/Bna-miR399r_BolK_1g44080.1_575_TPlot.pdf
BolK_1g44080.1:575:Bna-miR399t	Bna-miR399t	BolK_1g44080.1	BolK_1g44080	BolK_1g44080	unnamed protein product [Brassica oleracea]	GO:0008270(zinc ion binding);GO:0046872(metal ion binding)	NA	562	584	575	0.668258	6.5	((.(((.((((.((((((((((.&.))))))))))-)))).)))-))	CAUGGGGGACUACUUCUUUGGCC&UGCCAAAGGAG-AGUUGCCC-UG	1	21.4827	4	0.707382	Output/LF_1/cleaveLand_result/t_plot/Bna-miR399t_BolK_1g44080.1_575_TPlot.pdf
BolK_1g44080.1:575:Bna-miR399v	Bna-miR399v	BolK_1g44080.1	BolK_1g44080	BolK_1g44080	unnamed protein product [Brassica oleracea]	GO:0008270(zinc ion binding);GO:0046872(metal ion binding)	NA	562	584	575	0.668258	6.5	((.(((.((((.((((((((((.&.))))))))))-)))).)))-))	CAUGGGGGACUACUUCUUUGGCC&UGCCAAAGGAG-AGUUGCCC-UG	1	21.4827	4	0.707382	Output/LF_1/cleaveLand_result/t_plot/Bna-miR399v_BolK_1g44080.1_575_TPlot.pdf
BolK_1g45210.1:1424:Bra-miRN316	Bra-miRN316	BolK_1g45210.1	BolK_1g45210	BolK_1g45210	unnamed protein product [Brassica oleracea]	GO:0005634(nucleus)	ko04136(Autophagy - other eukaryotes)	1414	1432	1424	0.786184	5	(((((((((((((((-(((.&.))).)))))))))))))))	GAUGAAGAGAGAGAU-UUCU&UGAAUGUCUUUCUCUUCAUC	1	21.4827	4	0.760252	Output/LF_1/cleaveLand_result/t_plot/Bra-miRN316_BolK_1g45210.1_1424_TPlot.pdf
BolK_3g75790.2:1239:Ath-miR319b	Ath-miR319b	BolK_3g75790.2	BolK_3g75790	BolK_3g75790	PREDICTED: transcription factor TCP24 [Brassica oleracea var. oleracea]	GO:0003677(DNA binding);GO:0003700(DNA binding transcription factor activity);GO:0005515(protein binding);GO:0005634(nucleus);GO:0006351(transcription, DNA-templated);GO:0006355(regulation of transcription, DNA-templated);GO:0008285(negative regulation of cell proliferation);GO:0009965(leaf morphogenesis);GO:0030154(cell differentiation);GO:0045962(positive regulation of development, heterochroni…	NA	1229	1248	1239	0.766204	2.5	((((((.-(((((((((((((&)))))))))))))..))))))	AGGGGGA-CCCUUCAGUCCAA&UUGGACUGAAGGGAGCUCCCU	2	42.9655	1	0.0124052	Output/LF_1/cleaveLand_result/t_plot/Ath-miR319b_BolK_3g75790.2_1239_TPlot.pdf
BolK_3g75790.3:1076:Ath-miR319b	Ath-miR319b	BolK_3g75790.3	BolK_3g75790	BolK_3g75790	PREDICTED: transcription factor TCP24 [Brassica oleracea var. oleracea]	GO:0003677(DNA binding);GO:0003700(DNA binding transcription factor activity);GO:0005515(protein binding);GO:0005634(nucleus);GO:0006351(transcription, DNA-templated);GO:0006355(regulation of transcription, DNA-templated);GO:0008285(negative regulation of cell proliferation);GO:0009965(leaf morphogenesis);GO:0030154(cell differentiation);GO:0045962(positive regulation of development, heterochroni…	NA	1066	1085	1076	0.766204	2.5	((((((.-(((((((((((((&)))))))))))))..))))))	AGGGGGA-CCCUUCAGUCCAA&UUGGACUGAAGGGAGCUCCCU	3	64.4482	0	0.00566694	Output/LF_1/cleaveLand_result/t_plot/Ath-miR319b_BolK_3g75790.3_1076_TPlot.pdf
BolK_3g75790.4:1301:Ath-miR319b	Ath-miR319b	BolK_3g75790.4	BolK_3g75790	BolK_3g75790	PREDICTED: transcription factor TCP24 [Brassica oleracea var. oleracea]	GO:0003677(DNA binding);GO:0003700(DNA binding transcription factor activity);GO:0005515(protein binding);GO:0005634(nucleus);GO:0006351(transcription, DNA-templated);GO:0006355(regulation of transcription, DNA-templated);GO:0008285(negative regulation of cell proliferation);GO:0009965(leaf morphogenesis);GO:0030154(cell differentiation);GO:0045962(positive regulation of development, heterochroni…	NA	1291	1310	1301	0.766204	2.5	((((((.-(((((((((((((&)))))))))))))..))))))	AGGGGGA-CCCUUCAGUCCAA&UUGGACUGAAGGGAGCUCCCU	2	42.9655	0	0.00586874	Output/LF_1/cleaveLand_result/t_plot/Ath-miR319b_BolK_3g75790.4_1301_TPlot.pdf
BolK_5g27810.1:1302:Ath-miR319b	Ath-miR319b	BolK_5g27810.1	BolK_5g27810	BolK_5g27810	PREDICTED: transcription factor TCP24-like [Brassica oleracea var. oleracea]	GO:0003677(DNA binding);GO:0003700(DNA binding transcription factor activity);GO:0005515(protein binding);GO:0005634(nucleus);GO:0006351(transcription, DNA-templated);GO:0006355(regulation of transcription, DNA-templated);GO:0008285(negative regulation of cell proliferation);GO:0009965(leaf morphogenesis);GO:0030154(cell differentiation);GO:0045962(positive regulation of development, heterochroni…	NA	1292	1311	1302	0.766204	2.5	((((((.-(((((((((((((&)))))))))))))..))))))	AGGGGGA-CCCUUCAGUCCAA&UUGGACUGAAGGGAGCUCCCU	8	171.862	0	0.00607049	Output/LF_1/cleaveLand_result/t_plot/Ath-miR319b_BolK_5g27810.1_1302_TPlot.pdf
BolK_5g50350.1:1431:Ath-miR319b	Ath-miR319b	BolK_5g50350.1	BolK_5g50350	BolK_5g50350	BnaCnng59700D, partial [Brassica napus]	GO:0003677(DNA binding);GO:0003700(DNA binding transcription factor activity);GO:0005515(protein binding);GO:0005634(nucleus);GO:0006351(transcription, DNA-templated);GO:0006355(regulation of transcription, DNA-templated);GO:0009793(embryo development ending in seed dormancy);GO:0009965(leaf morphogenesis);GO:0010150(leaf senescence);GO:0030154(cell differentiation);GO:0045962(positive regulation…	NA	1419	1440	1431	0.756944	3.5	((.(((((.(((((((((((((&))))))))))))).)))))-))	AGAGGGGUCCCCUUCAGUCCAG&UUGGACUGAAGGGAGCUCC-CU	4	85.931	1	0.0183231	Output/LF_1/cleaveLand_result/t_plot/Ath-miR319b_BolK_5g50350.1_1431_TPlot.pdf
BolK_9g52640.1:95:Ath-miR319b	Ath-miR319b	BolK_9g52640.1	BolK_9g52640	BolK_9g52640	SNF1-related protein kinase regulatory subunit beta-1 isoform X2 [Brassica napus]	GO:0004679(AMP-activated protein kinase activity);GO:0005515(protein binding);GO:0005524(ATP binding);GO:0005737(cytoplasm);GO:0005975(carbohydrate metabolic process);GO:0006633(fatty acid biosynthetic process);GO:0016301(kinase activity);GO:0016310(phosphorylation);GO:0019887(protein kinase regulator activity);GO:0042128(nitrate assimilation);GO:0043562(cellular response to nitrogen levels)	NA	83	104	95	0.657407	6	.((.(((..((((((((((((.&.))))))))))))-.))).)).	CGGCGGCGAUCCUUCAGUCCAU&UUGGACUGAAGGG-AGCUCCCU	2	42.9655	2	0.397632	Output/LF_1/cleaveLand_result/t_plot/Ath-miR319b_BolK_9g52640.1_95_TPlot.pdf
BolK_1g45930.1:168:Ath-miRN4412	Ath-miRN4412	BolK_1g45930.1	BolK_1g45930	BolK_1g45930	receptor for activated C kinase 1C [Brassica napus]	GO:0000166(nucleotide binding);GO:0005078(MAP-kinase scaffold activity);GO:0005080(protein kinase C binding);GO:0005730(nucleolus);GO:0005829(cytosol);GO:0005834(heterotrimeric G-protein complex);GO:0005840(ribosome);GO:0007165(signal transduction);GO:0009845(seed germination);GO:0009967(positive regulation of signal transduction);GO:0048364(root development);GO:0048367(shoot system development);…	NA	158	176	168	0.694268	6	.((((((((((-(((((((.&.))))))).)))))))))).	CAUCAUCGUCA-CAUCGUCC&UGAUGAUGAUGAUGAUGGUU	1	21.4827	4	1	Output/LF_1/cleaveLand_result/t_plot/Ath-miRN4412_BolK_1g45930.1_168_TPlot.pdf
BolK_1g46060.1:522:C06_201	C06_201	BolK_1g46060.1	BolK_1g46060	BolK_1g46060	aldose 1-epimerase-like [Brassica napus]	GO:0004034(aldose 1-epimerase activity);GO:0005737(cytoplasm);GO:0005829(cytosol);GO:0006012(galactose metabolic process);GO:0030246(carbohydrate binding);GO:0048046(apoplast)	ko00010(Glycolysis / Gluconeogenesis);ko00052(Galactose metabolism)	511	532	522	0.734072	6.5	..(((((((((((((((.(((.&.)))-)))))))))))))))..	AUUUUCAAAUAUCACAGCGCCG&UGGC-CUGUGAUGUUUGAGAUU	1	21.4827	4	0.660211	Output/LF_1/cleaveLand_result/t_plot/C06_201_BolK_1g46060.1_522_TPlot.pdf
BolK_1g52810.1:1685:Ath-miR319c	Ath-miR319c	BolK_1g52810.1	BolK_1g52810	BolK_1g52810	unnamed protein product [Brassica oleracea]	GO:0000981(RNA polymerase II transcription factor activity, sequence-specific DNA binding);GO:0001135(transcription factor activity, RNA polymerase II transcription factor recruiting);GO:0003677(DNA binding);GO:0003700(DNA binding transcription factor activity);GO:0005634(nucleus);GO:0006351(transcription, DNA-templated);GO:0006355(regulation of transcription, DNA-templated);GO:0006357(regulation…	NA	1674	1694	1685	0.833333	4	.(((((((((((((.(((((.&.))))).))))))))))))).	UGGAGCUCCCUUCAUUCCAAU&UUUGGACUGAAGGGAGCUCCU	2	42.9655	0	0.00303987	Output/LF_1/cleaveLand_result/t_plot/Ath-miR319c_BolK_1g52810.1_1685_TPlot.pdf
BolK_1g52810.2:1790:Ath-miR319c	Ath-miR319c	BolK_1g52810.2	BolK_1g52810	BolK_1g52810	unnamed protein product [Brassica oleracea]	GO:0000981(RNA polymerase II transcription factor activity, sequence-specific DNA binding);GO:0001135(transcription factor activity, RNA polymerase II transcription factor recruiting);GO:0003677(DNA binding);GO:0003700(DNA binding transcription factor activity);GO:0005634(nucleus);GO:0006351(transcription, DNA-templated);GO:0006355(regulation of transcription, DNA-templated);GO:0006357(regulation…	NA	1779	1799	1790	0.833333	4	.(((((((((((((.(((((.&.))))).))))))))))))).	UGGAGCUCCCUUCAUUCCAAU&UUUGGACUGAAGGGAGCUCCU	7	150.379	0	0.0032422	Output/LF_1/cleaveLand_result/t_plot/Ath-miR319c_BolK_1g52810.2_1790_TPlot.pdf
BolK_1g47550.3:1116:Ath-miR400	Ath-miR400	BolK_1g47550.3	BolK_1g47550	BolK_1g47550	PREDICTED: putative pentatricopeptide repeat-containing protein At3g16710, mitochondrial isoform X1 [Brassica oleracea var. oleracea]	GO:0003723(RNA binding);GO:0004519(endonuclease activity);GO:0005739(mitochondrion);GO:0006397(mRNA processing);GO:0080156(mitochondrial mRNA modification)	NA	1105	1125	1116	0.923333	2	((((((((((.((((((((((&)))))))))).))))))))))	GUGACUUAUACUACUCUCAUA&UAUGAGAGUAUUAUAAGUCAC	1	21.4827	4	0.0485992	Output/LF_1/cleaveLand_result/t_plot/Ath-miR400_BolK_1g47550.3_1116_TPlot.pdf
BolK_1g47550.3:1116:Bna-miR400b	Bna-miR400b	BolK_1g47550.3	BolK_1g47550	BolK_1g47550	PREDICTED: putative pentatricopeptide repeat-containing protein At3g16710, mitochondrial isoform X1 [Brassica oleracea var. oleracea]	GO:0003723(RNA binding);GO:0004519(endonuclease activity);GO:0005739(mitochondrion);GO:0006397(mRNA processing);GO:0080156(mitochondrial mRNA modification)	NA	1105	1125	1116	0.923333	2	((((((((((.((((((((((&)))))))))).))))))))))	GUGACUUAUACUACUCUCAUA&UAUGAGAGUAUUAUAAGUCAC	1	21.4827	4	0.0164695	Output/LF_1/cleaveLand_result/t_plot/Bna-miR400b_BolK_1g47550.3_1116_TPlot.pdf
BolK_1g48270.1:185:Bra-miRN347	Bra-miRN347	BolK_1g48270.1	BolK_1g48270	BolK_1g48270	unnamed protein product [Brassica oleracea]	GO:0003700(DNA binding transcription factor activity);GO:0005515(protein binding);GO:0005634(nucleus);GO:0006351(transcription, DNA-templated);GO:0006355(regulation of transcription, DNA-templated);GO:0043565(sequence-specific DNA binding);GO:0046982(protein heterodimerization activity)	NA	175	194	185	0.661491	6	(((.((((((((((((.((.&.)).)))))))))))).)))	GAGCUCAUAAGCUUCGUCAC&UUGUCGGAGUUUAUGAUCUC	1	21.4827	4	0.999816	Output/LF_1/cleaveLand_result/t_plot/Bra-miRN347_BolK_1g48270.1_185_TPlot.pdf
BolK_1g52810.3:1176:Ath-miR319c	Ath-miR319c	BolK_1g52810.3	BolK_1g52810	BolK_1g52810	unnamed protein product [Brassica oleracea]	GO:0000981(RNA polymerase II transcription factor activity, sequence-specific DNA binding);GO:0001135(transcription factor activity, RNA polymerase II transcription factor recruiting);GO:0003677(DNA binding);GO:0003700(DNA binding transcription factor activity);GO:0005634(nucleus);GO:0006351(transcription, DNA-templated);GO:0006355(regulation of transcription, DNA-templated);GO:0006357(regulation…	NA	1165	1185	1176	0.833333	4	.(((((((((((((.(((((.&.))))).))))))))))))).	UGGAGCUCCCUUCAUUCCAAU&UUUGGACUGAAGGGAGCUCCU	2	42.9655	1	0.00553254	Output/LF_1/cleaveLand_result/t_plot/Ath-miR319c_BolK_1g52810.3_1176_TPlot.pdf
BolK_1g52810.5:1175:Ath-miR319c	Ath-miR319c	BolK_1g52810.5	BolK_1g52810	BolK_1g52810	unnamed protein product [Brassica oleracea]	GO:0000981(RNA polymerase II transcription factor activity, sequence-specific DNA binding);GO:0001135(transcription factor activity, RNA polymerase II transcription factor recruiting);GO:0003677(DNA binding);GO:0003700(DNA binding transcription factor activity);GO:0005634(nucleus);GO:0006351(transcription, DNA-templated);GO:0006355(regulation of transcription, DNA-templated);GO:0006357(regulation…	NA	1164	1184	1175	0.833333	4	.(((((((((((((.(((((.&.))))).))))))))))))).	UGGAGCUCCCUUCAUUCCAAU&UUUGGACUGAAGGGAGCUCCU	2	42.9655	0	0.00223014	Output/LF_1/cleaveLand_result/t_plot/Ath-miR319c_BolK_1g52810.5_1175_TPlot.pdf
BolK_5g54480.1:1586:Ath-miR319c	Ath-miR319c	BolK_5g54480.1	BolK_5g54480	BolK_5g54480	transcription factor MYB65 isoform X1 [Brassica napus];transcription factor MYB65 isoform X2 [Brassica napus];unnamed protein product [Brassica oleracea]	GO:0000981(RNA polymerase II transcription factor activity, sequence-specific DNA binding);GO:0001135(transcription factor activity, RNA polymerase II transcription factor recruiting);GO:0003677(DNA binding);GO:0003700(DNA binding transcription factor activity);GO:0005634(nucleus);GO:0006351(transcription, DNA-templated);GO:0006355(regulation of transcription, DNA-templated);GO:0006357(regulation…	NA	1575	1595	1586	0.833333	4	.(((((((((((((.(((((.&.))))).))))))))))))).	UGGAGCUCCCUUCAUUCCAAU&UUUGGACUGAAGGGAGCUCCU	6	128.896	0	0.00384894	Output/LF_1/cleaveLand_result/t_plot/Ath-miR319c_BolK_5g54480.1_1586_TPlot.pdf
BolK_5g54480.2:1133:Ath-miR319c	Ath-miR319c	BolK_5g54480.2	BolK_5g54480	BolK_5g54480	transcription factor MYB65 isoform X1 [Brassica napus];transcription factor MYB65 isoform X2 [Brassica napus];unnamed protein product [Brassica oleracea]	GO:0000981(RNA polymerase II transcription factor activity, sequence-specific DNA binding);GO:0001135(transcription factor activity, RNA polymerase II transcription factor recruiting);GO:0003677(DNA binding);GO:0003700(DNA binding transcription factor activity);GO:0005634(nucleus);GO:0006351(transcription, DNA-templated);GO:0006355(regulation of transcription, DNA-templated);GO:0006357(regulation…	NA	1122	1142	1133	0.833333	4	.(((((((((((((.(((((.&.))))).))))))))))))).	UGGAGCUCCCUUCAUUCCAAU&UUUGGACUGAAGGGAGCUCCU	3	64.4482	0	0.00141976	Output/LF_1/cleaveLand_result/t_plot/Ath-miR319c_BolK_5g54480.2_1133_TPlot.pdf
BolK_5g54480.3:1586:Ath-miR319c	Ath-miR319c	BolK_5g54480.3	BolK_5g54480	BolK_5g54480	transcription factor MYB65 isoform X1 [Brassica napus];transcription factor MYB65 isoform X2 [Brassica napus];unnamed protein product [Brassica oleracea]	GO:0000981(RNA polymerase II transcription factor activity, sequence-specific DNA binding);GO:0001135(transcription factor activity, RNA polymerase II transcription factor recruiting);GO:0003677(DNA binding);GO:0003700(DNA binding transcription factor activity);GO:0005634(nucleus);GO:0006351(transcription, DNA-templated);GO:0006355(regulation of transcription, DNA-templated);GO:0006357(regulation…	NA	1575	1595	1586	0.833333	4	.(((((((((((((.(((((.&.))))).))))))))))))).	UGGAGCUCCCUUCAUUCCAAU&UUUGGACUGAAGGGAGCUCCU	2	42.9655	1	0.00277011	Output/LF_1/cleaveLand_result/t_plot/Ath-miR319c_BolK_5g54480.3_1586_TPlot.pdf
BolK_5g54480.4:1586:Ath-miR319c	Ath-miR319c	BolK_5g54480.4	BolK_5g54480	BolK_5g54480	transcription factor MYB65 isoform X1 [Brassica napus];transcription factor MYB65 isoform X2 [Brassica napus];unnamed protein product [Brassica oleracea]	GO:0000981(RNA polymerase II transcription factor activity, sequence-specific DNA binding);GO:0001135(transcription factor activity, RNA polymerase II transcription factor recruiting);GO:0003677(DNA binding);GO:0003700(DNA binding transcription factor activity);GO:0005634(nucleus);GO:0006351(transcription, DNA-templated);GO:0006355(regulation of transcription, DNA-templated);GO:0006357(regulation…	NA	1575	1595	1586	0.833333	4	.(((((((((((((.(((((.&.))))).))))))))))))).	UGGAGCUCCCUUCAUUCCAAU&UUUGGACUGAAGGGAGCUCCU	5	107.414	0	0.0040511	Output/LF_1/cleaveLand_result/t_plot/Ath-miR319c_BolK_5g54480.4_1586_TPlot.pdf
BolK_7g57500.1:524:Ath-miR391	Ath-miR391	BolK_7g57500.1	BolK_7g57500	BolK_7g57500	BnaC07g42210D [Brassica napus]	GO:0005388(calcium-transporting ATPase activity);GO:0005516(calmodulin binding);GO:0005524(ATP binding);GO:0005886(plasma membrane);GO:0005887(integral component of plasma membrane);GO:0009506(plasmodesma);GO:0043231(intracellular membrane-bounded organelle);GO:0046872(metal ion binding);GO:0048281(inflorescence morphogenesis);GO:0048367(shoot system development);GO:0070588(calcium ion transmembr…	NA	512	533	524	0.817102	3	(((.(((((((((((((((((.&.)))))))))))))))))-)))	UGGUUGUUAUCUCUCCUGCGAC&UUCGCAGGAGAGAUAGCG-CCA	3	64.4482	1	0.00277011	Output/LF_1/cleaveLand_result/t_plot/Ath-miR391_BolK_7g57500.1_524_TPlot.pdf
BolK_7g57500.3:251:Ath-miR391	Ath-miR391	BolK_7g57500.3	BolK_7g57500	BolK_7g57500	BnaC07g42210D [Brassica napus]	GO:0005388(calcium-transporting ATPase activity);GO:0005516(calmodulin binding);GO:0005524(ATP binding);GO:0005886(plasma membrane);GO:0005887(integral component of plasma membrane);GO:0009506(plasmodesma);GO:0043231(intracellular membrane-bounded organelle);GO:0046872(metal ion binding);GO:0048281(inflorescence morphogenesis);GO:0048367(shoot system development);GO:0070588(calcium ion transmembr…	NA	239	260	251	0.817102	3	(((.(((((((((((((((((.&.)))))))))))))))))-)))	UGGUUGUUAUCUCUCCUGCGAC&UUCGCAGGAGAGAUAGCG-CCA	2	42.9655	2	0.0223747	Output/LF_1/cleaveLand_result/t_plot/Ath-miR391_BolK_7g57500.3_251_TPlot.pdf
BolK_1g39860.1:398:Ath-miR393a	Ath-miR393a	BolK_1g39860.1	BolK_1g39860	BolK_1g39860	PREDICTED: transcription factor bHLH77-like isoform X2 [Brassica oleracea var. oleracea]	GO:0003677(DNA binding);GO:0003700(DNA binding transcription factor activity);GO:0005515(protein binding);GO:0005634(nucleus);GO:0006351(transcription, DNA-templated);GO:0006355(regulation of transcription, DNA-templated);GO:0044212(transcription regulatory region DNA binding);GO:0046983(protein dimerization activity)	NA	386	407	398	0.870098	3	(((((((.(((((((((((((.&.))))))))))))).)))))))	GGGUCAGAGCGAUCCCUUUGGC&UCCAAAGGGAUCGCAUUGAUCC	13	279.276	0	0.000202946	Output/LF_1/cleaveLand_result/t_plot/Ath-miR393a_BolK_1g39860.1_398_TPlot.pdf
BolK_4g29840.1:1696:Ath-miR393a	Ath-miR393a	BolK_4g29840.1	BolK_4g29840	BolK_4g29840	protein TRANSPORT INHIBITOR RESPONSE 1 isoform X2 [Brassica napus]	GO:0000151(ubiquitin ligase complex);GO:0000822(inositol hexakisphosphate binding);GO:0004842(ubiquitin-protein transferase activity);GO:0005515(protein binding);GO:0005634(nucleus);GO:0006511(ubiquitin-dependent protein catabolic process);GO:0006952(defense response);GO:0007049(cell cycle);GO:0009733(response to auxin);GO:0009734(auxin-activated signaling pathway);GO:0009873(ethylene-activated s…	ko04075(Plant hormone signal transduction)	1683	1705	1696	0.828431	3	(((..((((((((((((((((((&))))))))))))))))))-.)))	GGAGACAAUGCGAUCUCUUUGGA&UCCAAAGGGAUCGCAUUG-AUCC	9	193.345	0	0.00141976	Output/LF_1/cleaveLand_result/t_plot/Ath-miR393a_BolK_4g29840.1_1696_TPlot.pdf
BolK_4g29840.2:1696:Ath-miR393a	Ath-miR393a	BolK_4g29840.2	BolK_4g29840	BolK_4g29840	protein TRANSPORT INHIBITOR RESPONSE 1 isoform X2 [Brassica napus]	GO:0000151(ubiquitin ligase complex);GO:0000822(inositol hexakisphosphate binding);GO:0004842(ubiquitin-protein transferase activity);GO:0005515(protein binding);GO:0005634(nucleus);GO:0006511(ubiquitin-dependent protein catabolic process);GO:0006952(defense response);GO:0007049(cell cycle);GO:0009733(response to auxin);GO:0009734(auxin-activated signaling pathway);GO:0009873(ethylene-activated s…	ko04075(Plant hormone signal transduction)	1683	1705	1696	0.828431	3	(((..((((((((((((((((((&))))))))))))))))))-.)))	GGAGACAAUGCGAUCUCUUUGGA&UCCAAAGGGAUCGCAUUG-AUCC	13	279.276	0	0.00182503	Output/LF_1/cleaveLand_result/t_plot/Ath-miR393a_BolK_4g29840.2_1696_TPlot.pdf
BolK_7g15110.1:516:Ath-miR393a	Ath-miR393a	BolK_7g15110.1	BolK_7g15110	BolK_7g15110	transcription factor bHLH77 [Brassica napus]	GO:0003677(DNA binding);GO:0003700(DNA binding transcription factor activity);GO:0005515(protein binding);GO:0005634(nucleus);GO:0006351(transcription, DNA-templated);GO:0006355(regulation of transcription, DNA-templated);GO:0044212(transcription regulatory region DNA binding);GO:0046983(protein dimerization activity)	NA	504	525	516	0.870098	3	(((((((.(((((((((((((.&.))))))))))))).)))))))	GGGUCAGAGCGAUCCCUUUGGC&UCCAAAGGGAUCGCAUUGAUCC	18	386.689	0	0.000405851	Output/LF_1/cleaveLand_result/t_plot/Ath-miR393a_BolK_7g15110.1_516_TPlot.pdf
BolK_8g42190.1:1914:Ath-miR393a	Ath-miR393a	BolK_8g42190.1	BolK_8g42190	BolK_8g42190	protein AUXIN SIGNALING F-BOX 3-like [Brassica napus]	GO:0000822(inositol hexakisphosphate binding);GO:0009734(auxin-activated signaling pathway)	ko04075(Plant hormone signal transduction)	1902	1923	1914	0.843137	2	.((.((((((((((((((((((&)))))))))))))))))).)).	AGAACAAUGCGAUCCCUUUGGA&UCCAAAGGGAUCGCAUUGAUCC	48	1031.17	0	0.000608714	Output/LF_1/cleaveLand_result/t_plot/Ath-miR393a_BolK_8g42190.1_1914_TPlot.pdf
BolK_8g46380.1:2138:Ath-miR393a	Ath-miR393a	BolK_8g46380.1	BolK_8g46380	BolK_8g46380	unnamed protein product [Brassica oleracea]	GO:0000151(ubiquitin ligase complex);GO:0000822(inositol hexakisphosphate binding);GO:0004842(ubiquitin-protein transferase activity);GO:0005515(protein binding);GO:0005634(nucleus);GO:0006511(ubiquitin-dependent protein catabolic process);GO:0006952(defense response);GO:0007049(cell cycle);GO:0009733(response to auxin);GO:0009734(auxin-activated signaling pathway);GO:0009873(ethylene-activated s…	ko04075(Plant hormone signal transduction)	2125	2147	2138	0.828431	3	(((..((((((((((((((((((&))))))))))))))))))-.)))	GGAGACAAUGCGAUCUCUUUGGA&UCCAAAGGGAUCGCAUUG-AUCC	4	85.931	0	0.00101432	Output/LF_1/cleaveLand_result/t_plot/Ath-miR393a_BolK_8g46380.1_2138_TPlot.pdf
BolK_8g46380.2:2138:Ath-miR393a	Ath-miR393a	BolK_8g46380.2	BolK_8g46380	BolK_8g46380	unnamed protein product [Brassica oleracea]	GO:0000151(ubiquitin ligase complex);GO:0000822(inositol hexakisphosphate binding);GO:0004842(ubiquitin-protein transferase activity);GO:0005515(protein binding);GO:0005634(nucleus);GO:0006511(ubiquitin-dependent protein catabolic process);GO:0006952(defense response);GO:0007049(cell cycle);GO:0009733(response to auxin);GO:0009734(auxin-activated signaling pathway);GO:0009873(ethylene-activated s…	ko04075(Plant hormone signal transduction)	2125	2147	2138	0.828431	3	(((..((((((((((((((((((&))))))))))))))))))-.)))	GGAGACAAUGCGAUCUCUUUGGA&UCCAAAGGGAUCGCAUUG-AUCC	5	107.414	0	0.00121706	Output/LF_1/cleaveLand_result/t_plot/Ath-miR393a_BolK_8g46380.2_2138_TPlot.pdf
BolK_8g55730.1:1941:Ath-miR393a	Ath-miR393a	BolK_8g55730.1	BolK_8g55730	BolK_8g55730	unnamed protein product [Brassica oleracea]	GO:0000822(inositol hexakisphosphate binding);GO:0009734(auxin-activated signaling pathway)	ko04075(Plant hormone signal transduction)	1929	1950	1941	0.843137	2	.((.((((((((((((((((((&)))))))))))))))))).)).	AGAACAAUGCGAUCCCUUUGGA&UCCAAAGGGAUCGCAUUGAUCC	44	945.24	0	0.000811537	Output/LF_1/cleaveLand_result/t_plot/Ath-miR393a_BolK_8g55730.1_1941_TPlot.pdf
BolK_1g39860.1:398:Ath-miR393b	Ath-miR393b	BolK_1g39860.1	BolK_1g39860	BolK_1g39860	PREDICTED: transcription factor bHLH77-like isoform X2 [Brassica oleracea var. oleracea]	GO:0003677(DNA binding);GO:0003700(DNA binding transcription factor activity);GO:0005515(protein binding);GO:0005634(nucleus);GO:0006351(transcription, DNA-templated);GO:0006355(regulation of transcription, DNA-templated);GO:0044212(transcription regulatory region DNA binding);GO:0046983(protein dimerization activity)	NA	387	407	398	0.864	3	((((((.(((((((((((((.&.))))))))))))).))))))	GGUCAGAGCGAUCCCUUUGGC&UCCAAAGGGAUCGCAUUGAUC	13	279.276	0	0.000608714	Output/LF_1/cleaveLand_result/t_plot/Ath-miR393b_BolK_1g39860.1_398_TPlot.pdf
BolK_4g29840.1:1696:Ath-miR393b	Ath-miR393b	BolK_4g29840.1	BolK_4g29840	BolK_4g29840	protein TRANSPORT INHIBITOR RESPONSE 1 isoform X2 [Brassica napus]	GO:0000151(ubiquitin ligase complex);GO:0000822(inositol hexakisphosphate binding);GO:0004842(ubiquitin-protein transferase activity);GO:0005515(protein binding);GO:0005634(nucleus);GO:0006511(ubiquitin-dependent protein catabolic process);GO:0006952(defense response);GO:0007049(cell cycle);GO:0009733(response to auxin);GO:0009734(auxin-activated signaling pathway);GO:0009873(ethylene-activated s…	ko04075(Plant hormone signal transduction)	1686	1705	1696	0.826667	2	((-((((((((((((((((((&)))))))))))))))))).))	GA-CAAUGCGAUCUCUUUGGA&UCCAAAGGGAUCGCAUUGAUC	9	193.345	0	0.00121706	Output/LF_1/cleaveLand_result/t_plot/Ath-miR393b_BolK_4g29840.1_1696_TPlot.pdf
BolK_4g29840.2:1696:Ath-miR393b	Ath-miR393b	BolK_4g29840.2	BolK_4g29840	BolK_4g29840	protein TRANSPORT INHIBITOR RESPONSE 1 isoform X2 [Brassica napus]	GO:0000151(ubiquitin ligase complex);GO:0000822(inositol hexakisphosphate binding);GO:0004842(ubiquitin-protein transferase activity);GO:0005515(protein binding);GO:0005634(nucleus);GO:0006511(ubiquitin-dependent protein catabolic process);GO:0006952(defense response);GO:0007049(cell cycle);GO:0009733(response to auxin);GO:0009734(auxin-activated signaling pathway);GO:0009873(ethylene-activated s…	ko04075(Plant hormone signal transduction)	1686	1705	1696	0.826667	2	((-((((((((((((((((((&)))))))))))))))))).))	GA-CAAUGCGAUCUCUUUGGA&UCCAAAGGGAUCGCAUUGAUC	13	279.276	0	0.00141976	Output/LF_1/cleaveLand_result/t_plot/Ath-miR393b_BolK_4g29840.2_1696_TPlot.pdf
BolK_7g15110.1:516:Ath-miR393b	Ath-miR393b	BolK_7g15110.1	BolK_7g15110	BolK_7g15110	transcription factor bHLH77 [Brassica napus]	GO:0003677(DNA binding);GO:0003700(DNA binding transcription factor activity);GO:0005515(protein binding);GO:0005634(nucleus);GO:0006351(transcription, DNA-templated);GO:0006355(regulation of transcription, DNA-templated);GO:0044212(transcription regulatory region DNA binding);GO:0046983(protein dimerization activity)	NA	505	525	516	0.864	3	((((((.(((((((((((((.&.))))))))))))).))))))	GGUCAGAGCGAUCCCUUUGGC&UCCAAAGGGAUCGCAUUGAUC	18	386.689	0	0.000811537	Output/LF_1/cleaveLand_result/t_plot/Ath-miR393b_BolK_7g15110.1_516_TPlot.pdf
BolK_8g42190.1:1914:Ath-miR393b	Ath-miR393b	BolK_8g42190.1	BolK_8g42190	BolK_8g42190	protein AUXIN SIGNALING F-BOX 3-like [Brassica napus]	GO:0000822(inositol hexakisphosphate binding);GO:0009734(auxin-activated signaling pathway)	ko04075(Plant hormone signal transduction)	1903	1923	1914	0.917333	1	((.((((((((((((((((((&)))))))))))))))))).))	GAACAAUGCGAUCCCUUUGGA&UCCAAAGGGAUCGCAUUGAUC	48	1031.17	0	0.000202946	Output/LF_1/cleaveLand_result/t_plot/Ath-miR393b_BolK_8g42190.1_1914_TPlot.pdf
BolK_8g46380.1:2138:Ath-miR393b	Ath-miR393b	BolK_8g46380.1	BolK_8g46380	BolK_8g46380	unnamed protein product [Brassica oleracea]	GO:0000151(ubiquitin ligase complex);GO:0000822(inositol hexakisphosphate binding);GO:0004842(ubiquitin-protein transferase activity);GO:0005515(protein binding);GO:0005634(nucleus);GO:0006511(ubiquitin-dependent protein catabolic process);GO:0006952(defense response);GO:0007049(cell cycle);GO:0009733(response to auxin);GO:0009734(auxin-activated signaling pathway);GO:0009873(ethylene-activated s…	ko04075(Plant hormone signal transduction)	2128	2147	2138	0.826667	2	((-((((((((((((((((((&)))))))))))))))))).))	GA-CAAUGCGAUCUCUUUGGA&UCCAAAGGGAUCGCAUUGAUC	4	85.931	0	0.00182503	Output/LF_1/cleaveLand_result/t_plot/Ath-miR393b_BolK_8g46380.1_2138_TPlot.pdf
BolK_8g46380.2:2138:Ath-miR393b	Ath-miR393b	BolK_8g46380.2	BolK_8g46380	BolK_8g46380	unnamed protein product [Brassica oleracea]	GO:0000151(ubiquitin ligase complex);GO:0000822(inositol hexakisphosphate binding);GO:0004842(ubiquitin-protein transferase activity);GO:0005515(protein binding);GO:0005634(nucleus);GO:0006511(ubiquitin-dependent protein catabolic process);GO:0006952(defense response);GO:0007049(cell cycle);GO:0009733(response to auxin);GO:0009734(auxin-activated signaling pathway);GO:0009873(ethylene-activated s…	ko04075(Plant hormone signal transduction)	2128	2147	2138	0.826667	2	((-((((((((((((((((((&)))))))))))))))))).))	GA-CAAUGCGAUCUCUUUGGA&UCCAAAGGGAUCGCAUUGAUC	5	107.414	0	0.00202761	Output/LF_1/cleaveLand_result/t_plot/Ath-miR393b_BolK_8g46380.2_2138_TPlot.pdf
BolK_8g55730.1:1941:Ath-miR393b	Ath-miR393b	BolK_8g55730.1	BolK_8g55730	BolK_8g55730	unnamed protein product [Brassica oleracea]	GO:0000822(inositol hexakisphosphate binding);GO:0009734(auxin-activated signaling pathway)	ko04075(Plant hormone signal transduction)	1930	1950	1941	0.917333	1	((.((((((((((((((((((&)))))))))))))))))).))	GAACAAUGCGAUCCCUUUGGA&UCCAAAGGGAUCGCAUUGAUC	44	945.24	0	0.000405851	Output/LF_1/cleaveLand_result/t_plot/Ath-miR393b_BolK_8g55730.1_1941_TPlot.pdf
BolK_5g24770.1:1778:Ath-miR394a	Ath-miR394a	BolK_5g24770.1	BolK_5g24770	BolK_5g24770	PREDICTED: F-box only protein 6-like [Brassica oleracea var. oleracea]	GO:0003674(molecular_function);GO:0004842(ubiquitin-protein transferase activity);GO:0005634(nucleus);GO:0010305(leaf vascular tissue pattern formation);GO:0010928(regulation of auxin mediated signaling pathway);GO:0031146(SCF-dependent proteasomal ubiquitin-dependent protein catabolic process);GO:0060776(simple leaf morphogenesis)	NA	1768	1787	1778	0.875	1	((((((.(((((((((((((&))))))))))))).))))))	GGAGGUUGACAGAAUGCCAA&UUGGCAUUCUGUCCACCUCC	12	257.793	0	0.000405851	Output/LF_1/cleaveLand_result/t_plot/Ath-miR394a_BolK_5g24770.1_1778_TPlot.pdf
BolK_5g24770.1:1778:Ath-miR394b	Ath-miR394b	BolK_5g24770.1	BolK_5g24770	BolK_5g24770	PREDICTED: F-box only protein 6-like [Brassica oleracea var. oleracea]	GO:0003674(molecular_function);GO:0004842(ubiquitin-protein transferase activity);GO:0005634(nucleus);GO:0010305(leaf vascular tissue pattern formation);GO:0010928(regulation of auxin mediated signaling pathway);GO:0031146(SCF-dependent proteasomal ubiquitin-dependent protein catabolic process);GO:0060776(simple leaf morphogenesis)	NA	1768	1787	1778	0.875	1	((((((.(((((((((((((&))))))))))))).))))))	GGAGGUUGACAGAAUGCCAA&UUGGCAUUCUGUCCACCUCC	12	257.793	0	0.000202946	Output/LF_1/cleaveLand_result/t_plot/Ath-miR394b_BolK_5g24770.1_1778_TPlot.pdf
BolK_3g52290.1:409:Ath-miR395b	Ath-miR395b	BolK_3g52290.1	BolK_3g52290	BolK_3g52290	BnaCnng62800D [Brassica napus]	GO:0000103(sulfate assimilation);GO:0001887(selenium compound metabolic process);GO:0004020(adenylylsulfate kinase activity);GO:0004781(sulfate adenylyltransferase (ATP) activity);GO:0005524(ATP binding);GO:0005829(cytosol);GO:0005886(plasma membrane);GO:0009507(chloroplast);GO:0009570(chloroplast stroma);GO:0009735(response to cytokinin);GO:0046686(response to cadmium ion);GO:0070814(hydrogen su…	ko00920(Sulfur metabolism);ko00230(Purine metabolism);ko00450(Selenocompound metabolism);ko00261(Monobactam biosynthesis)	398	418	409	0.739759	4	((((((((((((((.(((((.&.))))).))))))))))))))	GAGUUCCUCCAAACUCUUCAU&CUGAAGUGUUUGGGGGGACUC	6	128.896	0	0.00364673	Output/LF_1/cleaveLand_result/t_plot/Ath-miR395b_BolK_3g52290.1_409_TPlot.pdf
BolK_5g39230.1:431:Ath-miR395b	Ath-miR395b	BolK_5g39230.1	BolK_5g39230	BolK_5g39230	PREDICTED: ATP sulfurylase 1, chloroplastic-like [Brassica oleracea var. oleracea]	GO:0000103(sulfate assimilation);GO:0001887(selenium compound metabolic process);GO:0004020(adenylylsulfate kinase activity);GO:0004781(sulfate adenylyltransferase (ATP) activity);GO:0005524(ATP binding);GO:0005829(cytosol);GO:0005886(plasma membrane);GO:0009507(chloroplast);GO:0009570(chloroplast stroma);GO:0009735(response to cytokinin);GO:0046686(response to cadmium ion);GO:0070814(hydrogen su…	ko00920(Sulfur metabolism);ko00230(Purine metabolism);ko00450(Selenocompound metabolism);ko00261(Monobactam biosynthesis)	420	440	431	0.739759	4	((((((((((((((.(((((.&.))))).))))))))))))))	GAGUUCCUCCAAACUCUUCAU&CUGAAGUGUUUGGGGGGACUC	2	42.9655	2	0.0740529	Output/LF_1/cleaveLand_result/t_plot/Ath-miR395b_BolK_5g39230.1_431_TPlot.pdf
BolK_3g52290.1:409:Ath-miR395c	Ath-miR395c	BolK_3g52290.1	BolK_3g52290	BolK_3g52290	BnaCnng62800D [Brassica napus]	GO:0000103(sulfate assimilation);GO:0001887(selenium compound metabolic process);GO:0004020(adenylylsulfate kinase activity);GO:0004781(sulfate adenylyltransferase (ATP) activity);GO:0005524(ATP binding);GO:0005829(cytosol);GO:0005886(plasma membrane);GO:0009507(chloroplast);GO:0009570(chloroplast stroma);GO:0009735(response to cytokinin);GO:0046686(response to cadmium ion);GO:0070814(hydrogen su…	ko00920(Sulfur metabolism);ko00230(Purine metabolism);ko00450(Selenocompound metabolism);ko00261(Monobactam biosynthesis)	398	418	409	0.739759	4	((((((((((((((.(((((.&.))))).))))))))))))))	GAGUUCCUCCAAACUCUUCAU&CUGAAGUGUUUGGGGGGACUC	6	128.896	0	0.00344448	Output/LF_1/cleaveLand_result/t_plot/Ath-miR395c_BolK_3g52290.1_409_TPlot.pdf
BolK_5g39230.1:431:Ath-miR395c	Ath-miR395c	BolK_5g39230.1	BolK_5g39230	BolK_5g39230	PREDICTED: ATP sulfurylase 1, chloroplastic-like [Brassica oleracea var. oleracea]	GO:0000103(sulfate assimilation);GO:0001887(selenium compound metabolic process);GO:0004020(adenylylsulfate kinase activity);GO:0004781(sulfate adenylyltransferase (ATP) activity);GO:0005524(ATP binding);GO:0005829(cytosol);GO:0005886(plasma membrane);GO:0009507(chloroplast);GO:0009570(chloroplast stroma);GO:0009735(response to cytokinin);GO:0046686(response to cadmium ion);GO:0070814(hydrogen su…	ko00920(Sulfur metabolism);ko00230(Purine metabolism);ko00450(Selenocompound metabolism);ko00261(Monobactam biosynthesis)	420	440	431	0.739759	4	((((((((((((((.(((((.&.))))).))))))))))))))	GAGUUCCUCCAAACUCUUCAU&CUGAAGUGUUUGGGGGGACUC	2	42.9655	2	0.0823963	Output/LF_1/cleaveLand_result/t_plot/Ath-miR395c_BolK_5g39230.1_431_TPlot.pdf
BolK_3g52290.1:409:Ath-miR395d	Ath-miR395d	BolK_3g52290.1	BolK_3g52290	BolK_3g52290	BnaCnng62800D [Brassica napus]	GO:0000103(sulfate assimilation);GO:0001887(selenium compound metabolic process);GO:0004020(adenylylsulfate kinase activity);GO:0004781(sulfate adenylyltransferase (ATP) activity);GO:0005524(ATP binding);GO:0005829(cytosol);GO:0005886(plasma membrane);GO:0009507(chloroplast);GO:0009570(chloroplast stroma);GO:0009735(response to cytokinin);GO:0046686(response to cadmium ion);GO:0070814(hydrogen su…	ko00920(Sulfur metabolism);ko00230(Purine metabolism);ko00450(Selenocompound metabolism);ko00261(Monobactam biosynthesis)	398	418	409	0.797954	3.5	((((((((((((((.(((((.&.))))).))))))))))))))	GAGUUCCUCCAAACUCUUCAU&CUGAAGUGUUUGGGGGAACUC	6	128.896	0	0.000811537	Output/LF_1/cleaveLand_result/t_plot/Ath-miR395d_BolK_3g52290.1_409_TPlot.pdf
BolK_5g33350.1:3412:Ath-miR395d	Ath-miR395d	BolK_5g33350.1	BolK_5g33350	BolK_5g33350	PREDICTED: myosin-3-like [Brassica oleracea var. oleracea]	GO:0003774(motor activity);GO:0005737(cytoplasm);GO:0005886(plasma membrane);GO:0009506(plasmodesma);GO:0016459(myosin complex);GO:0030048(actin filament-based movement)	NA	3401	3420	3412	0.664962	6.5	((((((.(((((((((-((((&)))).))))))))).))))))	GGGUUCACCCAGAUAC-UCGG&CUGAAGUGUUUGGGGGAACUC	2	42.9655	2	0.41111	Output/LF_1/cleaveLand_result/t_plot/Ath-miR395d_BolK_5g33350.1_3412_TPlot.pdf
BolK_5g39230.1:431:Ath-miR395d	Ath-miR395d	BolK_5g39230.1	BolK_5g39230	BolK_5g39230	PREDICTED: ATP sulfurylase 1, chloroplastic-like [Brassica oleracea var. oleracea]	GO:0000103(sulfate assimilation);GO:0001887(selenium compound metabolic process);GO:0004020(adenylylsulfate kinase activity);GO:0004781(sulfate adenylyltransferase (ATP) activity);GO:0005524(ATP binding);GO:0005829(cytosol);GO:0005886(plasma membrane);GO:0009507(chloroplast);GO:0009570(chloroplast stroma);GO:0009735(response to cytokinin);GO:0046686(response to cadmium ion);GO:0070814(hydrogen su…	ko00920(Sulfur metabolism);ko00230(Purine metabolism);ko00450(Selenocompound metabolism);ko00261(Monobactam biosynthesis)	420	440	431	0.797954	3.5	((((((((((((((.(((((.&.))))).))))))))))))))	GAGUUCCUCCAAACUCUUCAU&CUGAAGUGUUUGGGGGAACUC	2	42.9655	2	0.0223747	Output/LF_1/cleaveLand_result/t_plot/Ath-miR395d_BolK_5g39230.1_431_TPlot.pdf
BolK_3g52290.1:409:Ath-miR395f	Ath-miR395f	BolK_3g52290.1	BolK_3g52290	BolK_3g52290	BnaCnng62800D [Brassica napus]	GO:0000103(sulfate assimilation);GO:0001887(selenium compound metabolic process);GO:0004020(adenylylsulfate kinase activity);GO:0004781(sulfate adenylyltransferase (ATP) activity);GO:0005524(ATP binding);GO:0005829(cytosol);GO:0005886(plasma membrane);GO:0009507(chloroplast);GO:0009570(chloroplast stroma);GO:0009735(response to cytokinin);GO:0046686(response to cadmium ion);GO:0070814(hydrogen su…	ko00920(Sulfur metabolism);ko00230(Purine metabolism);ko00450(Selenocompound metabolism);ko00261(Monobactam biosynthesis)	398	418	409	0.739759	4	((((((((((((((.(((((.&.))))).))))))))))))))	GAGUUCCUCCAAACUCUUCAU&CUGAAGUGUUUGGGGGGACUC	6	128.896	0	0.00384894	Output/LF_1/cleaveLand_result/t_plot/Ath-miR395f_BolK_3g52290.1_409_TPlot.pdf
BolK_5g39230.1:431:Ath-miR395f	Ath-miR395f	BolK_5g39230.1	BolK_5g39230	BolK_5g39230	PREDICTED: ATP sulfurylase 1, chloroplastic-like [Brassica oleracea var. oleracea]	GO:0000103(sulfate assimilation);GO:0001887(selenium compound metabolic process);GO:0004020(adenylylsulfate kinase activity);GO:0004781(sulfate adenylyltransferase (ATP) activity);GO:0005524(ATP binding);GO:0005829(cytosol);GO:0005886(plasma membrane);GO:0009507(chloroplast);GO:0009570(chloroplast stroma);GO:0009735(response to cytokinin);GO:0046686(response to cadmium ion);GO:0070814(hydrogen su…	ko00920(Sulfur metabolism);ko00230(Purine metabolism);ko00450(Selenocompound metabolism);ko00261(Monobactam biosynthesis)	420	440	431	0.739759	4	((((((((((((((.(((((.&.))))).))))))))))))))	GAGUUCCUCCAAACUCUUCAU&CUGAAGUGUUUGGGGGGACUC	2	42.9655	2	0.0740529	Output/LF_1/cleaveLand_result/t_plot/Ath-miR395f_BolK_5g39230.1_431_TPlot.pdf
BolK_3g32510.1:869:Ath-miR396a	Ath-miR396a	BolK_3g32510.1	BolK_3g32510	BolK_3g32510	unnamed protein product [Brassica oleracea]	GO:0005515(protein binding);GO:0005524(ATP binding);GO:0005634(nucleus);GO:0006351(transcription, DNA-templated);GO:0006355(regulation of transcription, DNA-templated);GO:0009624(response to nematode);GO:0019760(glucosinolate metabolic process);GO:0043565(sequence-specific DNA binding);GO:0048364(root development);GO:0048366(leaf development);GO:0061062(regulation of nematode larval development)	NA	858	879	869	0.831909	4	..(((((((((((.((((((((&))))))))-)))))))))))..	UCGUUCAAGAAAGCCUGUGGAA&UUCCACAG-CUUUCUUGAACUG	3	64.4482	2	0.0267893	Output/LF_1/cleaveLand_result/t_plot/Ath-miR396a_BolK_3g32510.1_869_TPlot.pdf
BolK_4g24520.1:548:Ath-miR396a	Ath-miR396a	BolK_4g24520.1	BolK_4g24520	BolK_4g24520	PREDICTED: cysteine proteinase RD21a isoform X2 [Brassica oleracea var. oleracea]	GO:0004197(cysteine-type endopeptidase activity);GO:0005515(protein binding);GO:0005576(extracellular region);GO:0005615(extracellular space);GO:0005764(lysosome);GO:0005773(vacuole);GO:0005783(endoplasmic reticulum);GO:0005829(cytosol);GO:0008234(cysteine-type peptidase activity);GO:0009651(response to salt stress);GO:0051603(proteolysis involved in cellular protein catabolic process)	ko04145(Phagosome)	537	557	548	0.706553	6.5	.((.((((((((((((.((((&)))).)))))))))))).)).	AAGAUCAGGGAAGCUGCGGGA&UUCCACAGCUUUCUUGAACUG	2	42.9655	2	0.698604	Output/LF_1/cleaveLand_result/t_plot/Ath-miR396a_BolK_4g24520.1_548_TPlot.pdf
BolK_6g42880.1:652:Ath-miR396a	Ath-miR396a	BolK_6g42880.1	BolK_6g42880	BolK_6g42880	PREDICTED: hypersensitive-induced response protein 2 [Brassica rapa]	GO:0005515(protein binding);GO:0005773(vacuole);GO:0005774(vacuolar membrane);GO:0005886(plasma membrane);GO:0008150(biological_process);GO:0009506(plasmodesma);GO:0009507(chloroplast);GO:0043424(protein histidine kinase binding)	NA	641	662	652	0.700855	7	(((.((((((((((((..(((.&.)))-.)))))))))))).)))	CAGAUCAAGAGAGCUGAAGGAG&UUCC-ACAGCUUUCUUGAACUG	3	64.4482	2	0.733272	Output/LF_1/cleaveLand_result/t_plot/Ath-miR396a_BolK_6g42880.1_652_TPlot.pdf
BolK_3g32510.1:869:Ath-miR396b	Ath-miR396b	BolK_3g32510.1	BolK_3g32510	BolK_3g32510	unnamed protein product [Brassica oleracea]	GO:0005515(protein binding);GO:0005524(ATP binding);GO:0005634(nucleus);GO:0006351(transcription, DNA-templated);GO:0006355(regulation of transcription, DNA-templated);GO:0009624(response to nematode);GO:0019760(glucosinolate metabolic process);GO:0043565(sequence-specific DNA binding);GO:0048364(root development);GO:0048366(leaf development);GO:0061062(regulation of nematode larval development)	NA	858	879	869	0.874251	4	..(((((((((((.((((((((&))))))))-)))))))))))..	UCGUUCAAGAAAGCCUGUGGAA&UUCCACAG-CUUUCUUGAACUU	3	64.4482	2	0.0571377	Output/LF_1/cleaveLand_result/t_plot/Ath-miR396b_BolK_3g32510.1_869_TPlot.pdf
BolK_3g37060.1:2229:Ath-miR396b	Ath-miR396b	BolK_3g37060.1	BolK_3g37060	BolK_3g37060	unnamed protein product [Brassica rapa]	GO:0000151(ubiquitin ligase complex);GO:0000794(condensed nuclear chromosome);GO:0005515(protein binding);GO:0005634(nucleus);GO:0005737(cytoplasm);GO:0005819(spindle);GO:0005829(cytosol);GO:0007049(cell cycle);GO:0009524(phragmoplast);GO:0009733(response to auxin);GO:0009734(auxin-activated signaling pathway);GO:0009753(response to jasmonic acid);GO:0009793(embryo development ending in seed dorm…	ko04141(Protein processing in endoplasmic reticulum);ko04120(Ubiquitin mediated proteolysis)	2218	2238	2229	0.667665	7	......(((((((((((((((&)))))))))))))))......	GAAAGGAAGAAAGUUGUGGAA&UUCCACAGCUUUCUUGAACUU	2	42.9655	2	0.936179	Output/LF_1/cleaveLand_result/t_plot/Ath-miR396b_BolK_3g37060.1_2229_TPlot.pdf
BolK_4g24520.1:548:Ath-miR396b	Ath-miR396b	BolK_4g24520.1	BolK_4g24520	BolK_4g24520	PREDICTED: cysteine proteinase RD21a isoform X2 [Brassica oleracea var. oleracea]	GO:0004197(cysteine-type endopeptidase activity);GO:0005515(protein binding);GO:0005576(extracellular region);GO:0005615(extracellular space);GO:0005764(lysosome);GO:0005773(vacuole);GO:0005783(endoplasmic reticulum);GO:0005829(cytosol);GO:0008234(cysteine-type peptidase activity);GO:0009651(response to salt stress);GO:0051603(proteolysis involved in cellular protein catabolic process)	ko04145(Phagosome)	537	557	548	0.757485	5.5	(((.((((((((((((.((((&)))).)))))))))))).)))	AAGAUCAGGGAAGCUGCGGGA&UUCCACAGCUUUCUUGAACUU	2	42.9655	2	0.457181	Output/LF_1/cleaveLand_result/t_plot/Ath-miR396b_BolK_4g24520.1_548_TPlot.pdf
BolK_4g52990.1:1494:Ath-miR396b	Ath-miR396b	BolK_4g52990.1	BolK_4g52990	BolK_4g52990	PREDICTED: leucine aminopeptidase 1 [Brassica oleracea var. oleracea]	GO:0004177(aminopeptidase activity);GO:0005737(cytoplasm);GO:0005773(vacuole);GO:0005829(cytosol);GO:0006508(proteolysis);GO:0008235(metalloexopeptidase activity);GO:0009507(chloroplast);GO:0009570(chloroplast stroma);GO:0016805(dipeptidase activity);GO:0030145(manganese ion binding);GO:0046686(response to cadmium ion)	ko00480(Glutathione metabolism)	1483	1503	1494	0.694611	6.5	((((.-(((((.((((((((((&))))))))))-)))))..))))	GAGUG-GAGAGAAGCUGUGGAG&UUCCACAGCU-UUCUUGAACUU	19	408.172	2	0.855215	Output/LF_1/cleaveLand_result/t_plot/Ath-miR396b_BolK_4g52990.1_1494_TPlot.pdf
BolK_8g27950.1:876:Ath-miR396b	Ath-miR396b	BolK_8g27950.1	BolK_8g27950	BolK_8g27950	PREDICTED: putative pentatricopeptide repeat-containing protein At1g19290 [Brassica oleracea var. oleracea]	GO:0003723(RNA binding);GO:0004519(endonuclease activity);GO:0005739(mitochondrion);GO:0009451(RNA modification);GO:0043231(intracellular membrane-bounded organelle)	NA	866	885	876	0.676647	5	((((.-(((((((.(((((((&))))))).)))))))..))))	AAGUG-GAGAAAGGUGUGGAG&UUCCACAGCUUUCUUGAACUU	2	42.9655	2	0.913962	Output/LF_1/cleaveLand_result/t_plot/Ath-miR396b_BolK_8g27950.1_876_TPlot.pdf
BolK_9g01530.1:2109:Ath-miR396b	Ath-miR396b	BolK_9g01530.1	BolK_9g01530	BolK_9g01530	PREDICTED: cullin-1 [Brassica oleracea var. oleracea]	GO:0000151(ubiquitin ligase complex);GO:0000794(condensed nuclear chromosome);GO:0005515(protein binding);GO:0005634(nucleus);GO:0005737(cytoplasm);GO:0005819(spindle);GO:0005829(cytosol);GO:0007049(cell cycle);GO:0009524(phragmoplast);GO:0009733(response to auxin);GO:0009734(auxin-activated signaling pathway);GO:0009753(response to jasmonic acid);GO:0009793(embryo development ending in seed dorm…	ko04141(Protein processing in endoplasmic reticulum);ko04120(Ubiquitin mediated proteolysis)	2098	2118	2109	0.688024	4.5	(((...(((((((((((((((&)))))))))))))))...)))	GAGAGGAAGAAAGUUGUGGAA&UUCCACAGCUUUCUUGAACUU	2	42.9655	2	0.885576	Output/LF_1/cleaveLand_result/t_plot/Ath-miR396b_BolK_9g01530.1_2109_TPlot.pdf
BolK_9g01530.2:2279:Ath-miR396b	Ath-miR396b	BolK_9g01530.2	BolK_9g01530	BolK_9g01530	PREDICTED: cullin-1 [Brassica oleracea var. oleracea]	GO:0000151(ubiquitin ligase complex);GO:0000794(condensed nuclear chromosome);GO:0005515(protein binding);GO:0005634(nucleus);GO:0005737(cytoplasm);GO:0005819(spindle);GO:0005829(cytosol);GO:0007049(cell cycle);GO:0009524(phragmoplast);GO:0009733(response to auxin);GO:0009734(auxin-activated signaling pathway);GO:0009753(response to jasmonic acid);GO:0009793(embryo development ending in seed dorm…	ko04141(Protein processing in endoplasmic reticulum);ko04120(Ubiquitin mediated proteolysis)	2268	2288	2279	0.688024	4.5	(((...(((((((((((((((&)))))))))))))))...)))	GAGAGGAAGAAAGUUGUGGAA&UUCCACAGCUUUCUUGAACUU	2	42.9655	2	0.884536	Output/LF_1/cleaveLand_result/t_plot/Ath-miR396b_BolK_9g01530.2_2279_TPlot.pdf
BolK_9g68000.1:577:Ath-miR396b	Ath-miR396b	BolK_9g68000.1	BolK_9g68000	BolK_9g68000	probable chalcone--flavonone isomerase 3 [Brassica napus]	GO:0005504(fatty acid binding);GO:0005783(endoplasmic reticulum);GO:0006631(fatty acid metabolic process);GO:0009507(chloroplast);GO:0009570(chloroplast stroma);GO:0009813(flavonoid biosynthetic process);GO:0045430(chalcone isomerase activity);GO:0080167(response to karrikin)	ko00941(Flavonoid biosynthesis)	566	587	577	0.700599	6	(((.(((((((((((((.(((.&.)))-))))))))))))).)))	GAGCUCGAGAAAGUUGUAGGAU&UUCC-ACAGCUUUCUUGAACUU	2	42.9655	2	0.822511	Output/LF_1/cleaveLand_result/t_plot/Ath-miR396b_BolK_9g68000.1_577_TPlot.pdf
BolK_1g50170.1:523:Bra-miRN369	Bra-miRN369	BolK_1g50170.1	BolK_1g50170	BolK_1g50170	dnaJ homolog subfamily B member 8-like [Brassica napus]	GO:0006457(protein folding)	NA	514	532	523	0.757188	3.5	((((--(((((((((((((((&)))))))))))))))..))))	AUCA--AUCCAAGCCUAAUGA&UCAUUAGGUUUGGAUUUUGGU	1	21.4827	4	0.578335	Output/LF_1/cleaveLand_result/t_plot/Bra-miRN369_BolK_1g50170.1_523_TPlot.pdf
BolK_1g50260.1:1164:Ath-miR169a	Ath-miR169a	BolK_1g50260.1	BolK_1g50260	BolK_1g50260	nuclear transcription factor Y subunit A-6 isoform X3 [Brassica napus];nuclear transcription factor Y subunit A-6 isoform X2 [Brassica napus]	GO:0003677(DNA binding);GO:0003700(DNA binding transcription factor activity);GO:0005515(protein binding);GO:0005634(nucleus);GO:0006351(transcription, DNA-templated);GO:0006355(regulation of transcription, DNA-templated);GO:0009793(embryo development ending in seed dormancy);GO:0010262(somatic embryogenesis);GO:0016602(CCAAT-binding factor complex);GO:0048316(seed development)	NA	1153	1173	1164	0.838554	3	.(((.(((((((((((((((.&.))))))))))))))).))).	ACGGGAAGUCAUCCUUGGCUA&CAGCCAAGGAUGACUUGCCGA	1	21.4827	4	0.0164695	Output/LF_1/cleaveLand_result/t_plot/Ath-miR169a_BolK_1g50260.1_1164_TPlot.pdf
BolK_1g50260.1:1164:Bna-miR169r	Bna-miR169r	BolK_1g50260.1	BolK_1g50260	BolK_1g50260	nuclear transcription factor Y subunit A-6 isoform X3 [Brassica napus];nuclear transcription factor Y subunit A-6 isoform X2 [Brassica napus]	GO:0003677(DNA binding);GO:0003700(DNA binding transcription factor activity);GO:0005515(protein binding);GO:0005634(nucleus);GO:0006351(transcription, DNA-templated);GO:0006355(regulation of transcription, DNA-templated);GO:0009793(embryo development ending in seed dormancy);GO:0010262(somatic embryogenesis);GO:0016602(CCAAT-binding factor complex);GO:0048316(seed development)	NA	1153	1173	1164	0.822844	3	.(((.(((((((((((((((.&.))))))))))))))).))).	ACGGGAAGUCAUCCUUGGCUA&CAGCCAAGGAUGACUUGCCGG	1	21.4827	4	0.0485992	Output/LF_1/cleaveLand_result/t_plot/Bna-miR169r_BolK_1g50260.1_1164_TPlot.pdf
BolK_1g50260.1:1164:Bna-miR169s	Bna-miR169s	BolK_1g50260.1	BolK_1g50260	BolK_1g50260	nuclear transcription factor Y subunit A-6 isoform X3 [Brassica napus];nuclear transcription factor Y subunit A-6 isoform X2 [Brassica napus]	GO:0003677(DNA binding);GO:0003700(DNA binding transcription factor activity);GO:0005515(protein binding);GO:0005634(nucleus);GO:0006351(transcription, DNA-templated);GO:0006355(regulation of transcription, DNA-templated);GO:0009793(embryo development ending in seed dormancy);GO:0010262(somatic embryogenesis);GO:0016602(CCAAT-binding factor complex);GO:0048316(seed development)	NA	1153	1173	1164	0.838554	3	.(((.(((((((((((((((.&.))))))))))))))).))).	ACGGGAAGUCAUCCUUGGCUA&CAGCCAAGGAUGACUUGCCGA	1	21.4827	4	0.0485992	Output/LF_1/cleaveLand_result/t_plot/Bna-miR169s_BolK_1g50260.1_1164_TPlot.pdf
BolK_1g51890.1:354:Bra-miRN347	Bra-miRN347	BolK_1g51890.1	BolK_1g51890	BolK_1g51890	PREDICTED: nudix hydrolase 16, mitochondrial-like [Brassica oleracea var. oleracea]	GO:0005634(nucleus);GO:0005737(cytoplasm);GO:0005739(mitochondrion);GO:0016787(hydrolase activity);GO:0016818(hydrolase activity, acting on acid anhydrides, in phosphorus-containing anhydrides);GO:0046872(metal ion binding)	NA	343	363	354	0.664596	5	.((((.(((((((((((((((&)))))))))))))))-)))).	UAGGUAUAUAAACUCUGACGA&UUGUCGGAGUUUAUG-AUCUC	1	21.4827	4	0.999768	Output/LF_1/cleaveLand_result/t_plot/Bra-miRN347_BolK_1g51890.1_354_TPlot.pdf
BolK_5g05330.1:100:Ath-miR398b	Ath-miR398b	BolK_5g05330.1	BolK_5g05330	BolK_5g05330	PREDICTED: superoxide dismutase [Cu-Zn] 1 [Brassica oleracea var. oleracea]	GO:0004784(superoxide dismutase activity);GO:0005507(copper ion binding);GO:0005515(protein binding);GO:0005615(extracellular space);GO:0005634(nucleus);GO:0005737(cytoplasm);GO:0005829(cytosol);GO:0006979(response to oxidative stress);GO:0008270(zinc ion binding);GO:0009651(response to salt stress);GO:0010039(response to iron ion);GO:0010193(response to ozone);GO:0019430(removal of superoxide ra…	ko04146(Peroxisome)	89	109	100	0.652482	6	..(((((..(((((((.((((&)))).)))))))..)))))..	UUGGGGUACCCUGAGAUCACA&UGUGUUCUCAGGUCACCCCUG	3	64.4482	2	0.223876	Output/LF_1/cleaveLand_result/t_plot/Ath-miR398b_BolK_5g05330.1_100_TPlot.pdf
BolK_8g58310.1:255:Ath-miR398b	Ath-miR398b	BolK_8g58310.1	BolK_8g58310	BolK_8g58310	BnaC08g42970D [Brassica napus]	GO:0004784(superoxide dismutase activity);GO:0005507(copper ion binding);GO:0005515(protein binding);GO:0005615(extracellular space);GO:0005634(nucleus);GO:0005737(cytoplasm);GO:0005829(cytosol);GO:0006979(response to oxidative stress);GO:0008270(zinc ion binding);GO:0009651(response to salt stress);GO:0010039(response to iron ion);GO:0010193(response to ozone);GO:0019430(removal of superoxide ra…	ko04146(Peroxisome)	244	264	255	0.687943	5	.((((((..(((((((.((((&)))).)))))))..)))))).	AAGGGGUACCCUGAGAUCACA&UGUGUUCUCAGGUCACCCCUG	16	343.724	2	0.0906645	Output/LF_1/cleaveLand_result/t_plot/Ath-miR398b_BolK_8g58310.1_255_TPlot.pdf
BolK_5g05330.1:100:Ath-miR398c	Ath-miR398c	BolK_5g05330.1	BolK_5g05330	BolK_5g05330	PREDICTED: superoxide dismutase [Cu-Zn] 1 [Brassica oleracea var. oleracea]	GO:0004784(superoxide dismutase activity);GO:0005507(copper ion binding);GO:0005515(protein binding);GO:0005615(extracellular space);GO:0005634(nucleus);GO:0005737(cytoplasm);GO:0005829(cytosol);GO:0006979(response to oxidative stress);GO:0008270(zinc ion binding);GO:0009651(response to salt stress);GO:0010039(response to iron ion);GO:0010193(response to ozone);GO:0019430(removal of superoxide ra…	ko04146(Peroxisome)	89	109	100	0.652482	6	..(((((..(((((((.((((&)))).)))))))..)))))..	UUGGGGUACCCUGAGAUCACA&UGUGUUCUCAGGUCACCCCUG	3	64.4482	2	0.227381	Output/LF_1/cleaveLand_result/t_plot/Ath-miR398c_BolK_5g05330.1_100_TPlot.pdf
BolK_8g58310.1:255:Ath-miR398c	Ath-miR398c	BolK_8g58310.1	BolK_8g58310	BolK_8g58310	BnaC08g42970D [Brassica napus]	GO:0004784(superoxide dismutase activity);GO:0005507(copper ion binding);GO:0005515(protein binding);GO:0005615(extracellular space);GO:0005634(nucleus);GO:0005737(cytoplasm);GO:0005829(cytosol);GO:0006979(response to oxidative stress);GO:0008270(zinc ion binding);GO:0009651(response to salt stress);GO:0010039(response to iron ion);GO:0010193(response to ozone);GO:0019430(removal of superoxide ra…	ko04146(Peroxisome)	244	264	255	0.687943	5	.((((((..(((((((.((((&)))).)))))))..)))))).	AAGGGGUACCCUGAGAUCACA&UGUGUUCUCAGGUCACCCCUG	16	343.724	2	0.0906645	Output/LF_1/cleaveLand_result/t_plot/Ath-miR398c_BolK_8g58310.1_255_TPlot.pdf
BolK_1g47550.2:1116:Ath-miR400	Ath-miR400	BolK_1g47550.2	BolK_1g47550	BolK_1g47550	PREDICTED: putative pentatricopeptide repeat-containing protein At3g16710, mitochondrial isoform X1 [Brassica oleracea var. oleracea]	GO:0003723(RNA binding);GO:0004519(endonuclease activity);GO:0005739(mitochondrion);GO:0006397(mRNA processing);GO:0080156(mitochondrial mRNA modification)	NA	1105	1125	1116	0.923333	2	((((((((((.((((((((((&)))))))))).))))))))))	GUGACUUAUACUACUCUCAUA&UAUGAGAGUAUUAUAAGUCAC	2	42.9655	0	0.000405851	Output/LF_1/cleaveLand_result/t_plot/Ath-miR400_BolK_1g47550.2_1116_TPlot.pdf
BolK_9g15280.1:1030:Ath-miR400	Ath-miR400	BolK_9g15280.1	BolK_9g15280	BolK_9g15280	unnamed protein product [Brassica oleracea]	GO:0003723(RNA binding);GO:0004519(endonuclease activity);GO:0005739(mitochondrion);GO:0006397(mRNA processing);GO:0009845(seed germination);GO:0080156(mitochondrial mRNA modification)	NA	1019	1039	1030	0.916667	2	(((((((((((.(((((((((&))))))))).)))))))))))	GUGACUUAUAACACUCUCAUA&UAUGAGAGUAUUAUAAGUCAC	10	214.827	0	0.000811537	Output/LF_1/cleaveLand_result/t_plot/Ath-miR400_BolK_9g15280.1_1030_TPlot.pdf
BolK_9g61700.1:1695:Ath-miR400	Ath-miR400	BolK_9g61700.1	BolK_9g61700	BolK_9g61700	PREDICTED: pentatricopeptide repeat-containing protein At5g12100, mitochondrial [Brassica oleracea var. oleracea]	GO:0005739(mitochondrion);GO:0008270(zinc ion binding)	NA	1684	1704	1695	0.703333	5	(((((((((((.((.(((((.&.))))).)).)))))))))))	GUGACUUAUAACACCCUCAUC&UAUGAGAGUAUUAUAAGUCAC	2	42.9655	2	0.154184	Output/LF_1/cleaveLand_result/t_plot/Ath-miR400_BolK_9g61700.1_1695_TPlot.pdf
BolK_9g10420.1:488:Ath-miR780	Ath-miR780	BolK_9g10420.1	BolK_9g10420	BolK_9g10420	F-box protein SKIP2 [Brassica napus]	GO:0004842(ubiquitin-protein transferase activity);GO:0005515(protein binding);GO:0005634(nucleus);GO:0005737(cytoplasm);GO:0016567(protein ubiquitination)	NA	477	497	488	0.65896	5.5	((((.((((-((((((((((((&)))))))))))).)))).))))	GAUGGUGGA-GUUCGCGAAGAA&UUCUUCGUGAAUAUCUGGCAUU	2	42.9655	2	0.421675	Output/LF_1/cleaveLand_result/t_plot/Ath-miR780_BolK_9g10420.1_488_TPlot.pdf
BolK_5g03040.1:491:Ath-miR858	Ath-miR858	BolK_5g03040.1	BolK_5g03040	BolK_5g03040	myb-related protein Myb4-like [Brassica napus]	GO:0000981(RNA polymerase II transcription factor activity, sequence-specific DNA binding);GO:0001135(transcription factor activity, RNA polymerase II transcription factor recruiting);GO:0003677(DNA binding);GO:0003700(DNA binding transcription factor activity);GO:0005634(nucleus);GO:0006351(transcription, DNA-templated);GO:0006355(regulation of transcription, DNA-templated);GO:0006357(regulation…	NA	480	500	491	0.80814	3.5	.(((..(((((((((((((((&)))))))))))))))..))).	CGGGAAGAACAGACAACGAAA&UUUCGUUGUCUGUUCGACCUU	2	42.9655	2	0.264903	Output/LF_1/cleaveLand_result/t_plot/Ath-miR858_BolK_5g03040.1_491_TPlot.pdf
BolK_7g56890.1:530:Ath-miR858	Ath-miR858	BolK_7g56890.1	BolK_7g56890	BolK_7g56890	PREDICTED: bark storage protein A-like [Brassica oleracea var. oleracea]	GO:0005886(plasma membrane)	NA	519	539	530	0.674419	4.5	(((.(.((((((((((((((.&.)))))))))))))).).)))	GAGCUGGAAUAGACAACGAAC&UUUCGUUGUCUGUUCGACCUU	3	64.4482	3	0.266598	Output/LF_1/cleaveLand_result/t_plot/Ath-miR858_BolK_7g56890.1_530_TPlot.pdf
BolK_9g00790.1:963:Ath-miR858	Ath-miR858	BolK_9g00790.1	BolK_9g00790	BolK_9g00790	PREDICTED: S-adenosylmethionine synthase [Brassica oleracea var. oleracea]	GO:0004478(methionine adenosyltransferase activity);GO:0005507(copper ion binding);GO:0005515(protein binding);GO:0005524(ATP binding);GO:0005618(cell wall);GO:0005730(nucleolus);GO:0005737(cytoplasm);GO:0005829(cytosol);GO:0006556(S-adenosylmethionine biosynthetic process);GO:0006730(one-carbon metabolic process);GO:0009506(plasmodesma);GO:0009735(response to cytokinin);GO:0070062(extracellular …	ko00270(Cysteine and methionine metabolism)	953	971	963	0.662791	5.5	(((((((-(((((-(((((((&))))))).))))).)))))))	AAGGUCG-ACAGA-AGCGGAG&UUUCGUUGUCUGUUCGACCUU	2	42.9655	3	0.299894	Output/LF_1/cleaveLand_result/t_plot/Ath-miR858_BolK_9g00790.1_963_TPlot.pdf
BolK_2g41900.1:305:Ath-miR869	Ath-miR869	BolK_2g41900.1	BolK_2g41900	BolK_2g41900	PREDICTED: 60S ribosomal protein L9-2-like [Brassica oleracea var. oleracea]	GO:0003735(structural constituent of ribosome);GO:0005737(cytoplasm);GO:0005840(ribosome);GO:0006412(translation);GO:0015934(large ribosomal subunit);GO:0019843(rRNA binding);GO:0022625(cytosolic large ribosomal subunit);GO:0022626(cytosolic ribosome)	ko03010(Ribosome)	294	314	305	0.669444	7	((((((.((((((.((((((.&.)))))).)))))).))))))	GUUAGCAAUCUCAUCGCCGGU&UCUGGUGUUGAGAUAGUUGAC	2	42.9655	3	0.139949	Output/LF_1/cleaveLand_result/t_plot/Ath-miR869_BolK_2g41900.1_305_TPlot.pdf
BolK_4g66180.1:837:Ath-miR869	Ath-miR869	BolK_4g66180.1	BolK_4g66180	BolK_4g66180	unnamed protein product [Brassica rapa]	GO:0005524(ATP binding);GO:0005618(cell wall);GO:0005634(nucleus);GO:0009409(response to cold);GO:0009416(response to light stimulus);GO:0009507(chloroplast);GO:0009535(chloroplast thylakoid membrane);GO:0009570(chloroplast stroma);GO:0009579(thylakoid);GO:0009753(response to jasmonic acid);GO:0009941(chloroplast envelope);GO:0010150(leaf senescence);GO:0010287(plastoglobule);GO:0010319(stromule)…	ko03010(Ribosome)	826	846	837	0.661111	7	.(((((.(((((((((((((.&.))))))))))))).))))).	AUCAACGAUCUCGACGCUGGU&UCUGGUGUUGAGAUAGUUGAC	2	42.9655	2	0.615164	Output/LF_1/cleaveLand_result/t_plot/Ath-miR869_BolK_4g66180.1_837_TPlot.pdf
BolK_3g21490.1:1317:Ath-miRN118	Ath-miRN118	BolK_3g21490.1	BolK_3g21490	BolK_3g21490	SecY protein transport family protein [Arabidopsis thaliana]	GO:0005515(protein binding);GO:0005789(endoplasmic reticulum membrane);GO:0005794(Golgi apparatus);GO:0009306(protein secretion);GO:0015031(protein transport);GO:0015450(P-P-bond-hydrolysis-driven protein transmembrane transporter activity);GO:0016020(membrane);GO:0016021(integral component of membrane)	ko03060(Protein export);ko04141(Protein processing in endoplasmic reticulum);ko04145(Phagosome)	1307	1326	1317	0.706087	5.5	(((....((((((((((((.&.))))))))))))....)))	GCUUACCUCAUCACAGCUCC&UGAGCUGUGAUGAAAUUGGC	2	42.9655	2	0.37259	Output/LF_1/cleaveLand_result/t_plot/Ath-miRN118_BolK_3g21490.1_1317_TPlot.pdf
BolK_4g14820.1:1181:Ath-miRN118	Ath-miRN118	BolK_4g14820.1	BolK_4g14820	BolK_4g14820	SecY protein transport family protein [Arabidopsis thaliana]	GO:0005515(protein binding);GO:0005789(endoplasmic reticulum membrane);GO:0005794(Golgi apparatus);GO:0009306(protein secretion);GO:0015031(protein transport);GO:0015450(P-P-bond-hydrolysis-driven protein transmembrane transporter activity);GO:0016020(membrane);GO:0016021(integral component of membrane)	ko03060(Protein export);ko04141(Protein processing in endoplasmic reticulum);ko04145(Phagosome)	1171	1190	1181	0.706087	5.5	(((....((((((((((((.&.))))))))))))....)))	GCUUACCUCAUCACAGCUCC&UGAGCUGUGAUGAAAUUGGC	2	42.9655	2	0.369744	Output/LF_1/cleaveLand_result/t_plot/Ath-miRN118_BolK_4g14820.1_1181_TPlot.pdf
BolK_7g26420.1:935:Ath-miRN118	Ath-miRN118	BolK_7g26420.1	BolK_7g26420	BolK_7g26420	PREDICTED: mannan endo-1,4-beta-mannosidase 7 [Brassica oleracea var. oleracea]	GO:0004553(hydrolase activity, hydrolyzing O-glycosyl compounds);GO:0005576(extracellular region);GO:0009845(seed germination);GO:0016985(mannan endo-1,4-beta-mannosidase activity);GO:0046355(mannan catabolic process);GO:0071944(cell periphery)	ko00051(Fructose and mannose metabolism)	923	944	935	0.695652	6	((..((((((((((((((((((&))))))))))))))))))--))	GCAUUGAUUUCGUCACGGUUCA&UGAGCUGUGAUGAAAUUG--GC	8	171.862	2	0.478847	Output/LF_1/cleaveLand_result/t_plot/Ath-miRN118_BolK_7g26420.1_935_TPlot.pdf
BolK_1g21260.1:60:Ath-miRN132	Ath-miRN132	BolK_1g21260.1	BolK_1g21260	BolK_1g21260	unnamed protein product [Brassica oleracea]	GO:0000398(mRNA splicing, via spliceosome);GO:0003723(RNA binding);GO:0005515(protein binding);GO:0005634(nucleus);GO:0005681(spliceosomal complex);GO:0008380(RNA splicing);GO:0010445(nuclear dicing body);GO:0016607(nuclear speck);GO:0031053(primary miRNA processing)	ko03040(Spliceosome)	49	69	60	0.744246	6	..(((((((((.(((((((((&))))))))).)))))))))..	GACGAUGCAAUCCGAGGGCUU&AAGUCCUCGUGUUGCAUCGCU	4	85.931	2	0.106978	Output/LF_1/cleaveLand_result/t_plot/Ath-miRN132_BolK_1g21260.1_60_TPlot.pdf
BolK_6g40070.1:784:Ath-miRN132	Ath-miRN132	BolK_6g40070.1	BolK_6g40070	BolK_6g40070	unnamed protein product [Brassica oleracea]	GO:0003677(DNA binding);GO:0005634(nucleus);GO:0005886(plasma membrane);GO:0008150(biological_process)	NA	774	793	784	0.657289	7	.((((-(.((((((((((((.&.)))))))))))).).)))).	UGUGA-GGGACAUGGGGACUG&AAGUCCUCGUGUUGCAUCGCU	6	128.896	2	0.454719	Output/LF_1/cleaveLand_result/t_plot/Ath-miRN132_BolK_6g40070.1_784_TPlot.pdf
BolK_3g87450.1:649:Ath-miRN34	Ath-miRN34	BolK_3g87450.1	BolK_3g87450	BolK_3g87450	CBL-interacting serine/threonine-protein kinase 6-like [Brassica napus]	GO:0004674(protein serine/threonine kinase activity);GO:0005515(protein binding);GO:0005524(ATP binding);GO:0005622(intracellular);GO:0005783(endoplasmic reticulum);GO:0005886(plasma membrane);GO:0007275(multicellular organism development);GO:0009414(response to water deprivation);GO:0009651(response to salt stress);GO:0010540(basipetal auxin transport);GO:0016301(kinase activity);GO:0018105(pept…	NA	638	658	649	0.749333	6	(((((.((.((((((((((..&..)))))))))).)).)))))	AGGAAGGCUACGCGAGGACGU&AAGUCCUCGUGUUGCAUUCCU	2	42.9655	2	0.0823963	Output/LF_1/cleaveLand_result/t_plot/Ath-miRN34_BolK_3g87450.1_649_TPlot.pdf
BolK_7g61140.1:204:Ath-miRN34	Ath-miRN34	BolK_7g61140.1	BolK_7g61140	BolK_7g61140	PREDICTED: 54S ribosomal protein L19, mitochondrial [Brassica oleracea var. oleracea]	GO:0000027(ribosomal large subunit assembly);GO:0003735(structural constituent of ribosome);GO:0005739(mitochondrion);GO:0005762(mitochondrial large ribosomal subunit);GO:0005840(ribosome);GO:0006412(translation);GO:0019843(rRNA binding);GO:0022625(cytosolic large ribosomal subunit);GO:0042254(ribosome biogenesis)	ko03010(Ribosome)	193	213	204	0.722133	5	((((...(((((((((((((.&.)))))))))))))...))))	AGGACUUCAACGCGAGGACUC&AAGUCCUCGUGUUGCAUUCCU	3	64.4482	3	0.0417715	Output/LF_1/cleaveLand_result/t_plot/Ath-miRN34_BolK_7g61140.1_204_TPlot.pdf
BolK_0g01360.1:557:Ath-miRN4412	Ath-miRN4412	BolK_0g01360.1	BolK_0g01360	BolK_0g01360	PREDICTED: uncharacterized protein LOC106298360 [Brassica oleracea var. oleracea]	GO:0003674(molecular_function);GO:0005575(cellular_component);GO:0008150(biological_process)	NA	547	566	557	0.89172	2.5	(((.((((((((((((((((&)))))))))))))))).)))	GACGAUCGUCAUCAUCAUCG&UGAUGAUGAUGAUGAUGGUU	2	42.9655	2	0.698604	Output/LF_1/cleaveLand_result/t_plot/Ath-miRN4412_BolK_0g01360.1_557_TPlot.pdf
BolK_1g03510.1:145:Ath-miRN4412	Ath-miRN4412	BolK_1g03510.1	BolK_1g03510	BolK_1g03510	PREDICTED: ras-related protein RABB1b-like [Brassica rapa]	GO:0003924(GTPase activity);GO:0005525(GTP binding);GO:0005768(endosome);GO:0005794(Golgi apparatus);GO:0005886(plasma membrane);GO:0006886(intracellular protein transport);GO:0009507(chloroplast);GO:0012505(endomembrane system);GO:0015031(protein transport);GO:0030100(regulation of endocytosis)	NA	134	154	145	0.716561	3	(((.((((.((((((((((((&))))))))))))-)))).)))	AACAAUCAUUCAUCAUCAUCA&UGAUGAUGAUGA-UGAUGGUU	3	64.4482	0	0.30265	Output/LF_1/cleaveLand_result/t_plot/Ath-miRN4412_BolK_1g03510.1_145_TPlot.pdf
BolK_1g10430.1:206:Ath-miRN4412	Ath-miRN4412	BolK_1g10430.1	BolK_1g10430	BolK_1g10430	unnamed protein product [Brassica rapa]	GO:0003872(6-phosphofructokinase activity);GO:0005524(ATP binding);GO:0005737(cytoplasm);GO:0005829(cytosol);GO:0005886(plasma membrane);GO:0005945(6-phosphofructokinase complex);GO:0006002(fructose 6-phosphate metabolic process);GO:0006096(glycolytic process);GO:0046872(metal ion binding)	ko00010(Glycolysis / Gluconeogenesis);ko00030(Pentose phosphate pathway);ko00051(Fructose and mannose metabolism);ko00052(Galactose metabolism);ko03018(RNA degradation)	196	215	206	0.968153	1	((((((((((((((((((((&))))))))))))))))))))	GAUCAUCAUCAUCAUCAUCA&UGAUGAUGAUGAUGAUGGUU	2	42.9655	2	0.173109	Output/LF_1/cleaveLand_result/t_plot/Ath-miRN4412_BolK_1g10430.1_206_TPlot.pdf
BolK_1g53200.1:1341:Ath-miRN4412	Ath-miRN4412	BolK_1g53200.1	BolK_1g53200	BolK_1g53200	unnamed protein product [Brassica oleracea]	GO:0005634(nucleus);GO:0008270(zinc ion binding)	NA	1331	1350	1341	0.866242	2	.((((.((((((((((((((&)))))))))))))).)))).	CACCACCAUCAUCAUCAUCA&UGAUGAUGAUGAUGAUGGUU	2	42.9655	3	0.299894	Output/LF_1/cleaveLand_result/t_plot/Ath-miRN4412_BolK_1g53200.1_1341_TPlot.pdf
BolK_2g32420.1:1041:Ath-miRN4412	Ath-miRN4412	BolK_2g32420.1	BolK_2g32420	BolK_2g32420	unnamed protein product [Brassica oleracea]	GO:0005634(nucleus);GO:0005739(mitochondrion);GO:0008150(biological_process);GO:0016021(integral component of membrane)	NA	1031	1050	1041	0.694268	5.5	.(((((((((((((.((.((&)).)).))))))))))))).	UACCGUCAUCAUCAACAGCA&UGAUGAUGAUGAUGAUGGUU	2	42.9655	2	0.999954	Output/LF_1/cleaveLand_result/t_plot/Ath-miRN4412_BolK_2g32420.1_1041_TPlot.pdf
BolK_2g37340.1:113:Ath-miRN4412	Ath-miRN4412	BolK_2g37340.1	BolK_2g37340	BolK_2g37340	uncharacterized protein BNAC05G11110D [Brassica napus]	GO:0006979(response to oxidative stress);GO:0016020(membrane)	NA	103	122	113	0.923567	3.5	((((((((((((((((((..&..))))))))))))))))))	GACCAUCAUCAUCAUCAUGU&UGAUGAUGAUGAUGAUGGUU	3	64.4482	2	0.576794	Output/LF_1/cleaveLand_result/t_plot/Ath-miRN4412_BolK_2g37340.1_113_TPlot.pdf
BolK_2g52200.1:134:Ath-miRN4412	Ath-miRN4412	BolK_2g52200.1	BolK_2g52200	BolK_2g52200	PREDICTED: LAG1 longevity assurance homolog 1-like [Brassica oleracea var. oleracea]	GO:0005783(endoplasmic reticulum);GO:0005789(endoplasmic reticulum membrane);GO:0005794(Golgi apparatus);GO:0005886(plasma membrane);GO:0016021(integral component of membrane);GO:0042761(very long-chain fatty acid biosynthetic process);GO:0046513(ceramide biosynthetic process);GO:0050291(sphingosine N-acyltransferase activity)	ko00600(Sphingolipid metabolism)	124	143	134	0.710191	6.5	..((((((((((((((((((&))))))))))))))))))..	UCUCAUCAUUGUCGUUAUCA&UGAUGAUGAUGAUGAUGGUU	2	42.9655	2	0.999789	Output/LF_1/cleaveLand_result/t_plot/Ath-miRN4412_BolK_2g52200.1_134_TPlot.pdf
BolK_4g35590.1:1297:Ath-miRN4412	Ath-miRN4412	BolK_4g35590.1	BolK_4g35590	BolK_4g35590	PREDICTED: uncharacterized protein LOC106342813 [Brassica oleracea var. oleracea]	GO:0003674(molecular_function);GO:0005634(nucleus);GO:0008150(biological_process);GO:0016021(integral component of membrane)	NA	1287	1306	1297	0.971338	2.5	.(((((((((((((((((((&))))))))))))))))))).	UACCAUCAUCAUCGUCAUCG&UGAUGAUGAUGAUGAUGGUU	2	42.9655	2	0.146493	Output/LF_1/cleaveLand_result/t_plot/Ath-miRN4412_BolK_4g35590.1_1297_TPlot.pdf
BolK_4g52990.1:502:Ath-miRN4412	Ath-miRN4412	BolK_4g52990.1	BolK_4g52990	BolK_4g52990	PREDICTED: leucine aminopeptidase 1 [Brassica oleracea var. oleracea]	GO:0004177(aminopeptidase activity);GO:0005737(cytoplasm);GO:0005773(vacuole);GO:0005829(cytosol);GO:0006508(proteolysis);GO:0008235(metalloexopeptidase activity);GO:0009507(chloroplast);GO:0009570(chloroplast stroma);GO:0016805(dipeptidase activity);GO:0030145(manganese ion binding);GO:0046686(response to cadmium ion)	ko00480(Glutathione metabolism)	493	511	502	0.707006	3.5	(((((-(.(((((((((((.&.))))))))))).).)))))	AACCG-CUUCAUCAUCAUCU&UGAUGAUGAUGAUGAUGGUU	2	42.9655	3	0.843051	Output/LF_1/cleaveLand_result/t_plot/Ath-miRN4412_BolK_4g52990.1_502_TPlot.pdf
BolK_5g19270.1:57:Ath-miRN4412	Ath-miRN4412	BolK_5g19270.1	BolK_5g19270	BolK_5g19270	PREDICTED: auxilin-related protein 2 [Brassica oleracea var. oleracea]	GO:0005634(nucleus)	NA	46	66	57	0.773885	4.5	((((.((((((((((((((((&))))))))))))))))-))))	AAUCAAUCGUCAUCGUCGUCG&UGAUGAUGAUGAUGAU-GGUU	3	64.4482	2	0.991366	Output/LF_1/cleaveLand_result/t_plot/Ath-miRN4412_BolK_5g19270.1_57_TPlot.pdf
BolK_5g30310.1:481:Ath-miRN4412	Ath-miRN4412	BolK_5g30310.1	BolK_5g30310	BolK_5g30310	PREDICTED: probable transcription factor KAN2 isoform X2 [Brassica oleracea var. oleracea];PREDICTED: probable transcription factor KAN2 isoform X1 [Brassica oleracea var. oleracea]	GO:0003677(DNA binding);GO:0003700(DNA binding transcription factor activity);GO:0005634(nucleus);GO:0006351(transcription, DNA-templated);GO:0006355(regulation of transcription, DNA-templated);GO:0009944(polarity specification of adaxial/abaxial axis);GO:0030154(cell differentiation);GO:0044212(transcription regulatory region DNA binding);GO:0048440(carpel development);GO:0048481(plant ovule dev…	ko04075(Plant hormone signal transduction)	467	490	481	0.812102	5	(((((....((((((((((((((.&.))))))))))))))----)))))	AACCAAUAAUCAUCAUCAUCAUCC&UGAUGAUGAUGAUGA----UGGUU	2	42.9655	1	0.279152	Output/LF_1/cleaveLand_result/t_plot/Ath-miRN4412_BolK_5g30310.1_481_TPlot.pdf
BolK_6g42310.1:83:Ath-miRN4412	Ath-miRN4412	BolK_6g42310.1	BolK_6g42310	BolK_6g42310	PREDICTED: uncharacterized protein LOC106298392 [Brassica oleracea var. oleracea]	GO:0003674(molecular_function);GO:0005634(nucleus);GO:0008150(biological_process)	NA	73	92	83	0.859873	3.5	...(((((((((((((((((&)))))))))))))))))...	CGACAUCAUCAUCAUCAUCG&UGAUGAUGAUGAUGAUGGUU	6	128.896	1	0.170373	Output/LF_1/cleaveLand_result/t_plot/Ath-miRN4412_BolK_6g42310.1_83_TPlot.pdf
BolK_6g48180.2:731:Ath-miRN4412	Ath-miRN4412	BolK_6g48180.2	BolK_6g48180	BolK_6g48180	PREDICTED: zinc-finger homeodomain protein 5 [Brassica oleracea var. oleracea]	GO:0003677(DNA binding);GO:0003700(DNA binding transcription factor activity);GO:0005515(protein binding);GO:0005634(nucleus);GO:0006351(transcription, DNA-templated);GO:0009737(response to abscisic acid);GO:0009738(abscisic acid-activated signaling pathway);GO:0042803(protein homodimerization activity);GO:0043565(sequence-specific DNA binding);GO:0045893(positive regulation of transcription, DNA…	NA	721	740	731	0.703822	5.5	.((((((((((.((.(((((&))))).)).)))))))))).	CACCGUCAUCACCACCAUCA&UGAUGAUGAUGAUGAUGGUU	2	42.9655	2	0.999893	Output/LF_1/cleaveLand_result/t_plot/Ath-miRN4412_BolK_6g48180.2_731_TPlot.pdf
BolK_7g10430.1:884:Ath-miRN4412	Ath-miRN4412	BolK_7g10430.1	BolK_7g10430	BolK_7g10430	PREDICTED: serine/threonine-protein kinase OXI1 [Brassica oleracea var. oleracea]	GO:0004672(protein kinase activity);GO:0004674(protein serine/threonine kinase activity);GO:0005515(protein binding);GO:0005524(ATP binding);GO:0005634(nucleus);GO:0005737(cytoplasm);GO:0005886(plasma membrane);GO:0006468(protein phosphorylation);GO:0006952(defense response);GO:0006979(response to oxidative stress);GO:0009611(response to wounding);GO:0016301(kinase activity);GO:0019901(protein ki…	ko04016(MAPK signaling pathway - plant)	873	893	884	0.789809	5	.((.((((((((((((((((.&.))))))))))))))))-)).	CGCUUAUCAUCAUCAUCGUCG&UGAUGAUGAUGAUGAUG-GUU	2	42.9655	1	0.333946	Output/LF_1/cleaveLand_result/t_plot/Ath-miRN4412_BolK_7g10430.1_884_TPlot.pdf
BolK_9g60370.3:183:Ath-miRN4412	Ath-miRN4412	BolK_9g60370.3	BolK_9g60370	BolK_9g60370	PREDICTED: uncharacterized protein At5g39865-like [Brassica oleracea var. oleracea]	GO:0005634(nucleus);GO:0009055(electron transfer activity);GO:0015035(protein disulfide oxidoreductase activity);GO:0045454(cell redox homeostasis)	NA	173	192	183	0.958599	0.5	((((((((((((((((((((&))))))))))))))))))))	AAUCAUCAUCAUCAUCAUCA&UGAUGAUGAUGAUGAUGGUU	2	42.9655	1	0.0372011	Output/LF_1/cleaveLand_result/t_plot/Ath-miRN4412_BolK_9g60370.3_183_TPlot.pdf
BolK_3g72970.1:1547:Bna-miR156b	Bna-miR156b	BolK_3g72970.1	BolK_3g72970	BolK_3g72970	squamosa promoter-binding-like protein 10 [Brassica napus]	GO:0003677(DNA binding);GO:0003700(DNA binding transcription factor activity);GO:0005634(nucleus);GO:0006351(transcription, DNA-templated);GO:0006355(regulation of transcription, DNA-templated);GO:0010358(leaf shaping);GO:0045893(positive regulation of transcription, DNA-templated);GO:0046872(metal ion binding);GO:0048510(regulation of timing of transition from vegetative to reproductive phase)	NA	1536	1556	1547	0.938375	2	(((((((((.(((((((((((&))))))))))).)))))))))	GUGCUCUCUCUCUUCUGUCAA&UUGACAGAAGAAAGAGAGCAC	8	171.862	2	0.0823963	Output/LF_1/cleaveLand_result/t_plot/Bna-miR156b_BolK_3g72970.1_1547_TPlot.pdf
BolK_5g56920.1:337:Bna-miR156b	Bna-miR156b	BolK_5g56920.1	BolK_5g56920	BolK_5g56920	PREDICTED: elongation factor P isoform X2 [Brassica oleracea var. oleracea]	GO:0003746(translation elongation factor activity);GO:0006414(translational elongation);GO:0009507(chloroplast);GO:0009570(chloroplast stroma)	NA	325	347	337	0.658263	5.5	((((((...(((((((.((((((&))))))-)))))))-..))))))	GUGCUUGAGUUUCUUCAUGUCAA&UUGACA-GAAGAAA-GAGAGCAC	2	42.9655	2	0.508624	Output/LF_1/cleaveLand_result/t_plot/Bna-miR156b_BolK_5g56920.1_337_TPlot.pdf
BolK_3g19010.1:1028:Bna-miR156e	Bna-miR156e	BolK_3g19010.1	BolK_3g19010	BolK_3g19010	unnamed protein product [Brassica oleracea]	GO:0003677(DNA binding);GO:0003700(DNA binding transcription factor activity);GO:0005634(nucleus);GO:0006355(regulation of transcription, DNA-templated);GO:0048653(anther development)	ko04075(Plant hormone signal transduction)	1017	1037	1028	0.796392	3	.(.((((.(((((((((((((&))))))))))))).)))).).	UGCGCUCUCUCUCUUCUGUCA&UGACAGAAGAGAGUGAGCACU	3	64.4482	0	0.0104988	Output/LF_1/cleaveLand_result/t_plot/Bna-miR156e_BolK_3g19010.1_1028_TPlot.pdf
BolK_3g72970.1:1546:Bna-miR156e	Bna-miR156e	BolK_3g72970.1	BolK_3g72970	BolK_3g72970	squamosa promoter-binding-like protein 10 [Brassica napus]	GO:0003677(DNA binding);GO:0003700(DNA binding transcription factor activity);GO:0005634(nucleus);GO:0006351(transcription, DNA-templated);GO:0006355(regulation of transcription, DNA-templated);GO:0010358(leaf shaping);GO:0045893(positive regulation of transcription, DNA-templated);GO:0046872(metal ion binding);GO:0048510(regulation of timing of transition from vegetative to reproductive phase)	NA	1535	1555	1546	0.927835	1	(((((((.(((((((((((((&))))))))))))).)))))))	AGUGCUCUCUCUCUUCUGUCA&UGACAGAAGAGAGUGAGCACU	43	923.758	0	0.00162241	Output/LF_1/cleaveLand_result/t_plot/Bna-miR156e_BolK_3g72970.1_1546_TPlot.pdf
BolK_4g03810.1:1140:Bna-miR156e	Bna-miR156e	BolK_4g03810.1	BolK_4g03810	BolK_4g03810	PREDICTED: squamosa promoter-binding-like protein 9 [Brassica oleracea var. oleracea]	GO:0003677(DNA binding);GO:0003700(DNA binding transcription factor activity);GO:0005634(nucleus);GO:0005737(cytoplasm);GO:0006351(transcription, DNA-templated);GO:0006355(regulation of transcription, DNA-templated);GO:0010228(vegetative to reproductive phase transition of meristem);GO:0046872(metal ion binding);GO:0048366(leaf development);GO:0048653(anther development);GO:2000025(regulation of …	NA	1129	1149	1140	0.902062	2	.((((((.(((((((((((((&))))))))))))).)))))).	UGUGCUCUCUCUCUUCUGUCA&UGACAGAAGAGAGUGAGCACU	3	64.4482	2	0.115025	Output/LF_1/cleaveLand_result/t_plot/Bna-miR156e_BolK_4g03810.1_1140_TPlot.pdf
BolK_4g68270.1:1179:Bna-miR156e	Bna-miR156e	BolK_4g68270.1	BolK_4g68270	BolK_4g68270	BnaC04g48150D [Brassica napus]	GO:0003677(DNA binding);GO:0003700(DNA binding transcription factor activity);GO:0005634(nucleus);GO:0005737(cytoplasm);GO:0006351(transcription, DNA-templated);GO:0006355(regulation of transcription, DNA-templated);GO:0010228(vegetative to reproductive phase transition of meristem);GO:0046872(metal ion binding);GO:0048366(leaf development);GO:0048653(anther development);GO:2000025(regulation of …	NA	1168	1188	1179	0.902062	2	.((((((.(((((((((((((&))))))))))))).)))))).	UGUGCUCUCUCUCUUCUGUCA&UGACAGAAGAGAGUGAGCACU	4	85.931	1	0.0114916	Output/LF_1/cleaveLand_result/t_plot/Bna-miR156e_BolK_4g68270.1_1179_TPlot.pdf
BolK_6g41990.3:1308:Bna-miR156e	Bna-miR156e	BolK_6g41990.3	BolK_6g41990	BolK_6g41990	PREDICTED: squamosa promoter-binding-like protein 6 [Brassica oleracea var. oleracea]	GO:0003677(DNA binding);GO:0003700(DNA binding transcription factor activity);GO:0005515(protein binding);GO:0005634(nucleus);GO:0006351(transcription, DNA-templated);GO:0006355(regulation of transcription, DNA-templated);GO:0010468(regulation of gene expression);GO:0042742(defense response to bacterium);GO:0046872(metal ion binding)	NA	1297	1317	1308	1	1	.((((((((((((((((((((&)))))))))))))))))))).	UGUGCUCACUCUCUUCUGUCA&UGACAGAAGAGAGUGAGCACU	4	85.931	0	0.000608714	Output/LF_1/cleaveLand_result/t_plot/Bna-miR156e_BolK_6g41990.3_1308_TPlot.pdf
BolK_7g26890.2:1604:Bna-miR156e	Bna-miR156e	BolK_7g26890.2	BolK_7g26890	BolK_7g26890	squamosa promoter-binding-like protein 2 isoform X2 [Brassica napus];squamosa promoter-binding-like protein 2 isoform X1 [Brassica napus]	GO:0003677(DNA binding);GO:0003700(DNA binding transcription factor activity);GO:0005634(nucleus);GO:0006351(transcription, DNA-templated);GO:0006355(regulation of transcription, DNA-templated);GO:0043565(sequence-specific DNA binding);GO:0044212(transcription regulatory region DNA binding);GO:0046872(metal ion binding);GO:0048510(regulation of timing of transition from vegetative to reproductive…	ko04075(Plant hormone signal transduction)	1593	1613	1604	0.925258	1.5	(((((((.(((((((((((((&))))))))))))).)))))))	GGUGCUCUCUCUCUUCUGUCA&UGACAGAAGAGAGUGAGCACU	2	42.9655	1	0.00782873	Output/LF_1/cleaveLand_result/t_plot/Bna-miR156e_BolK_7g26890.2_1604_TPlot.pdf
BolK_3g72970.1:1547:Bna-miR156h	Bna-miR156h	BolK_3g72970.1	BolK_3g72970	BolK_3g72970	squamosa promoter-binding-like protein 10 [Brassica napus]	GO:0003677(DNA binding);GO:0003700(DNA binding transcription factor activity);GO:0005634(nucleus);GO:0006351(transcription, DNA-templated);GO:0006355(regulation of transcription, DNA-templated);GO:0010358(leaf shaping);GO:0045893(positive regulation of transcription, DNA-templated);GO:0046872(metal ion binding);GO:0048510(regulation of timing of transition from vegetative to reproductive phase)	NA	1536	1556	1547	0.891688	1	((((((.((((((((((((((&)))))))))))))).))))))	GUGCUCUCUCUCUUCUGUCAA&UUGACAGAAGAGAGCGAGCAC	8	171.862	2	0.0906645	Output/LF_1/cleaveLand_result/t_plot/Bna-miR156h_BolK_3g72970.1_1547_TPlot.pdf
BolK_3g26210.2:2124:Bna-miR156i	Bna-miR156i	BolK_3g26210.2	BolK_3g26210	BolK_3g26210	PREDICTED: protein NRT1/ PTR FAMILY 5.1-like isoform X1 [Brassica oleracea var. oleracea];unnamed protein product [Brassica oleracea]	GO:0005215(transporter activity);GO:0005886(plasma membrane);GO:0006857(oligopeptide transport);GO:0009624(response to nematode);GO:0016020(membrane);GO:0016021(integral component of membrane);GO:0022857(transmembrane transporter activity);GO:0055085(transmembrane transport)	NA	2113	2132	2124	0.688482	4	(((..((((((((((-(((((&))))).))))))))))..)))	GUGAACACUCUCUUC-GUCAA&UUGACAGAAGAGAGUGAGCAC	2	42.9655	0	0.0212847	Output/LF_1/cleaveLand_result/t_plot/Bna-miR156i_BolK_3g26210.2_2124_TPlot.pdf
BolK_3g72970.1:1547:Bna-miR156i	Bna-miR156i	BolK_3g72970.1	BolK_3g72970	BolK_3g72970	squamosa promoter-binding-like protein 10 [Brassica napus]	GO:0003677(DNA binding);GO:0003700(DNA binding transcription factor activity);GO:0005634(nucleus);GO:0006351(transcription, DNA-templated);GO:0006355(regulation of transcription, DNA-templated);GO:0010358(leaf shaping);GO:0045893(positive regulation of transcription, DNA-templated);GO:0046872(metal ion binding);GO:0048510(regulation of timing of transition from vegetative to reproductive phase)	NA	1536	1556	1547	0.929319	1	((((((.((((((((((((((&)))))))))))))).))))))	GUGCUCUCUCUCUUCUGUCAA&UUGACAGAAGAGAGUGAGCAC	8	171.862	2	0.115025	Output/LF_1/cleaveLand_result/t_plot/Bna-miR156i_BolK_3g72970.1_1547_TPlot.pdf
BolK_3g26210.2:2124:Bna-miR156j	Bna-miR156j	BolK_3g26210.2	BolK_3g26210	BolK_3g26210	PREDICTED: protein NRT1/ PTR FAMILY 5.1-like isoform X1 [Brassica oleracea var. oleracea];unnamed protein product [Brassica oleracea]	GO:0005215(transporter activity);GO:0005886(plasma membrane);GO:0006857(oligopeptide transport);GO:0009624(response to nematode);GO:0016020(membrane);GO:0016021(integral component of membrane);GO:0022857(transmembrane transporter activity);GO:0055085(transmembrane transport)	NA	2113	2132	2124	0.688482	4	(((..((((((((((-(((((&))))).))))))))))..)))	GUGAACACUCUCUUC-GUCAA&UUGACAGAAGAGAGUGAGCAC	2	42.9655	0	0.0208873	Output/LF_1/cleaveLand_result/t_plot/Bna-miR156j_BolK_3g26210.2_2124_TPlot.pdf
BolK_3g72970.1:1547:Bna-miR156j	Bna-miR156j	BolK_3g72970.1	BolK_3g72970	BolK_3g72970	squamosa promoter-binding-like protein 10 [Brassica napus]	GO:0003677(DNA binding);GO:0003700(DNA binding transcription factor activity);GO:0005634(nucleus);GO:0006351(transcription, DNA-templated);GO:0006355(regulation of transcription, DNA-templated);GO:0010358(leaf shaping);GO:0045893(positive regulation of transcription, DNA-templated);GO:0046872(metal ion binding);GO:0048510(regulation of timing of transition from vegetative to reproductive phase)	NA	1536	1556	1547	0.929319	1	((((((.((((((((((((((&)))))))))))))).))))))	GUGCUCUCUCUCUUCUGUCAA&UUGACAGAAGAGAGUGAGCAC	8	171.862	2	0.106978	Output/LF_1/cleaveLand_result/t_plot/Bna-miR156j_BolK_3g72970.1_1547_TPlot.pdf
BolK_1g52810.4:1175:Ath-miR159a	Ath-miR159a	BolK_1g52810.4	BolK_1g52810	BolK_1g52810	unnamed protein product [Brassica oleracea]	GO:0000981(RNA polymerase II transcription factor activity, sequence-specific DNA binding);GO:0001135(transcription factor activity, RNA polymerase II transcription factor recruiting);GO:0003677(DNA binding);GO:0003700(DNA binding transcription factor activity);GO:0005634(nucleus);GO:0006351(transcription, DNA-templated);GO:0006355(regulation of transcription, DNA-templated);GO:0006357(regulation…	NA	1164	1184	1175	0.917808	3.5	((((((((((((((.(((((.&.))))).))))))))))))))	UGGAGCUCCCUUCAUUCCAAU&UUUGGAUUGAAGGGAGCUCUA	1	21.4827	4	0.233335	Output/LF_1/cleaveLand_result/t_plot/Ath-miR159a_BolK_1g52810.4_1175_TPlot.pdf
BolK_1g52810.4:1175:Ath-miR159b	Ath-miR159b	BolK_1g52810.4	BolK_1g52810	BolK_1g52810	unnamed protein product [Brassica oleracea]	GO:0000981(RNA polymerase II transcription factor activity, sequence-specific DNA binding);GO:0001135(transcription factor activity, RNA polymerase II transcription factor recruiting);GO:0003677(DNA binding);GO:0003700(DNA binding transcription factor activity);GO:0005634(nucleus);GO:0006351(transcription, DNA-templated);GO:0006355(regulation of transcription, DNA-templated);GO:0006357(regulation…	NA	1164	1184	1175	0.894737	4.5	.(((((((((((((.(((((.&.))))).))))))))))))).	UGGAGCUCCCUUCAUUCCAAU&UUUGGAUUGAAGGGAGCUCUU	1	21.4827	4	0.194173	Output/LF_1/cleaveLand_result/t_plot/Ath-miR159b_BolK_1g52810.4_1175_TPlot.pdf
BolK_1g52810.4:1175:Ath-miR159c	Ath-miR159c	BolK_1g52810.4	BolK_1g52810	BolK_1g52810	unnamed protein product [Brassica oleracea]	GO:0000981(RNA polymerase II transcription factor activity, sequence-specific DNA binding);GO:0001135(transcription factor activity, RNA polymerase II transcription factor recruiting);GO:0003677(DNA binding);GO:0003700(DNA binding transcription factor activity);GO:0005634(nucleus);GO:0006351(transcription, DNA-templated);GO:0006355(regulation of transcription, DNA-templated);GO:0006357(regulation…	NA	1165	1184	1175	0.929539	3	(((((((((((((.(((((.&.))))).)))))))))))))	GGAGCUCCCUUCAUUCCAAU&UUUGGAUUGAAGGGAGCUCC	1	21.4827	4	0.0642682	Output/LF_1/cleaveLand_result/t_plot/Ath-miR159c_BolK_1g52810.4_1175_TPlot.pdf
BolK_1g52810.4:1175:Ath-miR319c	Ath-miR319c	BolK_1g52810.4	BolK_1g52810	BolK_1g52810	unnamed protein product [Brassica oleracea]	GO:0000981(RNA polymerase II transcription factor activity, sequence-specific DNA binding);GO:0001135(transcription factor activity, RNA polymerase II transcription factor recruiting);GO:0003677(DNA binding);GO:0003700(DNA binding transcription factor activity);GO:0005634(nucleus);GO:0006351(transcription, DNA-templated);GO:0006355(regulation of transcription, DNA-templated);GO:0006357(regulation…	NA	1164	1184	1175	0.833333	4	.(((((((((((((.(((((.&.))))).))))))))))))).	UGGAGCUCCCUUCAUUCCAAU&UUUGGACUGAAGGGAGCUCCU	1	21.4827	4	0.25838	Output/LF_1/cleaveLand_result/t_plot/Ath-miR319c_BolK_1g52810.4_1175_TPlot.pdf
BolK_1g52810.4:1175:Bna-miR159a	Bna-miR159a	BolK_1g52810.4	BolK_1g52810	BolK_1g52810	unnamed protein product [Brassica oleracea]	GO:0000981(RNA polymerase II transcription factor activity, sequence-specific DNA binding);GO:0001135(transcription factor activity, RNA polymerase II transcription factor recruiting);GO:0003677(DNA binding);GO:0003700(DNA binding transcription factor activity);GO:0005634(nucleus);GO:0006351(transcription, DNA-templated);GO:0006355(regulation of transcription, DNA-templated);GO:0006357(regulation…	NA	1164	1184	1175	0.917808	3.5	((((((((((((((.(((((.&.))))).))))))))))))))	UGGAGCUCCCUUCAUUCCAAU&UUUGGAUUGAAGGGAGCUCUA	1	21.4827	4	0.166959	Output/LF_1/cleaveLand_result/t_plot/Bna-miR159a_BolK_1g52810.4_1175_TPlot.pdf
BolK_1g52810.4:1175:Bna-miR159b	Bna-miR159b	BolK_1g52810.4	BolK_1g52810	BolK_1g52810	unnamed protein product [Brassica oleracea]	GO:0000981(RNA polymerase II transcription factor activity, sequence-specific DNA binding);GO:0001135(transcription factor activity, RNA polymerase II transcription factor recruiting);GO:0003677(DNA binding);GO:0003700(DNA binding transcription factor activity);GO:0005634(nucleus);GO:0006351(transcription, DNA-templated);GO:0006355(regulation of transcription, DNA-templated);GO:0006357(regulation…	NA	1164	1184	1175	0.917808	3.5	((((((((((((((.(((((.&.))))).))))))))))))))	UGGAGCUCCCUUCAUUCCAAU&UUUGGAUUGAAGGGAGCUCUA	1	21.4827	4	0.124406	Output/LF_1/cleaveLand_result/t_plot/Bna-miR159b_BolK_1g52810.4_1175_TPlot.pdf
BolK_1g52810.4:1175:Bna-miR159c	Bna-miR159c	BolK_1g52810.4	BolK_1g52810	BolK_1g52810	unnamed protein product [Brassica oleracea]	GO:0000981(RNA polymerase II transcription factor activity, sequence-specific DNA binding);GO:0001135(transcription factor activity, RNA polymerase II transcription factor recruiting);GO:0003677(DNA binding);GO:0003700(DNA binding transcription factor activity);GO:0005634(nucleus);GO:0006351(transcription, DNA-templated);GO:0006355(regulation of transcription, DNA-templated);GO:0006357(regulation…	NA	1164	1184	1175	0.917808	3.5	((((((((((((((.(((((.&.))))).))))))))))))))	UGGAGCUCCCUUCAUUCCAAU&UUUGGAUUGAAGGGAGCUCUA	1	21.4827	4	0.0642682	Output/LF_1/cleaveLand_result/t_plot/Bna-miR159c_BolK_1g52810.4_1175_TPlot.pdf
BolK_1g52810.4:1175:Bna-miR159d	Bna-miR159d	BolK_1g52810.4	BolK_1g52810	BolK_1g52810	unnamed protein product [Brassica oleracea]	GO:0000981(RNA polymerase II transcription factor activity, sequence-specific DNA binding);GO:0001135(transcription factor activity, RNA polymerase II transcription factor recruiting);GO:0003677(DNA binding);GO:0003700(DNA binding transcription factor activity);GO:0005634(nucleus);GO:0006351(transcription, DNA-templated);GO:0006355(regulation of transcription, DNA-templated);GO:0006357(regulation…	NA	1164	1184	1175	0.917808	3.5	((((((((((((((.(((((.&.))))).))))))))))))))	UGGAGCUCCCUUCAUUCCAAU&UUUGGAUUGAAGGGAGCUCUA	1	21.4827	4	0.124406	Output/LF_1/cleaveLand_result/t_plot/Bna-miR159d_BolK_1g52810.4_1175_TPlot.pdf
BolK_1g52810.4:1175:Bna-miR159e	Bna-miR159e	BolK_1g52810.4	BolK_1g52810	BolK_1g52810	unnamed protein product [Brassica oleracea]	GO:0000981(RNA polymerase II transcription factor activity, sequence-specific DNA binding);GO:0001135(transcription factor activity, RNA polymerase II transcription factor recruiting);GO:0003677(DNA binding);GO:0003700(DNA binding transcription factor activity);GO:0005634(nucleus);GO:0006351(transcription, DNA-templated);GO:0006355(regulation of transcription, DNA-templated);GO:0006357(regulation…	NA	1164	1184	1175	0.917808	3.5	((((((((((((((.(((((.&.))))).))))))))))))))	UGGAGCUCCCUUCAUUCCAAU&UUUGGAUUGAAGGGAGCUCUA	1	21.4827	4	0.109744	Output/LF_1/cleaveLand_result/t_plot/Bna-miR159e_BolK_1g52810.4_1175_TPlot.pdf
BolK_1g52810.4:1175:Bna-miR159f	Bna-miR159f	BolK_1g52810.4	BolK_1g52810	BolK_1g52810	unnamed protein product [Brassica oleracea]	GO:0000981(RNA polymerase II transcription factor activity, sequence-specific DNA binding);GO:0001135(transcription factor activity, RNA polymerase II transcription factor recruiting);GO:0003677(DNA binding);GO:0003700(DNA binding transcription factor activity);GO:0005634(nucleus);GO:0006351(transcription, DNA-templated);GO:0006355(regulation of transcription, DNA-templated);GO:0006357(regulation…	NA	1164	1184	1175	0.917808	3.5	((((((((((((((.(((((.&.))))).))))))))))))))	UGGAGCUCCCUUCAUUCCAAU&UUUGGAUUGAAGGGAGCUCUA	1	21.4827	4	0.180679	Output/LF_1/cleaveLand_result/t_plot/Bna-miR159f_BolK_1g52810.4_1175_TPlot.pdf
BolK_1g52810.4:1175:Bol-miR159a	Bol-miR159a	BolK_1g52810.4	BolK_1g52810	BolK_1g52810	unnamed protein product [Brassica oleracea]	GO:0000981(RNA polymerase II transcription factor activity, sequence-specific DNA binding);GO:0001135(transcription factor activity, RNA polymerase II transcription factor recruiting);GO:0003677(DNA binding);GO:0003700(DNA binding transcription factor activity);GO:0005634(nucleus);GO:0006351(transcription, DNA-templated);GO:0006355(regulation of transcription, DNA-templated);GO:0006357(regulation…	NA	1165	1184	1175	0.917614	3.5	(((((((((((((.(((((.&.))))).)))))))))))))	GGAGCUCCCUUCAUUCCAAU&UUUGGAUUGAAGGGAGCUCU	1	21.4827	4	0.207444	Output/LF_1/cleaveLand_result/t_plot/Bol-miR159a_BolK_1g52810.4_1175_TPlot.pdf
BolK_1g52810.4:1175:Bol-miR159b	Bol-miR159b	BolK_1g52810.4	BolK_1g52810	BolK_1g52810	unnamed protein product [Brassica oleracea]	GO:0000981(RNA polymerase II transcription factor activity, sequence-specific DNA binding);GO:0001135(transcription factor activity, RNA polymerase II transcription factor recruiting);GO:0003677(DNA binding);GO:0003700(DNA binding transcription factor activity);GO:0005634(nucleus);GO:0006351(transcription, DNA-templated);GO:0006355(regulation of transcription, DNA-templated);GO:0006357(regulation…	NA	1165	1184	1175	0.917614	3.5	(((((((((((((.(((((.&.))))).)))))))))))))	GGAGCUCCCUUCAUUCCAAU&UUUGGAUUGAAGGGAGCUCU	1	21.4827	4	0.124406	Output/LF_1/cleaveLand_result/t_plot/Bol-miR159b_BolK_1g52810.4_1175_TPlot.pdf
BolK_1g52810.4:1175:Bol-miR159c	Bol-miR159c	BolK_1g52810.4	BolK_1g52810	BolK_1g52810	unnamed protein product [Brassica oleracea]	GO:0000981(RNA polymerase II transcription factor activity, sequence-specific DNA binding);GO:0001135(transcription factor activity, RNA polymerase II transcription factor recruiting);GO:0003677(DNA binding);GO:0003700(DNA binding transcription factor activity);GO:0005634(nucleus);GO:0006351(transcription, DNA-templated);GO:0006355(regulation of transcription, DNA-templated);GO:0006357(regulation…	NA	1165	1184	1175	0.917614	3.5	(((((((((((((.(((((.&.))))).)))))))))))))	GGAGCUCCCUUCAUUCCAAU&UUUGGAUUGAAGGGAGCUCU	1	21.4827	4	0.166959	Output/LF_1/cleaveLand_result/t_plot/Bol-miR159c_BolK_1g52810.4_1175_TPlot.pdf
BolK_1g52810.4:1175:Bra-miR159b	Bra-miR159b	BolK_1g52810.4	BolK_1g52810	BolK_1g52810	unnamed protein product [Brassica oleracea]	GO:0000981(RNA polymerase II transcription factor activity, sequence-specific DNA binding);GO:0001135(transcription factor activity, RNA polymerase II transcription factor recruiting);GO:0003677(DNA binding);GO:0003700(DNA binding transcription factor activity);GO:0005634(nucleus);GO:0006351(transcription, DNA-templated);GO:0006355(regulation of transcription, DNA-templated);GO:0006357(regulation…	NA	1164	1184	1175	0.917808	3.5	((((((((((((((.(((((.&.))))).))))))))))))))	UGGAGCUCCCUUCAUUCCAAU&UUUGGAUUGAAGGGAGCUCUA	1	21.4827	4	0.233335	Output/LF_1/cleaveLand_result/t_plot/Bra-miR159b_BolK_1g52810.4_1175_TPlot.pdf
BolK_1g52810.4:1175:Bra-miR159c	Bra-miR159c	BolK_1g52810.4	BolK_1g52810	BolK_1g52810	unnamed protein product [Brassica oleracea]	GO:0000981(RNA polymerase II transcription factor activity, sequence-specific DNA binding);GO:0001135(transcription factor activity, RNA polymerase II transcription factor recruiting);GO:0003677(DNA binding);GO:0003700(DNA binding transcription factor activity);GO:0005634(nucleus);GO:0006351(transcription, DNA-templated);GO:0006355(regulation of transcription, DNA-templated);GO:0006357(regulation…	NA	1165	1184	1175	0.929539	3	(((((((((((((.(((((.&.))))).)))))))))))))	GGAGCUCCCUUCAUUCCAAU&UUUGGAUUGAAGGGAGCUCC	1	21.4827	4	0.138827	Output/LF_1/cleaveLand_result/t_plot/Bra-miR159c_BolK_1g52810.4_1175_TPlot.pdf
BolK_1g52810.4:1175:Bra-miR159d	Bra-miR159d	BolK_1g52810.4	BolK_1g52810	BolK_1g52810	unnamed protein product [Brassica oleracea]	GO:0000981(RNA polymerase II transcription factor activity, sequence-specific DNA binding);GO:0001135(transcription factor activity, RNA polymerase II transcription factor recruiting);GO:0003677(DNA binding);GO:0003700(DNA binding transcription factor activity);GO:0005634(nucleus);GO:0006351(transcription, DNA-templated);GO:0006355(regulation of transcription, DNA-templated);GO:0006357(regulation…	NA	1164	1184	1175	0.917808	3.5	((((((((((((((.(((((.&.))))).))))))))))))))	UGGAGCUCCCUUCAUUCCAAU&UUUGGAUUGAAGGGAGCUCUA	1	21.4827	4	0.109744	Output/LF_1/cleaveLand_result/t_plot/Bra-miR159d_BolK_1g52810.4_1175_TPlot.pdf
BolK_1g52810.5:1174:Ath-miR319a	Ath-miR319a	BolK_1g52810.5	BolK_1g52810	BolK_1g52810	unnamed protein product [Brassica oleracea]	GO:0000981(RNA polymerase II transcription factor activity, sequence-specific DNA binding);GO:0001135(transcription factor activity, RNA polymerase II transcription factor recruiting);GO:0003677(DNA binding);GO:0003700(DNA binding transcription factor activity);GO:0005634(nucleus);GO:0006351(transcription, DNA-templated);GO:0006355(regulation of transcription, DNA-templated);GO:0006357(regulation…	NA	1163	1183	1174	0.773148	4	..(((((((((((((.(((((&))))).)))))))))))))..	CUGGAGCUCCCUUCAUUCCAA&UUGGACUGAAGGGAGCUCCCU	1	21.4827	4	0.0948365	Output/LF_1/cleaveLand_result/t_plot/Ath-miR319a_BolK_1g52810.5_1174_TPlot.pdf
BolK_1g52810.5:1174:Ath-miR319b	Ath-miR319b	BolK_1g52810.5	BolK_1g52810	BolK_1g52810	unnamed protein product [Brassica oleracea]	GO:0000981(RNA polymerase II transcription factor activity, sequence-specific DNA binding);GO:0001135(transcription factor activity, RNA polymerase II transcription factor recruiting);GO:0003677(DNA binding);GO:0003700(DNA binding transcription factor activity);GO:0005634(nucleus);GO:0006351(transcription, DNA-templated);GO:0006355(regulation of transcription, DNA-templated);GO:0006357(regulation…	NA	1163	1183	1174	0.773148	4	..(((((((((((((.(((((&))))).)))))))))))))..	CUGGAGCUCCCUUCAUUCCAA&UUGGACUGAAGGGAGCUCCCU	1	21.4827	4	0.0948365	Output/LF_1/cleaveLand_result/t_plot/Ath-miR319b_BolK_1g52810.5_1174_TPlot.pdf
BolK_1g52810.5:1174:Bna-miR319a	Bna-miR319a	BolK_1g52810.5	BolK_1g52810	BolK_1g52810	unnamed protein product [Brassica oleracea]	GO:0000981(RNA polymerase II transcription factor activity, sequence-specific DNA binding);GO:0001135(transcription factor activity, RNA polymerase II transcription factor recruiting);GO:0003677(DNA binding);GO:0003700(DNA binding transcription factor activity);GO:0005634(nucleus);GO:0006351(transcription, DNA-templated);GO:0006355(regulation of transcription, DNA-templated);GO:0006357(regulation…	NA	1162	1183	1174	0.75737	5	...(((((((((((((.(((((&))))).)))))))))))))...	GCUGGAGCUCCCUUCAUUCCAA&UUGGACUGAAGGGAGCUCCCUU	1	21.4827	4	0.166959	Output/LF_1/cleaveLand_result/t_plot/Bna-miR319a_BolK_1g52810.5_1174_TPlot.pdf
BolK_1g52810.5:1174:Bna-miR319b	Bna-miR319b	BolK_1g52810.5	BolK_1g52810	BolK_1g52810	unnamed protein product [Brassica oleracea]	GO:0000981(RNA polymerase II transcription factor activity, sequence-specific DNA binding);GO:0001135(transcription factor activity, RNA polymerase II transcription factor recruiting);GO:0003677(DNA binding);GO:0003700(DNA binding transcription factor activity);GO:0005634(nucleus);GO:0006351(transcription, DNA-templated);GO:0006355(regulation of transcription, DNA-templated);GO:0006357(regulation…	NA	1164	1183	1174	0.802885	3	.(((((((((((((.(((((&))))).))))))))))))).	UGGAGCUCCCUUCAUUCCAA&UUGGACUGAAGGGAGCUCCC	1	21.4827	4	0.194173	Output/LF_1/cleaveLand_result/t_plot/Bna-miR319b_BolK_1g52810.5_1174_TPlot.pdf
BolK_1g52810.5:1174:Bna-miR319c	Bna-miR319c	BolK_1g52810.5	BolK_1g52810	BolK_1g52810	unnamed protein product [Brassica oleracea]	GO:0000981(RNA polymerase II transcription factor activity, sequence-specific DNA binding);GO:0001135(transcription factor activity, RNA polymerase II transcription factor recruiting);GO:0003677(DNA binding);GO:0003700(DNA binding transcription factor activity);GO:0005634(nucleus);GO:0006351(transcription, DNA-templated);GO:0006355(regulation of transcription, DNA-templated);GO:0006357(regulation…	NA	1164	1183	1174	0.802885	3	.(((((((((((((.(((((&))))).))))))))))))).	UGGAGCUCCCUUCAUUCCAA&UUGGACUGAAGGGAGCUCCC	1	21.4827	4	0.0642682	Output/LF_1/cleaveLand_result/t_plot/Bna-miR319c_BolK_1g52810.5_1174_TPlot.pdf
BolK_1g52810.5:1174:Bna-miR319d	Bna-miR319d	BolK_1g52810.5	BolK_1g52810	BolK_1g52810	unnamed protein product [Brassica oleracea]	GO:0000981(RNA polymerase II transcription factor activity, sequence-specific DNA binding);GO:0001135(transcription factor activity, RNA polymerase II transcription factor recruiting);GO:0003677(DNA binding);GO:0003700(DNA binding transcription factor activity);GO:0005634(nucleus);GO:0006351(transcription, DNA-templated);GO:0006355(regulation of transcription, DNA-templated);GO:0006357(regulation…	NA	1164	1183	1174	0.802885	3	.(((((((((((((.(((((&))))).))))))))))))).	UGGAGCUCCCUUCAUUCCAA&UUGGACUGAAGGGAGCUCCC	1	21.4827	4	0.245962	Output/LF_1/cleaveLand_result/t_plot/Bna-miR319d_BolK_1g52810.5_1174_TPlot.pdf
BolK_1g52810.5:1174:Bna-miR319e	Bna-miR319e	BolK_1g52810.5	BolK_1g52810	BolK_1g52810	unnamed protein product [Brassica oleracea]	GO:0000981(RNA polymerase II transcription factor activity, sequence-specific DNA binding);GO:0001135(transcription factor activity, RNA polymerase II transcription factor recruiting);GO:0003677(DNA binding);GO:0003700(DNA binding transcription factor activity);GO:0005634(nucleus);GO:0006351(transcription, DNA-templated);GO:0006355(regulation of transcription, DNA-templated);GO:0006357(regulation…	NA	1164	1183	1174	0.802885	3	.(((((((((((((.(((((&))))).))))))))))))).	UGGAGCUCCCUUCAUUCCAA&UUGGACUGAAGGGAGCUCCC	1	21.4827	4	0.233335	Output/LF_1/cleaveLand_result/t_plot/Bna-miR319e_BolK_1g52810.5_1174_TPlot.pdf
BolK_1g52810.5:1174:Bol-miR319a	Bol-miR319a	BolK_1g52810.5	BolK_1g52810	BolK_1g52810	unnamed protein product [Brassica oleracea]	GO:0000981(RNA polymerase II transcription factor activity, sequence-specific DNA binding);GO:0001135(transcription factor activity, RNA polymerase II transcription factor recruiting);GO:0003677(DNA binding);GO:0003700(DNA binding transcription factor activity);GO:0005634(nucleus);GO:0006351(transcription, DNA-templated);GO:0006355(regulation of transcription, DNA-templated);GO:0006357(regulation…	NA	1163	1183	1174	0.773148	4	..(((((((((((((.(((((&))))).)))))))))))))..	CUGGAGCUCCCUUCAUUCCAA&UUGGACUGAAGGGAGCUCCCU	1	21.4827	4	0.25838	Output/LF_1/cleaveLand_result/t_plot/Bol-miR319a_BolK_1g52810.5_1174_TPlot.pdf
BolK_1g52810.5:1174:Bol-miR319b	Bol-miR319b	BolK_1g52810.5	BolK_1g52810	BolK_1g52810	unnamed protein product [Brassica oleracea]	GO:0000981(RNA polymerase II transcription factor activity, sequence-specific DNA binding);GO:0001135(transcription factor activity, RNA polymerase II transcription factor recruiting);GO:0003677(DNA binding);GO:0003700(DNA binding transcription factor activity);GO:0005634(nucleus);GO:0006351(transcription, DNA-templated);GO:0006355(regulation of transcription, DNA-templated);GO:0006357(regulation…	NA	1163	1183	1174	0.773148	4	..(((((((((((((.(((((&))))).)))))))))))))..	CUGGAGCUCCCUUCAUUCCAA&UUGGACUGAAGGGAGCUCCCU	1	21.4827	4	0.270595	Output/LF_1/cleaveLand_result/t_plot/Bol-miR319b_BolK_1g52810.5_1174_TPlot.pdf
BolK_1g52810.5:1174:Bra-miR319a	Bra-miR319a	BolK_1g52810.5	BolK_1g52810	BolK_1g52810	unnamed protein product [Brassica oleracea]	GO:0000981(RNA polymerase II transcription factor activity, sequence-specific DNA binding);GO:0001135(transcription factor activity, RNA polymerase II transcription factor recruiting);GO:0003677(DNA binding);GO:0003700(DNA binding transcription factor activity);GO:0005634(nucleus);GO:0006351(transcription, DNA-templated);GO:0006355(regulation of transcription, DNA-templated);GO:0006357(regulation…	NA	1163	1183	1174	0.773148	4	..(((((((((((((.(((((&))))).)))))))))))))..	CUGGAGCUCCCUUCAUUCCAA&UUGGACUGAAGGGAGCUCCCU	1	21.4827	4	0.15301	Output/LF_1/cleaveLand_result/t_plot/Bra-miR319a_BolK_1g52810.5_1174_TPlot.pdf
BolK_1g52810.5:1174:Bra-miR319b	Bra-miR319b	BolK_1g52810.5	BolK_1g52810	BolK_1g52810	unnamed protein product [Brassica oleracea]	GO:0000981(RNA polymerase II transcription factor activity, sequence-specific DNA binding);GO:0001135(transcription factor activity, RNA polymerase II transcription factor recruiting);GO:0003677(DNA binding);GO:0003700(DNA binding transcription factor activity);GO:0005634(nucleus);GO:0006351(transcription, DNA-templated);GO:0006355(regulation of transcription, DNA-templated);GO:0006357(regulation…	NA	1163	1183	1174	0.773148	4	..(((((((((((((.(((((&))))).)))))))))))))..	CUGGAGCUCCCUUCAUUCCAA&UUGGACUGAAGGGAGCUCCCU	1	21.4827	4	0.25838	Output/LF_1/cleaveLand_result/t_plot/Bra-miR319b_BolK_1g52810.5_1174_TPlot.pdf
BolK_1g52810.5:1174:Bra-miR319c	Bra-miR319c	BolK_1g52810.5	BolK_1g52810	BolK_1g52810	unnamed protein product [Brassica oleracea]	GO:0000981(RNA polymerase II transcription factor activity, sequence-specific DNA binding);GO:0001135(transcription factor activity, RNA polymerase II transcription factor recruiting);GO:0003677(DNA binding);GO:0003700(DNA binding transcription factor activity);GO:0005634(nucleus);GO:0006351(transcription, DNA-templated);GO:0006355(regulation of transcription, DNA-templated);GO:0006357(regulation…	NA	1163	1183	1174	0.654412	5	..((((.((((((((.(((((&))))).)))))))).))))..	CUGGAGCUCCCUUCAUUCCAA&UUGGACUGAAGGGAACUCCCU	1	21.4827	4	0.806805	Output/LF_1/cleaveLand_result/t_plot/Bra-miR319c_BolK_1g52810.5_1174_TPlot.pdf
BolK_1g52810.5:1174:Bra-miR319d	Bra-miR319d	BolK_1g52810.5	BolK_1g52810	BolK_1g52810	unnamed protein product [Brassica oleracea]	GO:0000981(RNA polymerase II transcription factor activity, sequence-specific DNA binding);GO:0001135(transcription factor activity, RNA polymerase II transcription factor recruiting);GO:0003677(DNA binding);GO:0003700(DNA binding transcription factor activity);GO:0005634(nucleus);GO:0006351(transcription, DNA-templated);GO:0006355(regulation of transcription, DNA-templated);GO:0006357(regulation…	NA	1163	1183	1174	0.773148	4	..(((((((((((((.(((((&))))).)))))))))))))..	CUGGAGCUCCCUUCAUUCCAA&UUGGACUGAAGGGAGCUCCCU	1	21.4827	4	0.15301	Output/LF_1/cleaveLand_result/t_plot/Bra-miR319d_BolK_1g52810.5_1174_TPlot.pdf
BolK_1g52810.5:1174:Bra-miR319f	Bra-miR319f	BolK_1g52810.5	BolK_1g52810	BolK_1g52810	unnamed protein product [Brassica oleracea]	GO:0000981(RNA polymerase II transcription factor activity, sequence-specific DNA binding);GO:0001135(transcription factor activity, RNA polymerase II transcription factor recruiting);GO:0003677(DNA binding);GO:0003700(DNA binding transcription factor activity);GO:0005634(nucleus);GO:0006351(transcription, DNA-templated);GO:0006355(regulation of transcription, DNA-templated);GO:0006357(regulation…	NA	1162	1183	1174	0.773455	5	...(((((((((((((.(((((&))))).)))))))))))))...	GCUGGAGCUCCCUUCAUUCCAA&UUGGACUGAAGGGAGCUCCUUC	1	21.4827	4	0.339769	Output/LF_1/cleaveLand_result/t_plot/Bra-miR319f_BolK_1g52810.5_1174_TPlot.pdf
BolK_1g52810.5:1174:Bra-miR319g	Bra-miR319g	BolK_1g52810.5	BolK_1g52810	BolK_1g52810	unnamed protein product [Brassica oleracea]	GO:0000981(RNA polymerase II transcription factor activity, sequence-specific DNA binding);GO:0001135(transcription factor activity, RNA polymerase II transcription factor recruiting);GO:0003677(DNA binding);GO:0003700(DNA binding transcription factor activity);GO:0005634(nucleus);GO:0006351(transcription, DNA-templated);GO:0006355(regulation of transcription, DNA-templated);GO:0006357(regulation…	NA	1162	1183	1174	0.773455	5	...(((((((((((((.(((((&))))).)))))))))))))...	GCUGGAGCUCCCUUCAUUCCAA&UUGGACUGAAGGGAGCUCCUUC	1	21.4827	4	0.339769	Output/LF_1/cleaveLand_result/t_plot/Bra-miR319g_BolK_1g52810.5_1174_TPlot.pdf
BolK_1g52810.5:1174:Bra-miR319h	Bra-miR319h	BolK_1g52810.5	BolK_1g52810	BolK_1g52810	unnamed protein product [Brassica oleracea]	GO:0000981(RNA polymerase II transcription factor activity, sequence-specific DNA binding);GO:0001135(transcription factor activity, RNA polymerase II transcription factor recruiting);GO:0003677(DNA binding);GO:0003700(DNA binding transcription factor activity);GO:0005634(nucleus);GO:0006351(transcription, DNA-templated);GO:0006355(regulation of transcription, DNA-templated);GO:0006357(regulation…	NA	1162	1183	1174	0.773455	5	...(((((((((((((.(((((&))))).)))))))))))))...	GCUGGAGCUCCCUUCAUUCCAA&UUGGACUGAAGGGAGCUCCUUC	1	21.4827	4	0.25838	Output/LF_1/cleaveLand_result/t_plot/Bra-miR319h_BolK_1g52810.5_1174_TPlot.pdf
BolK_3g19010.1:1028:Bna-miR156l	Bna-miR156l	BolK_3g19010.1	BolK_3g19010	BolK_3g19010	unnamed protein product [Brassica oleracea]	GO:0003677(DNA binding);GO:0003700(DNA binding transcription factor activity);GO:0005634(nucleus);GO:0006355(regulation of transcription, DNA-templated);GO:0048653(anther development)	ko04075(Plant hormone signal transduction)	1018	1037	1028	0.827957	3	..((((.(((((((((((((&))))))))))))).))))..	GCGCUCUCUCUCUUCUGUCA&UGACAGAAGAGAGUGAGCAC	3	64.4482	0	0.0102979	Output/LF_1/cleaveLand_result/t_plot/Bna-miR156l_BolK_3g19010.1_1028_TPlot.pdf
BolK_3g72970.1:1546:Bna-miR156l	Bna-miR156l	BolK_3g72970.1	BolK_3g72970	BolK_3g72970	squamosa promoter-binding-like protein 10 [Brassica napus]	GO:0003677(DNA binding);GO:0003700(DNA binding transcription factor activity);GO:0005634(nucleus);GO:0006351(transcription, DNA-templated);GO:0006355(regulation of transcription, DNA-templated);GO:0010358(leaf shaping);GO:0045893(positive regulation of transcription, DNA-templated);GO:0046872(metal ion binding);GO:0048510(regulation of timing of transition from vegetative to reproductive phase)	NA	1536	1555	1546	0.935484	1	((((((.(((((((((((((&))))))))))))).))))))	GUGCUCUCUCUCUUCUGUCA&UGACAGAAGAGAGUGAGCAC	43	923.758	0	0.0028375	Output/LF_1/cleaveLand_result/t_plot/Bna-miR156l_BolK_3g72970.1_1546_TPlot.pdf
BolK_4g03810.1:1140:Bna-miR156l	Bna-miR156l	BolK_4g03810.1	BolK_4g03810	BolK_4g03810	PREDICTED: squamosa promoter-binding-like protein 9 [Brassica oleracea var. oleracea]	GO:0003677(DNA binding);GO:0003700(DNA binding transcription factor activity);GO:0005634(nucleus);GO:0005737(cytoplasm);GO:0006351(transcription, DNA-templated);GO:0006355(regulation of transcription, DNA-templated);GO:0010228(vegetative to reproductive phase transition of meristem);GO:0046872(metal ion binding);GO:0048366(leaf development);GO:0048653(anther development);GO:2000025(regulation of …	NA	1130	1149	1140	0.930108	1	((((((.(((((((((((((&))))))))))))).))))))	GUGCUCUCUCUCUUCUGUCA&UGACAGAAGAGAGUGAGCAC	3	64.4482	2	0.126959	Output/LF_1/cleaveLand_result/t_plot/Bna-miR156l_BolK_4g03810.1_1140_TPlot.pdf
BolK_4g68270.1:1179:Bna-miR156l	Bna-miR156l	BolK_4g68270.1	BolK_4g68270	BolK_4g68270	BnaC04g48150D [Brassica napus]	GO:0003677(DNA binding);GO:0003700(DNA binding transcription factor activity);GO:0005634(nucleus);GO:0005737(cytoplasm);GO:0006351(transcription, DNA-templated);GO:0006355(regulation of transcription, DNA-templated);GO:0010228(vegetative to reproductive phase transition of meristem);GO:0046872(metal ion binding);GO:0048366(leaf development);GO:0048653(anther development);GO:2000025(regulation of …	NA	1169	1188	1179	0.930108	1	((((((.(((((((((((((&))))))))))))).))))))	GUGCUCUCUCUCUUCUGUCA&UGACAGAAGAGAGUGAGCAC	4	85.931	1	0.013318	Output/LF_1/cleaveLand_result/t_plot/Bna-miR156l_BolK_4g68270.1_1179_TPlot.pdf
BolK_6g41990.3:1308:Bna-miR156l	Bna-miR156l	BolK_6g41990.3	BolK_6g41990	BolK_6g41990	PREDICTED: squamosa promoter-binding-like protein 6 [Brassica oleracea var. oleracea]	GO:0003677(DNA binding);GO:0003700(DNA binding transcription factor activity);GO:0005515(protein binding);GO:0005634(nucleus);GO:0006351(transcription, DNA-templated);GO:0006355(regulation of transcription, DNA-templated);GO:0010468(regulation of gene expression);GO:0042742(defense response to bacterium);GO:0046872(metal ion binding)	NA	1298	1317	1308	1	0	((((((((((((((((((((&))))))))))))))))))))	GUGCUCACUCUCUUCUGUCA&UGACAGAAGAGAGUGAGCAC	4	85.931	0	0.000405851	Output/LF_1/cleaveLand_result/t_plot/Bna-miR156l_BolK_6g41990.3_1308_TPlot.pdf
BolK_7g26890.2:1604:Bna-miR156l	Bna-miR156l	BolK_7g26890.2	BolK_7g26890	BolK_7g26890	squamosa promoter-binding-like protein 2 isoform X2 [Brassica napus];squamosa promoter-binding-like protein 2 isoform X1 [Brassica napus]	GO:0003677(DNA binding);GO:0003700(DNA binding transcription factor activity);GO:0005634(nucleus);GO:0006351(transcription, DNA-templated);GO:0006355(regulation of transcription, DNA-templated);GO:0043565(sequence-specific DNA binding);GO:0044212(transcription regulatory region DNA binding);GO:0046872(metal ion binding);GO:0048510(regulation of timing of transition from vegetative to reproductive…	ko04075(Plant hormone signal transduction)	1594	1613	1604	0.935484	1	((((((.(((((((((((((&))))))))))))).))))))	GUGCUCUCUCUCUUCUGUCA&UGACAGAAGAGAGUGAGCAC	2	42.9655	1	0.00507267	Output/LF_1/cleaveLand_result/t_plot/Bna-miR156l_BolK_7g26890.2_1604_TPlot.pdf
BolK_3g02740.1:1089:Bna-miR157e	Bna-miR157e	BolK_3g02740.1	BolK_3g02740	BolK_3g02740	cellulose synthase A catalytic subunit 3 [UDP-forming] [Brassica napus]	GO:0000977(RNA polymerase II regulatory region sequence-specific DNA binding);GO:0005515(protein binding);GO:0005768(endosome);GO:0005794(Golgi apparatus);GO:0005802(trans-Golgi network);GO:0005886(plasma membrane);GO:0006952(defense response);GO:0009506(plasmodesma);GO:0009809(lignin biosynthetic process);GO:0009833(plant-type primary cell wall biogenesis);GO:0009834(plant-type secondary cell wa…	NA	1078	1100	1089	0.727273	7	((((((((((((((..(((((((&)))))))--))))))))))))))	GUGCUCUCUAUUUUGGCUGUUGA&UUGACAG--AAGAUAGAGAGCAC	9	193.345	2	0.258219	Output/LF_1/cleaveLand_result/t_plot/Bna-miR157e_BolK_3g02740.1_1089_TPlot.pdf
BolK_3g68050.1:385:Bna-miR157e	Bna-miR157e	BolK_3g68050.1	BolK_3g68050	BolK_3g68050	unnamed protein product [Brassica oleracea]	GO:0003674(molecular_function);GO:0005576(extracellular region);GO:0005886(plasma membrane);GO:0008150(biological_process)	NA	374	394	385	0.743802	7	..(((((((((((((.(((..&..))).)))))))))))))..	CAGCUCUCUAUCUUCCGUCCU&UUGACAGAAGAUAGAGAGCAC	2	42.9655	2	0.227381	Output/LF_1/cleaveLand_result/t_plot/Bna-miR157e_BolK_3g68050.1_385_TPlot.pdf
BolK_3g72970.1:1547:Bna-miR157e	Bna-miR157e	BolK_3g72970.1	BolK_3g72970	BolK_3g72970	squamosa promoter-binding-like protein 10 [Brassica napus]	GO:0003677(DNA binding);GO:0003700(DNA binding transcription factor activity);GO:0005634(nucleus);GO:0006351(transcription, DNA-templated);GO:0006355(regulation of transcription, DNA-templated);GO:0010358(leaf shaping);GO:0045893(positive regulation of transcription, DNA-templated);GO:0046872(metal ion binding);GO:0048510(regulation of timing of transition from vegetative to reproductive phase)	NA	1536	1556	1547	0.922865	2	(((((((((.(((((((((((&))))))))))).)))))))))	GUGCUCUCUCUCUUCUGUCAA&UUGACAGAAGAUAGAGAGCAC	8	171.862	2	0.0865398	Output/LF_1/cleaveLand_result/t_plot/Bna-miR157e_BolK_3g72970.1_1547_TPlot.pdf
BolK_1g52810.1:1685:Bna-miR159a	Bna-miR159a	BolK_1g52810.1	BolK_1g52810	BolK_1g52810	unnamed protein product [Brassica oleracea]	GO:0000981(RNA polymerase II transcription factor activity, sequence-specific DNA binding);GO:0001135(transcription factor activity, RNA polymerase II transcription factor recruiting);GO:0003677(DNA binding);GO:0003700(DNA binding transcription factor activity);GO:0005634(nucleus);GO:0006351(transcription, DNA-templated);GO:0006355(regulation of transcription, DNA-templated);GO:0006357(regulation…	NA	1674	1694	1685	0.917808	3.5	((((((((((((((.(((((.&.))))).))))))))))))))	UGGAGCUCCCUUCAUUCCAAU&UUUGGAUUGAAGGGAGCUCUA	2	42.9655	0	0.000811537	Output/LF_1/cleaveLand_result/t_plot/Bna-miR159a_BolK_1g52810.1_1685_TPlot.pdf
BolK_1g52810.2:1790:Bna-miR159a	Bna-miR159a	BolK_1g52810.2	BolK_1g52810	BolK_1g52810	unnamed protein product [Brassica oleracea]	GO:0000981(RNA polymerase II transcription factor activity, sequence-specific DNA binding);GO:0001135(transcription factor activity, RNA polymerase II transcription factor recruiting);GO:0003677(DNA binding);GO:0003700(DNA binding transcription factor activity);GO:0005634(nucleus);GO:0006351(transcription, DNA-templated);GO:0006355(regulation of transcription, DNA-templated);GO:0006357(regulation…	NA	1779	1799	1790	0.917808	3.5	((((((((((((((.(((((.&.))))).))))))))))))))	UGGAGCUCCCUUCAUUCCAAU&UUUGGAUUGAAGGGAGCUCUA	7	150.379	0	0.000608714	Output/LF_1/cleaveLand_result/t_plot/Bna-miR159a_BolK_1g52810.2_1790_TPlot.pdf
BolK_1g52810.3:1176:Bna-miR159a	Bna-miR159a	BolK_1g52810.3	BolK_1g52810	BolK_1g52810	unnamed protein product [Brassica oleracea]	GO:0000981(RNA polymerase II transcription factor activity, sequence-specific DNA binding);GO:0001135(transcription factor activity, RNA polymerase II transcription factor recruiting);GO:0003677(DNA binding);GO:0003700(DNA binding transcription factor activity);GO:0005634(nucleus);GO:0006351(transcription, DNA-templated);GO:0006355(regulation of transcription, DNA-templated);GO:0006357(regulation…	NA	1165	1185	1176	0.917808	3.5	((((((((((((((.(((((.&.))))).))))))))))))))	UGGAGCUCCCUUCAUUCCAAU&UUUGGAUUGAAGGGAGCUCUA	2	42.9655	1	0.00323105	Output/LF_1/cleaveLand_result/t_plot/Bna-miR159a_BolK_1g52810.3_1176_TPlot.pdf
BolK_1g52810.5:1175:Bna-miR159a	Bna-miR159a	BolK_1g52810.5	BolK_1g52810	BolK_1g52810	unnamed protein product [Brassica oleracea]	GO:0000981(RNA polymerase II transcription factor activity, sequence-specific DNA binding);GO:0001135(transcription factor activity, RNA polymerase II transcription factor recruiting);GO:0003677(DNA binding);GO:0003700(DNA binding transcription factor activity);GO:0005634(nucleus);GO:0006351(transcription, DNA-templated);GO:0006355(regulation of transcription, DNA-templated);GO:0006357(regulation…	NA	1164	1184	1175	0.917808	3.5	((((((((((((((.(((((.&.))))).))))))))))))))	UGGAGCUCCCUUCAUUCCAAU&UUUGGAUUGAAGGGAGCUCUA	2	42.9655	0	0.00162241	Output/LF_1/cleaveLand_result/t_plot/Bna-miR159a_BolK_1g52810.5_1175_TPlot.pdf
BolK_5g54480.1:1586:Bna-miR159a	Bna-miR159a	BolK_5g54480.1	BolK_5g54480	BolK_5g54480	transcription factor MYB65 isoform X1 [Brassica napus];transcription factor MYB65 isoform X2 [Brassica napus];unnamed protein product [Brassica oleracea]	GO:0000981(RNA polymerase II transcription factor activity, sequence-specific DNA binding);GO:0001135(transcription factor activity, RNA polymerase II transcription factor recruiting);GO:0003677(DNA binding);GO:0003700(DNA binding transcription factor activity);GO:0005634(nucleus);GO:0006351(transcription, DNA-templated);GO:0006355(regulation of transcription, DNA-templated);GO:0006357(regulation…	NA	1575	1595	1586	0.917808	3.5	((((((((((((((.(((((.&.))))).))))))))))))))	UGGAGCUCCCUUCAUUCCAAU&UUUGGAUUGAAGGGAGCUCUA	6	128.896	0	0.00182503	Output/LF_1/cleaveLand_result/t_plot/Bna-miR159a_BolK_5g54480.1_1586_TPlot.pdf
BolK_5g54480.2:1133:Bna-miR159a	Bna-miR159a	BolK_5g54480.2	BolK_5g54480	BolK_5g54480	transcription factor MYB65 isoform X1 [Brassica napus];transcription factor MYB65 isoform X2 [Brassica napus];unnamed protein product [Brassica oleracea]	GO:0000981(RNA polymerase II transcription factor activity, sequence-specific DNA binding);GO:0001135(transcription factor activity, RNA polymerase II transcription factor recruiting);GO:0003677(DNA binding);GO:0003700(DNA binding transcription factor activity);GO:0005634(nucleus);GO:0006351(transcription, DNA-templated);GO:0006355(regulation of transcription, DNA-templated);GO:0006357(regulation…	NA	1122	1142	1133	0.917808	3.5	((((((((((((((.(((((.&.))))).))))))))))))))	UGGAGCUCCCUUCAUUCCAAU&UUUGGAUUGAAGGGAGCUCUA	3	64.4482	0	0.00121706	Output/LF_1/cleaveLand_result/t_plot/Bna-miR159a_BolK_5g54480.2_1133_TPlot.pdf
BolK_5g54480.3:1586:Bna-miR159a	Bna-miR159a	BolK_5g54480.3	BolK_5g54480	BolK_5g54480	transcription factor MYB65 isoform X1 [Brassica napus];transcription factor MYB65 isoform X2 [Brassica napus];unnamed protein product [Brassica oleracea]	GO:0000981(RNA polymerase II transcription factor activity, sequence-specific DNA binding);GO:0001135(transcription factor activity, RNA polymerase II transcription factor recruiting);GO:0003677(DNA binding);GO:0003700(DNA binding transcription factor activity);GO:0005634(nucleus);GO:0006351(transcription, DNA-templated);GO:0006355(regulation of transcription, DNA-templated);GO:0006357(regulation…	NA	1575	1595	1586	0.917808	3.5	((((((((((((((.(((((.&.))))).))))))))))))))	UGGAGCUCCCUUCAUUCCAAU&UUUGGAUUGAAGGGAGCUCUA	2	42.9655	1	0.000924224	Output/LF_1/cleaveLand_result/t_plot/Bna-miR159a_BolK_5g54480.3_1586_TPlot.pdf
BolK_1g52810.6:1761:Ath-miR159a	Ath-miR159a	BolK_1g52810.6	BolK_1g52810	BolK_1g52810	unnamed protein product [Brassica oleracea]	GO:0000981(RNA polymerase II transcription factor activity, sequence-specific DNA binding);GO:0001135(transcription factor activity, RNA polymerase II transcription factor recruiting);GO:0003677(DNA binding);GO:0003700(DNA binding transcription factor activity);GO:0005634(nucleus);GO:0006351(transcription, DNA-templated);GO:0006355(regulation of transcription, DNA-templated);GO:0006357(regulation…	NA	1750	1770	1761	0.917808	3.5	((((((((((((((.(((((.&.))))).))))))))))))))	UGGAGCUCCCUUCAUUCCAAU&UUUGGAUUGAAGGGAGCUCUA	1	21.4827	4	0.207444	Output/LF_1/cleaveLand_result/t_plot/Ath-miR159a_BolK_1g52810.6_1761_TPlot.pdf
BolK_1g52810.6:1761:Ath-miR159b	Ath-miR159b	BolK_1g52810.6	BolK_1g52810	BolK_1g52810	unnamed protein product [Brassica oleracea]	GO:0000981(RNA polymerase II transcription factor activity, sequence-specific DNA binding);GO:0001135(transcription factor activity, RNA polymerase II transcription factor recruiting);GO:0003677(DNA binding);GO:0003700(DNA binding transcription factor activity);GO:0005634(nucleus);GO:0006351(transcription, DNA-templated);GO:0006355(regulation of transcription, DNA-templated);GO:0006357(regulation…	NA	1750	1770	1761	0.894737	4.5	.(((((((((((((.(((((.&.))))).))))))))))))).	UGGAGCUCCCUUCAUUCCAAU&UUUGGAUUGAAGGGAGCUCUU	1	21.4827	4	0.138827	Output/LF_1/cleaveLand_result/t_plot/Ath-miR159b_BolK_1g52810.6_1761_TPlot.pdf
BolK_1g52810.6:1761:Ath-miR159c	Ath-miR159c	BolK_1g52810.6	BolK_1g52810	BolK_1g52810	unnamed protein product [Brassica oleracea]	GO:0000981(RNA polymerase II transcription factor activity, sequence-specific DNA binding);GO:0001135(transcription factor activity, RNA polymerase II transcription factor recruiting);GO:0003677(DNA binding);GO:0003700(DNA binding transcription factor activity);GO:0005634(nucleus);GO:0006351(transcription, DNA-templated);GO:0006355(regulation of transcription, DNA-templated);GO:0006357(regulation…	NA	1751	1770	1761	0.929539	3	(((((((((((((.(((((.&.))))).)))))))))))))	GGAGCUCCCUUCAUUCCAAU&UUUGGAUUGAAGGGAGCUCC	1	21.4827	4	0.109744	Output/LF_1/cleaveLand_result/t_plot/Ath-miR159c_BolK_1g52810.6_1761_TPlot.pdf
BolK_1g52810.6:1761:Ath-miR319c	Ath-miR319c	BolK_1g52810.6	BolK_1g52810	BolK_1g52810	unnamed protein product [Brassica oleracea]	GO:0000981(RNA polymerase II transcription factor activity, sequence-specific DNA binding);GO:0001135(transcription factor activity, RNA polymerase II transcription factor recruiting);GO:0003677(DNA binding);GO:0003700(DNA binding transcription factor activity);GO:0005634(nucleus);GO:0006351(transcription, DNA-templated);GO:0006355(regulation of transcription, DNA-templated);GO:0006357(regulation…	NA	1750	1770	1761	0.833333	4	.(((((((((((((.(((((.&.))))).))))))))))))).	UGGAGCUCCCUUCAUUCCAAU&UUUGGACUGAAGGGAGCUCCU	1	21.4827	4	0.207444	Output/LF_1/cleaveLand_result/t_plot/Ath-miR319c_BolK_1g52810.6_1761_TPlot.pdf
BolK_1g52810.6:1761:Bna-miR159a	Bna-miR159a	BolK_1g52810.6	BolK_1g52810	BolK_1g52810	unnamed protein product [Brassica oleracea]	GO:0000981(RNA polymerase II transcription factor activity, sequence-specific DNA binding);GO:0001135(transcription factor activity, RNA polymerase II transcription factor recruiting);GO:0003677(DNA binding);GO:0003700(DNA binding transcription factor activity);GO:0005634(nucleus);GO:0006351(transcription, DNA-templated);GO:0006355(regulation of transcription, DNA-templated);GO:0006357(regulation…	NA	1750	1770	1761	0.917808	3.5	((((((((((((((.(((((.&.))))).))))))))))))))	UGGAGCUCCCUUCAUUCCAAU&UUUGGAUUGAAGGGAGCUCUA	1	21.4827	4	0.194173	Output/LF_1/cleaveLand_result/t_plot/Bna-miR159a_BolK_1g52810.6_1761_TPlot.pdf
BolK_1g52810.6:1761:Bna-miR159b	Bna-miR159b	BolK_1g52810.6	BolK_1g52810	BolK_1g52810	unnamed protein product [Brassica oleracea]	GO:0000981(RNA polymerase II transcription factor activity, sequence-specific DNA binding);GO:0001135(transcription factor activity, RNA polymerase II transcription factor recruiting);GO:0003677(DNA binding);GO:0003700(DNA binding transcription factor activity);GO:0005634(nucleus);GO:0006351(transcription, DNA-templated);GO:0006355(regulation of transcription, DNA-templated);GO:0006357(regulation…	NA	1750	1770	1761	0.917808	3.5	((((((((((((((.(((((.&.))))).))))))))))))))	UGGAGCUCCCUUCAUUCCAAU&UUUGGAUUGAAGGGAGCUCUA	1	21.4827	4	0.0948365	Output/LF_1/cleaveLand_result/t_plot/Bna-miR159b_BolK_1g52810.6_1761_TPlot.pdf
BolK_1g52810.6:1761:Bna-miR159c	Bna-miR159c	BolK_1g52810.6	BolK_1g52810	BolK_1g52810	unnamed protein product [Brassica oleracea]	GO:0000981(RNA polymerase II transcription factor activity, sequence-specific DNA binding);GO:0001135(transcription factor activity, RNA polymerase II transcription factor recruiting);GO:0003677(DNA binding);GO:0003700(DNA binding transcription factor activity);GO:0005634(nucleus);GO:0006351(transcription, DNA-templated);GO:0006355(regulation of transcription, DNA-templated);GO:0006357(regulation…	NA	1750	1770	1761	0.917808	3.5	((((((((((((((.(((((.&.))))).))))))))))))))	UGGAGCUCCCUUCAUUCCAAU&UUUGGAUUGAAGGGAGCUCUA	1	21.4827	4	0.124406	Output/LF_1/cleaveLand_result/t_plot/Bna-miR159c_BolK_1g52810.6_1761_TPlot.pdf
BolK_1g52810.6:1761:Bna-miR159d	Bna-miR159d	BolK_1g52810.6	BolK_1g52810	BolK_1g52810	unnamed protein product [Brassica oleracea]	GO:0000981(RNA polymerase II transcription factor activity, sequence-specific DNA binding);GO:0001135(transcription factor activity, RNA polymerase II transcription factor recruiting);GO:0003677(DNA binding);GO:0003700(DNA binding transcription factor activity);GO:0005634(nucleus);GO:0006351(transcription, DNA-templated);GO:0006355(regulation of transcription, DNA-templated);GO:0006357(regulation…	NA	1750	1770	1761	0.917808	3.5	((((((((((((((.(((((.&.))))).))))))))))))))	UGGAGCUCCCUUCAUUCCAAU&UUUGGAUUGAAGGGAGCUCUA	1	21.4827	4	0.0796793	Output/LF_1/cleaveLand_result/t_plot/Bna-miR159d_BolK_1g52810.6_1761_TPlot.pdf
BolK_1g52810.6:1761:Bna-miR159e	Bna-miR159e	BolK_1g52810.6	BolK_1g52810	BolK_1g52810	unnamed protein product [Brassica oleracea]	GO:0000981(RNA polymerase II transcription factor activity, sequence-specific DNA binding);GO:0001135(transcription factor activity, RNA polymerase II transcription factor recruiting);GO:0003677(DNA binding);GO:0003700(DNA binding transcription factor activity);GO:0005634(nucleus);GO:0006351(transcription, DNA-templated);GO:0006355(regulation of transcription, DNA-templated);GO:0006357(regulation…	NA	1750	1770	1761	0.917808	3.5	((((((((((((((.(((((.&.))))).))))))))))))))	UGGAGCUCCCUUCAUUCCAAU&UUUGGAUUGAAGGGAGCUCUA	1	21.4827	4	0.0642682	Output/LF_1/cleaveLand_result/t_plot/Bna-miR159e_BolK_1g52810.6_1761_TPlot.pdf
BolK_1g52810.6:1761:Bna-miR159f	Bna-miR159f	BolK_1g52810.6	BolK_1g52810	BolK_1g52810	unnamed protein product [Brassica oleracea]	GO:0000981(RNA polymerase II transcription factor activity, sequence-specific DNA binding);GO:0001135(transcription factor activity, RNA polymerase II transcription factor recruiting);GO:0003677(DNA binding);GO:0003700(DNA binding transcription factor activity);GO:0005634(nucleus);GO:0006351(transcription, DNA-templated);GO:0006355(regulation of transcription, DNA-templated);GO:0006357(regulation…	NA	1750	1770	1761	0.917808	3.5	((((((((((((((.(((((.&.))))).))))))))))))))	UGGAGCUCCCUUCAUUCCAAU&UUUGGAUUGAAGGGAGCUCUA	1	21.4827	4	0.207444	Output/LF_1/cleaveLand_result/t_plot/Bna-miR159f_BolK_1g52810.6_1761_TPlot.pdf
BolK_1g52810.6:1761:Bol-miR159a	Bol-miR159a	BolK_1g52810.6	BolK_1g52810	BolK_1g52810	unnamed protein product [Brassica oleracea]	GO:0000981(RNA polymerase II transcription factor activity, sequence-specific DNA binding);GO:0001135(transcription factor activity, RNA polymerase II transcription factor recruiting);GO:0003677(DNA binding);GO:0003700(DNA binding transcription factor activity);GO:0005634(nucleus);GO:0006351(transcription, DNA-templated);GO:0006355(regulation of transcription, DNA-templated);GO:0006357(regulation…	NA	1751	1770	1761	0.917614	3.5	(((((((((((((.(((((.&.))))).)))))))))))))	GGAGCUCCCUUCAUUCCAAU&UUUGGAUUGAAGGGAGCUCU	1	21.4827	4	0.166959	Output/LF_1/cleaveLand_result/t_plot/Bol-miR159a_BolK_1g52810.6_1761_TPlot.pdf
BolK_1g52810.6:1761:Bol-miR159b	Bol-miR159b	BolK_1g52810.6	BolK_1g52810	BolK_1g52810	unnamed protein product [Brassica oleracea]	GO:0000981(RNA polymerase II transcription factor activity, sequence-specific DNA binding);GO:0001135(transcription factor activity, RNA polymerase II transcription factor recruiting);GO:0003677(DNA binding);GO:0003700(DNA binding transcription factor activity);GO:0005634(nucleus);GO:0006351(transcription, DNA-templated);GO:0006355(regulation of transcription, DNA-templated);GO:0006357(regulation…	NA	1751	1770	1761	0.917614	3.5	(((((((((((((.(((((.&.))))).)))))))))))))	GGAGCUCCCUUCAUUCCAAU&UUUGGAUUGAAGGGAGCUCU	1	21.4827	4	0.0485992	Output/LF_1/cleaveLand_result/t_plot/Bol-miR159b_BolK_1g52810.6_1761_TPlot.pdf
BolK_1g52810.6:1761:Bol-miR159c	Bol-miR159c	BolK_1g52810.6	BolK_1g52810	BolK_1g52810	unnamed protein product [Brassica oleracea]	GO:0000981(RNA polymerase II transcription factor activity, sequence-specific DNA binding);GO:0001135(transcription factor activity, RNA polymerase II transcription factor recruiting);GO:0003677(DNA binding);GO:0003700(DNA binding transcription factor activity);GO:0005634(nucleus);GO:0006351(transcription, DNA-templated);GO:0006355(regulation of transcription, DNA-templated);GO:0006357(regulation…	NA	1751	1770	1761	0.917614	3.5	(((((((((((((.(((((.&.))))).)))))))))))))	GGAGCUCCCUUCAUUCCAAU&UUUGGAUUGAAGGGAGCUCU	1	21.4827	4	0.124406	Output/LF_1/cleaveLand_result/t_plot/Bol-miR159c_BolK_1g52810.6_1761_TPlot.pdf
BolK_1g52810.6:1761:Bra-miR159b	Bra-miR159b	BolK_1g52810.6	BolK_1g52810	BolK_1g52810	unnamed protein product [Brassica oleracea]	GO:0000981(RNA polymerase II transcription factor activity, sequence-specific DNA binding);GO:0001135(transcription factor activity, RNA polymerase II transcription factor recruiting);GO:0003677(DNA binding);GO:0003700(DNA binding transcription factor activity);GO:0005634(nucleus);GO:0006351(transcription, DNA-templated);GO:0006355(regulation of transcription, DNA-templated);GO:0006357(regulation…	NA	1750	1770	1761	0.917808	3.5	((((((((((((((.(((((.&.))))).))))))))))))))	UGGAGCUCCCUUCAUUCCAAU&UUUGGAUUGAAGGGAGCUCUA	1	21.4827	4	0.180679	Output/LF_1/cleaveLand_result/t_plot/Bra-miR159b_BolK_1g52810.6_1761_TPlot.pdf
BolK_1g52810.6:1761:Bra-miR159c	Bra-miR159c	BolK_1g52810.6	BolK_1g52810	BolK_1g52810	unnamed protein product [Brassica oleracea]	GO:0000981(RNA polymerase II transcription factor activity, sequence-specific DNA binding);GO:0001135(transcription factor activity, RNA polymerase II transcription factor recruiting);GO:0003677(DNA binding);GO:0003700(DNA binding transcription factor activity);GO:0005634(nucleus);GO:0006351(transcription, DNA-templated);GO:0006355(regulation of transcription, DNA-templated);GO:0006357(regulation…	NA	1751	1770	1761	0.929539	3	(((((((((((((.(((((.&.))))).)))))))))))))	GGAGCUCCCUUCAUUCCAAU&UUUGGAUUGAAGGGAGCUCC	1	21.4827	4	0.194173	Output/LF_1/cleaveLand_result/t_plot/Bra-miR159c_BolK_1g52810.6_1761_TPlot.pdf
[truncated: 2,394 more rows]
