# Supplementary material for: Study on the changes of miRNAs and their target genes in regulating anthocyanin synthesis during purple discoloration of cauliflower curd under low temperature stress
Source: Front Plant Sci. 2024 Dec 3;15:1460914. doi: 10.3389/fpls.2024.1460914 (PMC11649399; doi:10.3389/fpls.2024.1460914)
Supplement: Supplementary file 6 [file Table6.xlsx]

## Sheet: Sheet1
The expression levels of all genes in three developmental stages of cauliflower curds
transcript_id	White_1	White_2	White_3	Light-purple-1	Light-purple-2	Light-purple-3	Purple-1	Purple-2	Purple-3
BolK_0g00010.1	0.24292	0.307323	0	0	0	0	0	0	0
BolK_0g00020.1	10.6178	6.85078	11.1662	7.13612	9.32437	7.24602	8.25972	7.5647	9.01182
BolK_0g00030.1	0	0	0	0	0	0	0	0	0
BolK_0g00030.2	6.23272	7.81635	7.15021	7.92029	6.11033	7.22952	7.9693	6.49123	8.81501
BolK_0g00040.1	0	0	0	0	0	0	0	0	0
BolK_0g00050.1	5.55387	5.33504	4.63241	3.76073	4.49023	3.26168	4.04733	4.56838	5.41275
BolK_0g00050.2	7.46216	5.04904	6.9872	4.55498	3.84044	4.60262	4.46413	4.63412	2.09689
BolK_0g00060.1	7.80315	8.63914	9.48946	9.84861	9.02278	9.41913	9.32451	9.81494	6.83573
BolK_0g00070.1	6.23449	7.20315	7.95158	7.92047	6.98613	5.54023	5.06902	4.93443	3.51268
BolK_0g00080.1	0.458602	0.952044	0.965496	1.79759	1.32531	1.82205	1.25007	0.756852	0.461014
BolK_0g00090.1	11.6811	16.2725	17.285	16.1315	17.8897	15.1426	14.7764	13.0072	13.7069
BolK_0g00100.1	35.7658	47.5017	54.2215	76.0894	89.1201	93.949	79.5993	56.6659	53.7438
BolK_0g00110.1	28.7815	26.1203	37.6529	48.1913	60.6455	67.8776	64.4117	43.0575	51.3673
BolK_0g00120.1	74.9942	68.1942	98.2553	116.418	194.686	192.894	121.391	117.532	100.088
BolK_0g00130.1	0	0	0	0	0	0	0	0	0
BolK_0g00140.1	0.111446	0.718673	1.4655	3.45656	5.14192	5.19073	6.21875	12.663	6.14452
BolK_0g00150.1	0	0	0	0	0	0	0	0	0
BolK_0g00150.2	14.052	12.3194	14.6357	11.2193	15.0448	13.3613	15.2801	10.4188	19.0519
BolK_0g00160.1	3.53223	1.19404	1.47012	3.63807	5.28326	6.85372	6.04497	6.12483	7.03629
BolK_0g00170.1	8.37624	3.867	4.58765	4.72395	3.94671	5.34056	5.27166	5.79873	5.96231
BolK_0g00180.1	19.337	6.99507	10.1155	9.79826	7.76067	11.7946	10.0299	10.9445	13.6273
BolK_0g00190.1	0	0	0	0	0	0	0	0	0
BolK_0g00200.1	3.07562	5.57882	4.33675	5.09199	6.4328	2.62978	3.71918	2.38958	3.16041
BolK_0g00210.1	0.084986	0.109474	0.217933	0	0	0	0.075693	0	0
BolK_0g00220.1	0.247132	0.275828	0.820953	0	0.056552	0.107806	0.295368	0.3872	0
BolK_0g00230.2	11.1878	12.9505	13.552	5.6539	18.5113	9.49778	18.2562	8.81974	16.1921
BolK_0g00230.1	0.845779	1.15219	0.905143	10.4723	1.40791	8.37727	1.33686	4.61429	1.62829
BolK_0g00240.1	4.55508	4.12386	4.30872	6.08505	5.18487	7.96626	8.23969	11.9687	14.116
BolK_0g00250.1	0.291333	0.142636	0.109673	0.035553	0	0	0.304292	0	1.72952
BolK_0g00260.1	0	0	0	0	0	0	0	0	0
BolK_0g00270.1	0	0	0	0	0	0	0	0	0
BolK_0g00280.1	0.897889	0.631947	0.707712	0.481752	0.153413	0.339489	0.767761	0.296711	0.219779
BolK_0g00290.1	0	0	0	0	0	0	0	0	0
BolK_0g00300.1	0.502118	0.785661	0.375682	0.426787	0.280957	0.38142	0.502169	0.132124	0
BolK_0g00310.1	0.172555	0.234685	0.207724	0.803666	0.216007	0.38081	0.366686	1.09385	0.607354
BolK_0g00320.1	0.199575	2.02773	5.02604	6.14866	4.68885	5.06971	6.35774	7.23543	7.50609
BolK_0g00330.1	11.5671	11.156	11.7174	12.2456	12.023	10.453	12.0569	12.0284	10.4151
BolK_0g00340.1	23.6591	24.1404	24.789	22.4464	17.0514	19.9587	17.3053	24.2653	23.9074
BolK_0g00350.1	39.5551	24.2625	14.1523	35.2273	11.4393	65.7271	93.9897	112.474	91.7203
BolK_0g00360.1	42.5547	34.7782	38.8136	20.8369	19.141	20.474	28.5624	21.1001	15.7798
BolK_0g00370.1	0.300598	0.333083	0.373303	0.286473	0.283391	0.382788	0.070953	0.156668	0
BolK_0g00380.1	1.49502	2.108	1.93978	2.00599	0.920471	1.76344	2.16941	2.06774	2.13771
BolK_0g00390.1	0	0	0	0	0.052548	0	0.024413	0	0
BolK_0g00400.1	22.9318	22.8803	21.7727	38.8395	10.4255	35.5215	51.753	90.8989	62.7076
BolK_0g00410.1	15.6384	16.4723	17.375	13.423	16.4745	12.7799	13.5336	13.547	12.8237
BolK_0g00420.1	18.3942	23.2828	22.1827	28.1438	22.7218	23.0127	26.5767	27.5328	23.84
BolK_0g00430.1	1.06462	2.52798	1.67628	3.40935	3.32834	2.81767	0.833998	3.38978	2.15263
BolK_0g00440.1	3.473	3.24165	4.52499	3.13835	4.00037	2.97818	4.41011	3.67588	3.79783
BolK_0g00450.1	0.224272	0.218203	0.280406	0.200364	0.250407	0.477139	0.101206	0.182616	0.363923
BolK_0g00460.1	0	0	0	0	0	0	0	0	0
BolK_0g00470.1	0.30928	1.08219	0.706344	0.406276	1.19949	0.802711	1.30997	1.33838	0.671049
BolK_0g00480.1	0	0	0.059311	0	0	0	0	0	0
BolK_0g00490.1	7.32107	6.7827	6.47637	6.983	5.89542	5.39226	5.70913	4.89874	8.00187
BolK_0g00500.1	19.6572	19.2994	23.4449	19.6651	20.485	16.068	18.6271	17.9492	18.5091
BolK_0g00510.1	10.2648	11.2025	9.29486	11.2734	10.5554	10.2959	8.086	7.4294	5.88291
BolK_0g00520.1	4.20741	3.04414	4.54035	3.08448	4.56128	3.22984	2.89469	4.77931	4.1357
BolK_0g00530.1	23.5845	24.4649	24.2792	19.861	21.1867	19.4972	17.0548	17.4398	19.4835
BolK_0g00540.1	3.87889	4.7636	3.86348	3.41738	3.51001	4.0762	4.91271	3.68823	3.36092
BolK_0g00550.1	8.2384	7.97964	8.80594	6.84683	7.48533	5.50589	5.01678	4.16668	4.2553
BolK_0g00560.1	0	0.107524	0.165667	0	0	0	0.532334	0	0
BolK_0g00570.1	0	0	0.028779	0.064339	0	0	0	0	0
BolK_0g00580.1	25.195	24.2378	23.6283	25.3313	25.3255	23.3905	18.7513	23.6654	23.1379
BolK_0g00590.1	8.64683	9.95806	8.75573	10.2548	10.2106	10.9414	7.27331	9.57028	9.98511
BolK_0g00600.1	85.0075	72.6027	61.1767	63.0053	60.8529	70.3274	50.5183	52.1054	49.4916
BolK_0g00610.1	6.35309	6.47404	6.36882	6.5962	5.01897	6.67908	5.33976	7.13816	9.13317
BolK_0g00620.1	8.2803	4.88912	5.76086	6.80923	4.34659	6.62976	5.58496	13.4573	11.4337
BolK_0g00630.2	13.2004	7.9929	7.90295	9.95043	7.36577	9.01624	10.1821	4.62727	7.07172
BolK_0g00630.1	3.52757	3.47092	3.964	3.79496	4.59185	2.43285	3.37815	3.16107	1.42516
BolK_0g00640.1	9.70829	12.2787	10.2073	9.55306	6.95794	7.78078	7.6403	7.59032	10.9606
BolK_0g00650.1	1.98778	1.1557	0.950463	1.42697	1.71986	1.96328	1.57659	1.3847	0.998925
BolK_0g00660.1	11.3841	9.59105	10.5943	7.60089	9.32742	6.06261	5.13593	3.0269	3.69896
BolK_0g00670.1	11.6665	12.5859	18.4647	10.0166	8.65409	6.84124	7.61484	7.15527	5.92873
BolK_0g00680.1	4.12233	2.93827	3.94494	4.79514	3.45046	4.92678	2.9612	3.96064	1.70019
BolK_0g00690.1	0	0	0	0	0	0	0	0	0
BolK_0g00700.1	2.37644	1.80937	1.32138	0.60014	0.702619	2.25767	2.52448	0.186422	1.76329
BolK_0g00710.1	0	0	0	0	0	0	0	0	0
BolK_0g00720.1	0	0	0	0	0	0	0	0	0
BolK_0g00720.2	0	0	0	0	0	0	0	0	0
BolK_0g00730.1	0	0	0	0	0	0	0	0	0
BolK_0g00740.1	1.65295	0	0	3.65855	0	3.30274	2.16749	0	0
BolK_0g00740.2	22.4576	30.3187	28.5655	21.772	20.4844	20.7078	20.1078	28.7939	25.2122
BolK_0g00750.3	13.9594	0	14.9506	13.1574	13.2114	0	12.0541	8.64568	9.15619
BolK_0g00750.4	0.264083	5.64762	0.53103	0.503155	0.32668	0.059385	0.246964	0.11584	0.36456
BolK_0g00750.2	0	4.4341	0	0	0.082556	10.8976	0	0	0.020476
BolK_0g00750.1	0.035874	0.643383	0	0	0.333074	0	0.057511	0	0
BolK_0g00760.1	0	0	0.041379	0.040803	0.07168	0.078946	0.355603	0.21926	0.912234
BolK_0g00770.1	0	0	0	0	0	0	0	0	0
BolK_0g00780.1	1.29972	4.55768	6.54131	2.39518	5.43273	10.5252	7.36278	12.3322	43.1789
BolK_0g00790.1	7.83576	8.59779	9.38407	9.01986	8.56428	8.18656	8.29699	6.32303	4.27848
BolK_0g00800.1	1.3643	0.250882	0.246082	0.428661	0.134861	0.254853	1.10668	0.162122	0.7655
BolK_0g00810.1	11.5684	12.5777	14.0326	15.6165	8.91262	13.0075	10.6167	11.6409	11.5916
BolK_0g00820.3	0.624155	0.145912	0.277505	0.10902	0.092509	0.086195	0.049102	0.142529	0
BolK_0g00820.1	0	0	0	0	0	0	0	0	0
BolK_0g00820.2	0	0	0	0	0	0	0	0	0
BolK_0g00830.1	15.952	13.035	13.799	18.3166	3.48941	14.1395	29.178	52.1576	51.7546
BolK_0g00840.1	29.4647	26.9573	29.8026	28.3377	28.2098	27.0616	27.4461	28.0191	31.3146
BolK_0g00850.1	9.17003	8.66344	10.0261	9.02547	8.34849	10.4944	10.5937	12.0556	10.7194
BolK_0g00850.2	0.158094	0.48181	0.107193	0.126955	0.113327	0.234831	0.056259	0.192392	0.334554
BolK_0g00860.1	6.56219	7.65314	6.15106	6.82548	5.45054	6.84609	6.30193	7.19678	7.56696
BolK_0g00870.1	18.7962	16.82	18.345	10.9394	11.0693	9.0431	12.1299	8.08783	11.137
BolK_0g00880.1	0.424555	0.251808	0.176642	1.67426	0.623385	2.21163	2.72847	3.48824	3.05699
BolK_0g00890.1	0.064975	0.225396	0.140539	0.467525	3.54556	3.2805	1.68259	1.60255	3.74889
BolK_0g00900.1	0	0	0	0	0	0	0.02156	0	0
BolK_0g00910.1	0	0	0	0	0	0	0	0	0
BolK_0g00920.1	4.25558	3.60882	3.22469	3.7971	3.87932	4.6536	3.54911	3.60702	4.58333
BolK_0g00930.1	0.444454	1.33998	1.11673	1.6085	2.40294	3.04305	1.23213	1.46102	1.55722
BolK_0g00940.1	0.210607	0.393104	0.714233	0.661301	0.988628	0.813735	0.684759	0.431665	0.038708
BolK_0g00940.2	0	0.0717	0	0	0	0	0	0	0
BolK_0g00950.1	12.2801	12.1457	13.735	15.6775	14.5631	14.0428	10.982	14.1927	12.4416
BolK_0g00960.1	0.100079	0.570012	0.922819	0.299109	0.087183	0.329616	0.965021	0	0
BolK_0g00960.2	5.10043	6.32563	5.2737	5.22641	5.7879	3.49512	2.68422	2.49844	3.59805
BolK_0g00960.3	0.260853	0.201974	0.646675	0.066061	0.097289	0	0.611557	1.42535	0
BolK_0g00970.1	18.0045	21.2948	26.1961	17.5951	21.1705	14.7436	15.3254	10.6727	7.03012
BolK_0g00980.1	17.2428	19.8079	21.6695	18.4433	19.4805	22.872	23.0335	19.8184	30.0761
BolK_0g00980.2	4.65904	2.90652	3.86989	7.9528	6.23013	8.19827	3.53343	7.16117	2.78954
BolK_0g00990.1	0.10878	0.085324	0.288101	0.16757	0.387246	0	0.040132	0.103749	0.112343
BolK_0g01000.1	0.600581	2.23255	1.97316	0.765012	1.56293	1.51418	0.476395	0.134835	2.1692
BolK_0g01000.2	6.44236	3.4531	4.73001	4.49978	4.17199	4.92176	4.46871	6.40604	4.12596
BolK_0g01010.1	1.49372	2.32769	2.06337	1.93761	2.70238	1.461	2.19825	1.72108	2.18279
BolK_0g01010.2	0.301597	0.079242	0.125208	0.174557	0	0.022971	0.087301	0.078294	0
BolK_0g01020.1	101.589	121.507	104.168	89.461	101.989	92.5669	91.9316	90.7537	87.1153
BolK_0g01020.3	2.08641	0.507521	1.49267	4.38517	1.21174	1.0225	0.792698	0.288357	3.97405
BolK_0g01020.2	0.479225	1.16243	0	4.31939	0.596659	3.67579	0	0.694041	0
BolK_0g01030.1	0	0	0	0	0	0	0	0	0
BolK_0g01030.2	0.750456	0.927824	0.791256	0.837897	0.673952	0.661538	0.307092	0.433527	0.171194
BolK_0g01040.1	0.55539	0.155957	0.440915	0.205449	0.713382	0.307104	0.569242	0.157556	0.760681
BolK_0g01050.1	0.160352	0.243235	0.223381	0.070844	0.256277	0.285559	0.212642	0.242329	0.102006
BolK_0g01050.2	0	0	0	0	0.262742	0	0	0.281675	0
BolK_0g01060.2	29.3886	25.3152	22.3317	21.2389	21.0802	20.2459	10.6347	18.4475	23.5081
BolK_0g01060.3	0.20608	1.00925	2.44235	5.04991	1.20799	0.094277	3.62237	0.867087	0.072211
BolK_0g01060.1	0.295827	0.213791	0.179162	0.29591	0.195652	0.421839	0.414891	0.366169	0.535824
BolK_0g01070.1	0.86265	6.87407	0.282659	3.06176	0.223115	0.236809	5.67568	2.85653	0.751812
BolK_0g01070.2	8.94004	1.85494	9.53733	6.37861	7.1542	7.49296	2.89706	6.32832	8.29266
BolK_0g01080.1	27.663	31.4637	28.8594	27.2116	18.2083	26.7817	26.2735	40.5461	29.5268
BolK_0g01090.1	3.3982	1.14677	3.15477	2.17157	1.91256	2.38082	2.26809	1.71527	2.63412
BolK_0g01100.1	8.20937	9.09643	7.30174	8.05805	5.14863	7.77797	6.82253	6.47971	7.00618
BolK_0g01110.1	4.68753	4.84863	5.01278	5.9843	4.09519	6.07257	10.9015	9.24561	13.247
BolK_0g01120.1	0	0	0	0	0	0	0	0	0
BolK_0g01130.1	0	0	0	0	0	0	0	0	0
BolK_0g01140.1	16.6501	12.6362	13.6904	14.8904	14.5459	11.351	8.77868	10.8636	9.77391
BolK_0g01150.1	2.66764	4.50066	1.26514	1.44836	1.54259	1.96046	0.522551	3.10266	0.831591
BolK_0g01150.2	0.809236	0.401891	0	0	0.161143	0	0.411438	0.776793	0.983311
BolK_0g01150.3	0.508422	0.690577	1.30111	1.13707	1.09346	1.93452	3.13731	1.6839	1.7007
BolK_0g01160.1	1.61875	1.12812	0.777673	0.827224	0.243423	0.132004	0.22829	1.17527	0.863316
BolK_0g01170.1	21.4203	21.8794	21.9708	22.9247	27.3135	20.742	22.6807	18.8297	19.2263
BolK_0g01180.1	46.7614	41.8196	43.4516	34.0128	32.2134	34.8421	40.8336	33.5831	42.0832
BolK_0g01190.1	0	0	0	0	0.071432	0.038053	0	0	0
BolK_0g01200.1	0.078101	0	0	0	0	0.062391	0	0	0
BolK_0g01210.1	0	0	0	0	0	0	0	0	0
BolK_0g01220.1	0	0	0	0	0	0	0	0	0
BolK_0g01230.1	32.1495	29.5537	32.4361	25.8627	31.199	24.6037	27.1842	25.2774	23.1862
BolK_0g01240.1	0.119756	0.026134	0	0	0	0	0	0	0.606824
BolK_0g01240.2	0	1e-06	0	0.13515	0.019881	0.094281	0.188946	0.293026	0
BolK_0g01250.1	0	0	0	0	0	0	0	0	0
BolK_0g01260.1	0	0	0	0	0	0	0	0	0
BolK_0g01270.1	15.5303	15.771	16.197	11.637	13.5798	15.3503	20.2948	13.97	14.9113
BolK_0g01280.1	0	0	0	0	0	0	0	0	0
BolK_0g01290.1	16.4616	14.9446	14.8387	15.4425	11.6183	13.4751	12.0001	15.3405	8.78909
BolK_0g01300.1	0.01909	0	0	0	0	0	0	0	0
BolK_0g01310.1	4.19534	3.18141	0.690214	0	0	3.84685	0	2.25217	4.22389
BolK_0g01320.1	16.3638	17.4548	18.5572	19.0451	19.2331	15.7571	19.9013	13.4609	17.6335
BolK_0g01310.2	0	0	3.101	3.17522	4.40391	0	2.91653	0	0
BolK_0g01330.1	2.20587	3.35763	2.1551	2.32127	3.42028	2.95113	4.91849	1.67086	1.58126
BolK_0g01340.1	15.7373	15.7434	15.1334	11.8459	13.882	13.9291	11.6625	9.79272	10.4698
BolK_0g01350.1	2.89555	3.48875	2.9055	3.85113	2.35694	2.1658	1.75675	2.1693	1.41003
BolK_0g01360.2	16.2452	21.0885	19.9195	25.6504	21.91	22.0075	20.7769	19.8779	21.2378
BolK_0g01360.1	0	1.83212	0	1.25406	0.431388	0	0.700435	0.299372	0.353063
BolK_0g01370.1	29.2326	27.6321	27.8624	23.3643	27.206	20.3685	18.525	18.3307	22.6485
BolK_0g01380.1	0	0	0	0	0	0	0	0	0
BolK_0g01390.1	0.509429	0.896327	1.15882	1.07987	1.28383	0.728729	1.1746	0.548078	1.23415
BolK_0g01400.1	12.5446	17.0553	14.3542	14.0366	17.2344	16.9835	18.2561	10.5208	11.6489
BolK_0g01410.1	0	0.090813	0	0	0	0	0	0	0
BolK_0g01420.1	9.71018	13.1391	11.2933	8.51541	11.0881	9.62217	10.7597	9.21827	9.09053
BolK_0g01430.1	4.38996	5.78356	6.64063	5.508	5.51058	5.86628	5.20493	6.55814	5.19413
BolK_0g01440.1	18.7692	17.3233	17.2629	22.2576	13.2461	18.8612	17.8092	29.0622	20.3232
BolK_0g01450.1	17.9748	24.3555	21.3953	22.3578	21.477	23.7945	25.184	38.1263	23.2959
BolK_0g01460.1	0	0	0	0	0	0	0.000504	0	0
BolK_0g01460.2	2.30721	8.47472	13.1398	37.1504	15.1013	39.4348	42.0659	64.8725	53.7324
BolK_0g01470.1	12.7765	11.5995	13.7954	12.5107	13.496	14.0482	11.7588	12.1001	11.0409
BolK_0g01480.1	14.1362	16.1953	15.4155	13.4814	14.6371	12.4327	13.0926	17.2683	13.1595
BolK_0g01490.1	23.6359	29.8093	26.2289	24.0024	21.6571	24.1796	24.7252	22.6451	22.544
BolK_0g01500.1	9.16259	7.10566	7.37866	8.01533	8.97127	9.14254	8.66199	8.98474	9.06111
BolK_0g01510.1	0	0	0	0	0	0	0	0	0
BolK_0g01520.1	0	0	0	0	0	0	0	0	0
BolK_0g01530.1	0	0	0	0	0	0	0	0	0
BolK_0g01540.2	3.69004	3.84064	0.015418	3.00197	4.06	2.25395	2.04131	1.09199	1.77022
BolK_0g01540.1	0	0	3.49952	0	0	4.09257	5.75839	3.49425	2.44768
BolK_0g01550.1	0	0	0	0	0	0	0	0	0
BolK_0g01560.1	0	0	0	0	0	0	0	0	0
BolK_0g01570.1	2.80999	2.68558	3.11849	1.97704	1.93828	0.891426	1.09651	1.86373	0.828022
BolK_0g01580.1	11.1274	5.62432	5.14008	4.87431	7.90174	3.52866	2.36341	2.80199	5.30784
BolK_0g01580.2	2.37136	4.40057	3.81798	3.94067	4.16993	2.46857	4.66392	1.15873	0
BolK_0g01580.3	24.0822	25.3785	26.0142	27.7269	25.5664	26.8112	26.4649	26.317	28.4841
BolK_0g01590.1	7.67377	5.5645	6.07444	4.93112	5.39647	5.82909	5.25829	6.97849	4.20162
BolK_0g01590.2	1.49003	2.29876	1.47897	2.01382	0.981359	1.13555	1.52672	0.338343	2.96324
BolK_0g01600.1	28.1252	32.0081	29.5968	36.5701	29.3409	29.6677	29.5149	32.5592	29.3783
BolK_0g01600.2	27.4028	27.591	26.6189	26.657	29.4877	26.5053	31.5184	30.5267	31.0873
BolK_0g01610.1	5.57114	5.51304	4.99712	6.63152	6.81249	6.43177	7.73265	6.49982	6.78822
BolK_0g01610.2	17.5094	15.4355	14.1508	10.9814	11.5404	11.7296	9.68726	13.2529	13.1686
BolK_0g01620.1	25.3517	23.262	23.3534	22.728	19.9438	21.8929	21.7212	23.0657	18.2326
BolK_0g01630.1	38.1704	42.8315	46.0969	42.9942	49.0985	47.1365	38.8566	36.7368	37.7811
BolK_0g01640.1	75.3838	87.701	61.5049	167.816	100.317	100.127	99.0571	73.1687	131.925
BolK_0g01650.1	0	0	0	0	0	0	0	0	0
BolK_0g01660.1	10.7355	13.4973	9.92646	101.877	9.67597	61.9782	78.8616	153.865	173.381
BolK_0g01670.1	16.3345	18.033	18.6231	18.3655	17.9755	17.2133	16.7415	15.481	14.6867
BolK_0g01680.1	9.20444	11.2718	11.14	12.0841	10.3195	9.9524	9.76633	10.0307	7.63537
BolK_0g01690.1	74.5456	86.7148	74.8267	82.6535	67.7501	79.2875	63.7642	62.5441	56.5919
BolK_0g01700.1	7.48288	1.82097	7.43455	1.35596	5.82853	5.59683	3.05334	6.52076	2.63719
BolK_0g01700.2	20.5938	27.3653	21.7135	25.6211	25.2715	25.5839	29.5905	23.9797	33.663
BolK_0g01710.1	0	0	0	0	0	0	0	0	0
BolK_0g01720.1	0	0	0	0	0	0	0	0	0
BolK_0g01730.1	0	0	0	0	0	0	0	0	0
BolK_0g01740.1	0	0	0	0	0	0	0	0	0
BolK_0g01750.2	13.805	16.3112	8.40485	7.62756	12.6881	14.3143	15.3322	5.48216	17.8737
BolK_0g01750.3	6.93542	3.12695	3.83225	4.94517	4.05498	2.76912	4.64681	4.91259	3.02699
BolK_0g01750.1	1.7425	2.93623	4.83252	1.36533	0.556871	3.77343	2.12566	6.4116	5.5703
BolK_0g01760.1	18.6097	17.6112	17.9774	18.3725	21.5264	17.6819	21.5786	21.0594	17.0884
BolK_0g01770.1	0	0.071026	0.183389	0	0	0.190291	0	0	0
BolK_0g01780.1	27.0042	33.1472	34.7059	28.5048	24.347	29.1702	25.6197	29.6986	34.0232
BolK_0g01790.1	6.16529	6.92073	8.56204	8.82339	7.2478	7.45439	7.66294	6.92126	8.0022
BolK_0g01800.1	0	0	0	0	0	0	0	0	0
BolK_0g01810.1	0	0	0.078213	0	0	0	0.136558	0	0
BolK_0g01820.1	0	0	0	0	0	0	0	0	0
BolK_0g01830.1	4.47285	4.72233	4.14748	4.30149	4.62625	8.59914	5.82005	6.77128	3.9117
BolK_0g01830.2	4.45808	2.89079	4.21343	4.00457	4.83966	0.639535	5.08689	1.95264	5.83371
BolK_0g01840.1	1.52478	1.02473	0.688305	3.24866	2.91133	2.70081	3.59851	2.31036	2.41528
BolK_0g01850.1	3.24044	6.08652	6.25901	3.5159	2.86176	2.63568	3.30452	2.4271	4.44869
BolK_0g01860.1	14.3479	15.9929	12.7152	13.82	9.88053	14.4043	12.1959	17.175	11.379
BolK_0g01860.2	2.56391	3.31968	3.37273	2.44531	3.57722	1.89414	4.69934	2.42369	6.98052
BolK_0g01870.1	39.9614	40.4482	41.5924	56.893	26.8524	53.5265	61.9112	97.3867	83.5084
BolK_0g01880.1	7.61594	8.45397	9.32851	11.7787	12.2687	8.63437	10.4751	7.28719	7.45329
BolK_0g01880.2	0.037173	0	0.482931	0	0.276119	0	0	0.426224	0.156502
BolK_0g01880.3	0.5351	0.61275	0.162907	0.762326	0.523125	0.394666	1.00725	1.44355	1.12079
BolK_0g01880.4	11.8055	12.6727	11.9374	13.6391	13.2797	13.8445	15.6859	15.852	14.8497
BolK_0g01890.1	0	0	0	0	0	0	0	0	0
BolK_0g01890.2	0	0	0	0.145832	0.079565	0.034712	0.036926	0.040375	0
BolK_0g01900.1	0	0	0	0	0	0	0	0	0
BolK_0g01910.1	3.77088	4.50503	4.00181	4.69011	5.23371	2.90352	4.59665	4.26336	3.49085
BolK_0g01920.1	0	0	0	0	0	0	0	0	0
BolK_0g01920.2	0.580448	0.286184	0	0.451106	0	0	0	0	0
BolK_0g01930.1	8.68319	9.20751	11.592	9.37933	8.44101	7.92729	7.44384	6.51609	7.39003
BolK_0g01940.1	9.81621	11.6926	8.8185	12.3372	8.34685	11.0866	12.3659	16.2475	6.71192
BolK_0g01950.1	15.9389	12.1212	16.1073	33.2945	52.1737	50.2041	45.9261	31.6829	42.2467
BolK_0g01960.1	1.58221	1.41135	1.64423	1.94138	2.84007	2.01304	1.70108	17.0529	0
BolK_0g01960.2	32.3024	30.6558	34.7918	36.0118	35.516	32.5698	35.8782	18.9012	35.1274
BolK_0g01970.1	4.16762	4.80164	6.07942	2.71046	4.58228	4.45901	2.99162	2.40853	3.19503
BolK_0g01980.1	7.75223	6.33536	6.28155	7.68035	7.78848	6.79462	7.63148	10.4137	8.06811
BolK_0g01990.1	0.187181	0.047853	0.501814	0	0.121997	2.32821	0	0.467114	5.30154
BolK_0g01990.2	0	0	0	1.13387	0.408713	1.53016	2.41727	3.9965	17.2921
BolK_0g01990.3	0	0	0	0.209303	0	0.180576	0.03579	0.019905	0
BolK_0g02000.1	17.0302	14.6295	13.001	15.8533	14.9888	20.4262	20.4667	25.7077	27.5682
BolK_0g02010.1	15.0671	13.9026	12.7796	16.3145	11.4852	22.3138	22.7217	30.1859	28.2165
BolK_0g02020.1	6.06128	2.7304	5.52593	5.74458	2.50401	1.72539	7.87393	2.19664	2.68434
BolK_0g02020.2	7.72666	11.2139	6.79715	6.5637	8.21053	13.3287	8.14974	15.6023	15.0836
BolK_0g02030.2	29.9765	31.2467	32.5203	31.1044	31.2063	29.508	29.5626	32.0865	37.7856
BolK_0g02030.1	10.5033	13.113	10.6427	16.2737	14.9262	21.826	12.0505	11.1321	11.3638
BolK_0g02040.1	28.7288	28.448	31.2436	31.5519	30.3207	32.73	34.6907	26.8554	34.8834
BolK_0g02050.1	110.862	114.978	85.9686	139.097	99.9195	137.646	141.416	188.93	134.635
BolK_0g02060.1	8.94376	11.7564	9.23237	8.89545	7.16034	11.3544	15.0276	19.7038	19.1126
BolK_0g02060.2	4.3223	4.45982	3.65821	10.7753	6.52627	11.1746	9.53928	16.3293	15.5473
BolK_0g02070.1	0.808536	1.46676	1.6799	1.32417	1.29641	0.944794	1.22773	1.31344	0.941238
BolK_0g02080.1	0	0.018124	0	0	0	0	0	0	0
BolK_0g02090.1	0.204337	0	0.029925	0	0	0	0.311028	0	0
BolK_0g02090.2	0	0.20032	0	0.055502	0.102748	0.345759	0	0	0.148087
BolK_0g02100.1	75.8213	87.6818	93.2383	85.3115	98.2624	102.335	111.63	86.9112	106.386
BolK_0g02100.2	12.7166	4.47877	11.1278	6.64671	10.6889	16.0448	14.7164	13.1793	25.454
BolK_0g02100.3	3.32681	3.09496	3.35954	2.41397	3.4108	4.02771	4.62857	4.65198	6.24989
BolK_0g02110.1	37.5202	35.5718	30.9861	39.0883	38.5262	46.2914	38.5805	35.6893	30.3624
BolK_0g02120.1	0.448273	0.678928	1.12624	1.39859	0.773182	0.700548	1.6316	2.1794	1.85964
BolK_0g02120.2	0.038941	0.064171	0.196431	0.051316	0.108488	1.12907	0.263808	0.702919	0.384287
BolK_0g02130.1	33.7248	24.6096	35.4753	23.3307	27.438	32.4184	23.0867	23.4219	30.8929
BolK_0g02130.3	0	0	0	0	0	1.64863	0	0	0
BolK_0g02130.2	7.04317	12.5304	5.57543	14.3431	13.2361	2.11252	15.4425	15.7335	0.590385
BolK_0g02140.1	7.50726	6.85241	6.71631	5.42755	4.41215	5.19792	4.59148	9.05617	5.58796
BolK_0g02150.1	0.11765	0	0	0	0	0	0.037112	0	0
BolK_0g02160.1	0.057961	0.041196	0.116667	0.061078	0.328576	0.34638	0.288123	0.173537	2.03006
BolK_0g02170.1	0	0.002538	0	0	0	0	0	0	0
BolK_0g02180.1	2.51558	1.64834	3.01685	1.75691	1.58823	2.29748	1.34981	1.97461	1.08314
BolK_0g02190.1	6.20296	6.97631	7.53086	5.55867	8.25003	6.28534	6.02698	4.87191	2.20052
BolK_0g02200.1	17.5952	13.5712	14.8144	15.5511	15.9516	15.7326	17.5481	16.0472	14.1386
BolK_0g02210.1	2.16216	2.7553	1.96646	1.82185	1.35657	1.39052	1.46301	3.91523	2.84333
BolK_0g02220.1	0	0	0	0	0	0	0	0	0
BolK_0g02230.1	0	0	0	0	0	0	0	0	0
BolK_0g02240.1	81.7997	44.694	56.9361	61.5965	62.5722	109.73	129.03	78.1984	95.0022
BolK_0g02250.1	29.1296	32.9898	28.0418	31.6929	30.2209	32.2127	30.2904	36.5348	33.9193
BolK_0g02260.1	6.76495	5.52479	5.66483	6.31589	5.26935	6.57069	6.89751	7.57913	6.97867
BolK_0g02270.1	0.176532	0.464294	0.15569	0	0	0.266685	0	0	0
BolK_0g02280.1	61.1446	90.1565	80.1276	83.1792	97.0962	64.1135	52.466	44.3018	35.7126
BolK_0g02290.1	0	0	0	0	0	0	0	0	0
BolK_0g02300.1	1.42563	7.09045	1.57596	0.920498	0	1.60648	3.43863	8.24663	0.230184
BolK_0g02300.3	8.38587	2.73788	8.58956	8.90659	8.78282	8.41141	5.09927	4.36704	10.1749
BolK_0g02300.2	0	1.85684	0	0	1.05872	0	2.32905	0	0
BolK_0g02310.1	2.0917	1.55645	1.76863	1.01464	1.18809	1.20432	2.44551	2.11573	2.89953
BolK_0g02320.1	0	0	0	0	0	0	0	0	0
BolK_0g02330.1	24.3607	18.7717	21.5263	19.1039	20.2391	24.8197	26.3624	21.327	22.9722
BolK_0g02340.1	0.820504	1.11827	1.20367	0.936398	1.04844	1.19787	2.57375	0.843394	0.726131
BolK_0g02350.1	0	0	0	0	0	0	0	0	0.531738
BolK_0g02360.1	1.42354	1.16095	1.38298	0.515625	0.485526	0.57592	0.529515	1.00657	2.09422
BolK_0g02370.1	123.571	119.511	102.357	127.253	67.4607	119.356	116.883	255.275	219.073
BolK_0g02380.1	33.4757	40.8416	42.2976	40.9125	31.8415	40.6731	39.0757	60.0507	46.94
BolK_0g02390.1	23.2366	35.2976	43.1164	11.4229	8.68347	8.82194	10.8562	13.8201	11.7547
BolK_0g02400.1	5.27627	7.1677	8.13322	11.5929	14.6534	14.6737	13.9271	12.7406	15.3574
BolK_0g02410.1	5.70706	6.91458	4.82351	4.91805	6.31527	3.62737	2.80007	4.35085	3.45516
BolK_0g02410.2	6.31684	3.75349	5.47933	4.19197	3.02184	3.65873	3.203	2.15098	0.75784
BolK_0g02420.1	223.446	250.604	238.875	262.179	202.918	199.36	164.317	189.817	186.51
BolK_0g02430.1	42.2673	41.1743	39.8012	39.939	45.1614	38.2379	40.3397	37.4592	38.0506
BolK_0g02440.1	6.4001	5.56199	6.67182	4.18883	3.63506	6.30661	4.18457	5.23069	3.64318
BolK_0g02450.1	0	0	0	0	0	0	0	0	0
BolK_0g02460.1	0	0	0	0	0.025586	0	0.025084	0	0.024604
BolK_0g02470.1	0	0	0	0	0	0	0	0	0
BolK_0g02480.1	0.156934	0	0	0.115524	0.057003	0	0	0.313371	0
BolK_0g02490.10	1.47883	0.95811	1.31001	3.39812	5.02097	4.81571	2.13973	3.03663	3.50249
BolK_0g02490.8	2.49844	1.83925	7.2245	13.6413	1.67579	10.0589	15.4538	5.2876	23.8802
BolK_0g02490.2	11.3631	5.74277	11.5215	28.8371	42.2648	16.6556	32.2291	38.1685	10.3364
BolK_0g02490.3	9.62413	9.5941	15.4742	36.6014	47.9369	17.3652	34.4289	35.945	11.7223
BolK_0g02490.13	6.54224	1.33439	3.84992	5.33814	2.29385	5.80011	7.87527	4.30459	8.17734
BolK_0g02490.9	1.53329	1.02443	1.80369	7.06836	0.986243	5.85753	5.5571	3.10623	10.561
BolK_0g02490.1	0	3.55626	0.660901	9.89309	4.41879	8.33955	4.95563	5.92015	5.35152
BolK_0g02490.6	0	5.08003	2.09927	14.7598	14.3578	12.1398	11.7137	10.3207	19.9601
BolK_0g02490.12	4.28	3.08224	4.67428	37.53	4.21758	26.6944	21.2828	14.2511	85.4445
BolK_0g02490.7	12.3934	15.4143	15.7936	20.3607	31.2939	47.3898	22.9943	38.4968	16.0202
BolK_0g02490.5	12.0406	4.40391	7.04195	12.5616	14.8684	14.3067	12.837	10.8659	8.20979
BolK_0g02490.4	0	1.03653	0.660368	1.44594	9.22368	3.55728	4.92098	9.53819	0.734047
BolK_0g02490.11	12.5191	7.87297	7.79096	22.6386	41.8191	24.0979	19.6315	31.0909	12.2117
BolK_0g02500.1	54.8888	57.3056	59.244	48.8497	73.0184	55.4595	53.065	39.3851	44.7238
BolK_0g02510.1	0.593074	0.241066	0.004222	0.000163	0.0745	0.226067	0.080687	0.471983	0
BolK_0g02510.2	0	0	0.018476	0	0	0.418084	0	0.339506	7.40069
BolK_0g02510.3	0	0	0	0	0	0.369329	0	2.66298	0.194279
BolK_0g02510.4	0	0.35258	1.81646	3.35522	6.68906	0.867144	1.77548	6.17948	0.94633
BolK_0g02510.5	9.08032	10.2525	1.21304	6.4536	6.83053	10.4047	3.4972	5.66413	6.0234
BolK_0g02510.6	19.7399	13.7943	16.8657	13.9254	14.3066	14.5599	17.4581	11.2098	9.99685
BolK_0g02520.1	0	0	0	0	0	0	0	0	0
BolK_0g02530.1	0	0	0	0	0	0	0	0	0
BolK_0g02540.1	7.04011	6.18712	7.45287	7.42341	6.42068	6.60783	7.56595	7.63736	7.68397
BolK_0g02550.1	0.15944	0.205896	0.099184	0.02746	0.143106	0.053468	0.018116	0	0
BolK_0g02560.3	0	0	0	0.012834	0.167424	0.166331	0.21855	0.118639	0.323006
BolK_0g02560.1	0	0	0	0.109311	0.427262	0.12608	0.265824	0	0
BolK_0g02560.2	0	0	0	0	0	0	0	0.176653	0.386826
BolK_0g02570.1	0	0	0	0	0	0	0	0	0
BolK_0g02580.1	1.39684	0.537753	0.42435	0.576812	0.96703	1.7922	2.33347	0.62192	1.74115
BolK_0g02590.1	0	0	0	0.051598	0	0	0	0	0
BolK_0g02600.1	0	0.263399	0.268378	0.307302	0.561732	0.093246	0.231111	0	0
BolK_0g02610.1	0	0	0	0	0	0	0	0	0
BolK_0g02620.1	0.329476	0.518454	0.407263	0.203277	0.177209	0.481904	0.148649	0.243165	0
BolK_0g02620.2	0	0.071172	0	0	0	0	0	0.267634	0.976041
BolK_0g02630.1	0	0	0	0	0	0	0	0	0
BolK_0g02640.1	8.87126	7.59549	9.87338	9.88461	11.4171	9.85965	10.2716	9.13905	8.43161
BolK_0g02650.1	0.079698	0.053348	0.112921	0.096099	0.09955	0.513379	0.05623	0.301728	0.149877
BolK_0g02660.1	6.2621	3.64933	3.80997	6.68194	5.2463	6.34025	1.14534	4.40297	4.066
BolK_0g02660.2	6.87403	5.78367	6.71197	1.62169	6.21172	6.17309	12.5711	10.9994	12.3398
BolK_0g02660.3	4.87893	11.1904	6.04734	11.9241	6.45429	7.1015	3.99752	13.9857	12.1247
BolK_0g02670.1	0.322946	0.325668	0	0.689601	0.180577	0.544063	0	0	0.271187
BolK_0g02680.1	15.41	16.4252	16.4553	19.1506	18.7626	19.2623	13.8005	13.8789	15.9546
BolK_0g02690.1	17.2679	18.021	19.5883	17.7577	17.3294	16.2922	15.8256	13.2035	13.0218
BolK_0g02700.1	2.9113	0.391169	0.46016	1.08306	2.11594	2.54298	4.35892	2.63652	3.81313
BolK_0g02710.1	0	1.00385	0	0	0	0	1.19981	0	0.016339
BolK_0g02710.2	0.009246	0	0	0.09893	0.189119	3.52094	0	0.821461	5.30134
BolK_0g02710.3	0	0	0.695038	0	0	0	0	0	0
BolK_0g02710.4	0.635119	0.931584	0.691549	1.28485	3.75629	2.16727	8.61409	10.7505	4.02398
BolK_0g02720.1	34.1972	31.9772	33.491	33.0401	30.7307	36.7948	33.1654	41.9747	32.3436
BolK_0g02730.1	0	0	0	0	0	0	0	0	0
BolK_0g02740.1	0.157619	0.331376	0.309649	0.276464	0.082403	0.318951	0.196576	1.33061	14.6176
BolK_0g02750.1	0	0.034374	0	0	0	0	0	0	0
BolK_0g02760.1	0	0	0	0	0	0	0	0	0
BolK_0g02770.1	19.2895	17.2376	18.2867	16.5464	15.8506	14.3936	12.2306	14.2654	16.1604
BolK_0g02780.1	5.24318	4.40446	6.4144	5.03825	3.80516	4.28885	6.08262	7.45473	5.57959
BolK_0g02790.1	0.055142	0.112066	0	0.060201	0.096793	0.061956	0.137906	0.145108	0.50355
BolK_0g02800.1	0	0	0	0	0	0	0	0	0
BolK_0g02810.1	0	0.167392	0	0.16578	0	0	0.429836	0.073783	1.67458
BolK_0g02820.1	0	0	0	0	0	0	0	0	0
BolK_0g02830.1	0	0	0	0	0	0	0	0	0
BolK_0g02830.2	0	0	0	0	0	0	0	0	0
BolK_0g02830.3	0	0	0	0	0	0	0	0	0
BolK_0g02830.4	0	0	0	0	0	0	0	0	0
BolK_0g02830.5	0.065912	0	0	0	0	0	0	0	0
BolK_0g02840.1	4.03899	3.97845	3.44833	0.328752	1.03534	2.67517	2.69414	0.437853	20.4907
BolK_0g02850.1	0.032315	0	0	0	0.146762	0	0.180405	0	0
BolK_0g02860.1	0	0	0	0	0	0.039949	0	0	0
BolK_0g02860.2	0	0.138764	0	0	0.36531	0	0.099945	0	0.225899
BolK_0g02870.1	4.91706	5.83771	7.36274	7.97086	9.56665	8.41	9.81724	8.78373	11.5254
BolK_0g02870.2	0.007433	0	0	0.274182	0	0	0.750465	0	0
BolK_0g02880.1	0.078758	0.011427	0.098673	0.037238	0	0.078206	0.030591	0.068848	0.349002
BolK_0g02890.1	23.8802	25.9195	26.0312	25.6091	26.1391	27.4087	29.9242	25.7547	30.0115
BolK_0g02900.1	0	0	0	0	0	0	0	0	0
BolK_0g02910.1	0.367304	0.627179	0	1.04523	0	2.13399	4.20065	8.66468	7.2444
BolK_0g02910.2	0.345997	0.175279	0.440117	0.208441	0	0.976645	0.413463	1.7267	0.858938
BolK_0g02920.1	0	0	0	0	0	0	0	0	0
BolK_0g02930.1	0	0	0	0	0	0	0	0	0
BolK_0g02940.1	4.99087	6.71543	4.10276	14.8633	10.954	16.9161	10.0859	13.8692	12.0212
BolK_0g02950.1	6.41652	8.70993	7.06412	12.703	6.84118	8.63368	10.2728	18.0508	16.3914
BolK_0g02950.2	4.61253	7.41038	7.17995	4.24639	5.52815	6.95841	1.89725	4.57867	2.49669
BolK_0g02960.1	0	0	0	0	0	0	0	0	0
BolK_0g02970.1	0	0	0	0	0	0	0	0	0
BolK_0g02980.1	0	0	0	0	0	0	0	0	0
BolK_0g02990.1	0	0	0.238656	0	0	0	0	0	0
BolK_0g03000.1	0.893422	1.47921	1.02001	0.491214	0.101214	0.828841	0.781824	2.05661	2.00118
BolK_0g03010.1	19.3699	26.6841	20.7302	16.4646	42.4625	24.1285	33.063	10.125	10.569
BolK_0g03020.1	28.4596	37.9425	38.8677	44.106	45.2145	49.2143	46.7106	53.657	50.1494
BolK_0g03030.1	373.545	386.656	371.968	342.126	294.844	304.218	272.703	265.816	259.79
BolK_0g03040.1	0	0	0	0	0	0	0	0	0
BolK_0g03050.1	2.23786	2.60168	2.18819	2.2767	3.94209	2.64446	2.75505	3.78048	2.9424
BolK_0g03060.1	0	0	0	0.076995	0	0	0	0	0.384693
BolK_0g03070.1	2.38484	3.34542	2.07262	6.33801	2.16561	5.38071	5.35304	12.4675	12.225
BolK_0g03080.1	0	0	0	0	0	0	0	0	0
BolK_0g03090.1	1.45396	0.958728	1.70877	0.865987	1.14718	1.03652	2.72889	0.486402	0.122076
BolK_0g03100.1	0.477406	1.09422	1.11632	0.723973	1.15369	0.89545	1.07947	1.08928	0.503057
BolK_0g03110.1	0.388878	0.161806	0.724665	0	0	0.378377	0	0.020757	0
BolK_0g03110.2	0.016379	0.487472	0	0.056525	0.290368	0.257894	0.507358	0.299449	0.424003
BolK_0g03120.1	106.34	132.239	129.922	108.747	93.8644	91.4802	56.6292	94.0382	70.0295
BolK_0g03130.1	130.262	131.79	116.796	100.519	98.2767	90.6496	79.8453	95.6459	95.1328
BolK_0g03140.1	0	0	0	0	0	0	0	0	0
BolK_0g03150.1	0	0	0	0	0	0	0	0	0
BolK_0g03160.1	0	0.103253	0	0	0	0.045042	0	0	0
BolK_0g03170.1	7.65378	7.18044	8.51195	9.4624	9.90202	6.8442	7.29737	5.94802	6.51522
BolK_0g03180.1	16.6524	18.2157	16.1381	17.8135	17.4051	14.6071	15.4478	17.6419	10.6045
BolK_0g03190.1	8.38249	9.29684	0	7.47673	9.49009	6.07096	0	0	8.50136
BolK_0g03200.1	0.265128	0.019103	0.228284	0	0	0.110329	0.188081	0.208819	0
BolK_0g03210.1	20.3917	21.0936	25.0324	18.8976	23.3968	26.9986	28.0778	18.2674	18.9197
BolK_0g03220.1	47.2691	51.0222	51.0576	41.3632	44.5288	43.4422	40.1304	34.7537	29.3964
BolK_0g03230.1	4.08341	4.47833	4.30929	3.54973	5.04032	4.36003	4.3784	4.19014	3.00072
BolK_0g03240.1	3.45928	2.77647	2.33465	2.22904	4.07929	2.03936	2.69613	2.04151	1.76452
BolK_0g03250.1	39.7227	34.5577	29.9422	34.71	31.5102	37.7359	34.9669	30.7307	29.8916
BolK_0g03260.1	1.8417	1.26883	0.374336	0.950145	1.29032	0.868435	0.407408	0.344869	0.952874
BolK_0g03270.1	0	0	0	0	0	0	0	0	0
BolK_0g03280.1	0	0	0	0	0	0	0	0	0
BolK_0g03290.1	0	0	0	0	0	0	0	0	0
BolK_0g03300.1	35.3927	39.0991	41.2162	41.4241	35.8314	40.9846	37.394	43.5942	40.3096
BolK_0g03310.1	28.5666	37.032	30.5761	35.5726	34.8832	31.5885	29.0714	25.1099	22.8707
BolK_0g03320.1	0	0.272856	0	0	0	0.117068	0	0	0
BolK_0g03330.2	19.5461	21.3086	22.9067	17.5598	19.0669	17.4421	12.3156	14.2457	12.5375
BolK_0g03330.3	7.30952	8.68671	7.33847	10.545	7.17397	7.62299	7.41406	6.3691	6.17662
BolK_0g03330.1	3.87508	1.63856	4.75232	4.22048	3.49475	2.50241	2.21733	4.37401	4.48536
BolK_0g03340.1	38.4415	52.2105	48.806	70.2808	76.2542	69.1465	64.3977	62.1615	44.1974
BolK_0g03350.1	0	0	0	0	0	0	0	0	0
BolK_0g03360.1	1.12349	3.21354	0.687032	2.13501	2.65461	2.54594	3.27653	3.46611	4.17942
BolK_0g03360.2	2.04662	3.08994	2.62403	3.96439	5.43598	4.09962	3.45015	4.6286	7.15085
BolK_0g03360.3	1.9523	3.06756	0.594628	3.65487	2.04155	3.03715	3.32255	1.36296	0.248166
BolK_0g03370.1	0	0	0	0	0	0	0	0	0
BolK_0g03380.1	2.25572	4.9637	7.24287	4.5911	3.90808	5.49559	4.38699	5.65812	2.00251
BolK_0g03390.1	2.57067	4.10716	4.28991	5.41377	2.81248	2.33464	1.55171	3.6307	1.87561
BolK_0g03400.1	0.270727	1.21507	1.39382	1.45477	0.994729	1.10849	0.685989	0.403593	0.385624
BolK_0g03410.1	0.010396	0	0	0	0	0	0	0	0
BolK_0g03420.1	34.8617	31.7312	39.2334	28.5974	32.5865	32.4549	29.6792	23.9219	22.9139
BolK_0g03430.1	0.31576	0.373953	0.26991	0.355627	0.951852	0.573605	0.804077	0.428086	1.20601
BolK_0g03440.1	14.4165	12.9051	15.2726	10.6836	11.7506	9.18458	11.7349	10.0566	9.32562
BolK_0g03450.1	0.208355	0.205408	0.201337	0.379343	0.609473	0.865985	1.18959	0.47265	0.042941
BolK_0g03460.1	6.8291	6.10478	5.39513	5.12895	5.93142	4.98055	4.45317	3.32582	2.7879
BolK_0g03470.1	12.3755	9.71783	11.3957	17.4702	16.3839	21.1733	18.962	20.834	28.0998
BolK_0g03480.1	11.1346	10.6941	9.75793	14.2216	18.1059	22.1088	20.4304	18.6563	30.978
BolK_0g03490.1	4.23504	2.83247	2.50619	2.10851	2.63924	2.9704	3.78015	2.91786	2.88811
BolK_0g03500.1	17.0391	15.7325	13.2619	14.7937	18.7549	17.9456	16.7887	15.2244	13.4104
BolK_0g03510.1	0.447977	0.6632	0.463079	0.975071	0.685209	1.06696	0.634206	1.13624	1.03161
BolK_0g03520.1	0	0	0	0	0	0	0	0	0
BolK_0g03530.1	0.162942	0.142371	0.243839	0.36128	0.235491	0.393738	0.227994	0.452146	0.353022
BolK_0g03540.1	6.92984	10.6675	13.5636	14.7115	13.0218	13.0699	11.778	10.6786	10.1348
BolK_0g03540.3	0	0	0	1.56404	0	0.781531	0.501961	1.83434	0
BolK_0g03540.2	3.59147	2.70498	3.27659	1.76077	5.31058	1.71101	3.84879	0.785419	2.69892
BolK_0g03550.1	2.92546	3.70736	3.65106	2.7872	4.14916	3.14157	2.88741	3.63559	3.17223
BolK_0g03550.2	0.098767	0.148158	0.330371	0.564156	0.791538	0.099046	0.055369	0.311453	0.024704
BolK_0g03560.1	204.947	205.53	197.84	259.924	288.649	306.452	231.668	256.971	227.979
BolK_0g03570.1	0	0	0	0	0	0	0	0	0
BolK_0g03580.1	3.92164	4.09723	2.04242	4.49102	4.29267	3.95835	6.10754	2.48485	6.28517
BolK_0g03580.2	0	1.13611	2.78126	0	1.07027	0	0	0	0
BolK_0g03580.3	1.23161	0.286925	0.061739	0.378413	0.137444	1.24283	0.035055	3.68812	0.035405
BolK_0g03590.1	5.39557	4.90036	5.64252	6.63652	4.77053	3.3797	7.15622	5.11463	5.06078
BolK_0g03590.2	5.63002	5.37997	4.61443	2.77986	5.53897	4.87687	2.44987	4.60771	4.59056
BolK_0g03600.1	0.420584	0.750913	0.492558	0.598267	0.576993	0.728375	0.661075	0.307608	1.5488
BolK_0g03600.2	0.309408	0.074439	0.362326	0.230385	0.058227	0	0.206073	0.078604	0.052449
BolK_0g03610.1	0	0	0	0	0	0.073689	0	0	0
BolK_0g03620.1	4.17374	3.44755	1.93207	3.16511	1.74246	3.5488	1.4365	1.69775	1.35049
BolK_0g03620.2	3.53718	3.1537	5.65225	0	3.90383	0	2.62524	0	0.062741
BolK_0g03630.1	28.0026	80.697	69.4304	21.108	42.5345	26.2272	28.6019	18.9689	12.3105
BolK_0g03640.1	0	0.089511	0	0.557778	0.179093	0.560721	0.430566	0.959588	0.825425
BolK_0g03650.1	0.198153	0.017271	0.102907	0.24364	0.131369	0.483808	0.521731	0.164793	0.349026
BolK_0g03650.2	0.575195	0.591458	0.281516	0.877145	0.397513	1.55325	0.708283	0.990171	0.580579
BolK_0g03650.3	0	0	0	0	0	0.167495	0.10768	0	0
BolK_0g03660.1	3.75755	3.8287	4.54294	3.67602	2.34353	3.93704	3.99858	3.98657	2.96132
BolK_0g03670.1	2.68123	2.71266	1.36265	2.23693	2.82075	1.53967	2.57782	3.17109	1.94162
BolK_0g03680.1	7.10488	6.72143	7.72789	6.92129	6.68526	7.40023	7.61915	8.47231	10.5015
BolK_0g03690.1	70.7119	60.9398	72.3298	55.7697	55.4042	49.6678	51.233	49.7044	54.7612
BolK_0g03700.1	49.871	57.0899	49.5674	52.7882	45.5978	49.2484	36.6333	54.7707	40.2587
BolK_0g03710.1	27.7973	29.8371	31.2373	33.593	27.7141	27.8023	22.6355	23.8838	22.0966
BolK_0g03720.1	26.3821	25.102	27.3489	23.787	24.2855	25.7313	17.8549	21.3372	25.3456
BolK_0g03730.1	32.5399	31.188	31.4521	28.7108	32.9031	27.3099	33.6737	28.0165	31.7666
BolK_0g03730.2	0.364704	0.33635	0.520426	0.405565	0.386969	1.36019	0.387224	0.329821	0.079526
BolK_0g03740.1	0.276568	0.147071	0	0	0	0.162928	0.150257	0	0
BolK_0g03750.1	20.1067	15.2736	18.2249	15.3772	15.9745	27.3615	17.6301	19.2724	33.8319
BolK_0g03760.2	16.2906	10.3199	10.8579	15.7374	15.5495	11.7571	14.1351	15.324	16.4542
BolK_0g03760.1	6.2798	8.12416	7.69743	4.46491	6.47635	6.298	6.91465	4.20345	2.76404
BolK_0g03770.1	32.9448	28.7254	31.5164	36.6313	36.8973	35.8623	37.6183	46.8861	40.8814
BolK_0g03780.1	27.0577	37.1278	36.1996	43.165	36.3386	33.6313	26.6568	32.8742	26.597
BolK_0g03790.1	0	0	0	0	0	0	0	0	0
BolK_0g03800.1	7.82623	7.92118	9.54425	7.69974	7.25694	8.49954	7.51993	7.09622	10.3117
BolK_0g03810.1	10.7289	7.99084	11.1655	11.9961	13.688	12.3938	12.0685	11.4051	10.1226
BolK_0g03820.3	0	0.138462	0	0	0	0	0	0	0
BolK_0g03820.1	12.8199	0	0	0	10.2685	0	0	0	13.3878
BolK_0g03820.2	5.5946	16.9462	18.8127	19.1104	11.0404	20.3052	20.446	18.8548	2.49221
BolK_0g03830.1	8.19552	8.49963	8.93908	9.85058	8.05585	7.04033	5.88661	5.78011	4.68118
BolK_0g03840.1	5.08902	4.97488	11.1601	10.2866	15.5624	16.7255	25.9589	34.5013	27.3301
BolK_0g03850.1	4.47756	6.46586	6.04331	4.86302	5.60636	2.98772	3.49687	3.07333	2.78515
BolK_0g03860.1	15.6232	16.1179	20.9579	17.7888	16.5044	12.263	12.3847	13.5273	11.19
BolK_0g03870.2	0	0	0	0	0	0	0	0	0
BolK_0g03870.3	0.011402	0.077138	0.034901	0.00466	0	0.062854	0.00415	0.095915	0
BolK_0g03870.1	0.087722	0	0	0	0	0	0	0	0
BolK_0g03880.1	0.941954	0.882186	0.481851	0.851284	1.49387	2.47608	1.35422	1.28212	1.2473
BolK_0g03890.1	0	0	0	0	0	0	0	0	0
BolK_0g03900.1	0	0	0.324992	0.484209	1.35847	0	1.03889	0.729511	0.057369
BolK_0g03910.2	15.2338	19.0465	22.8306	22.9609	25.1829	33.6399	13.9598	20.9861	40.104
BolK_0g03920.1	0.225477	0	0.287558	0	0.205254	0	1.15785	0	0
BolK_0g03910.1	22.9414	24.9524	24.109	37.794	42.7078	39.5314	52.8356	47.8034	26.5389
BolK_0g03930.1	0	0	0	0	0.087772	0	0	0	0
BolK_0g03940.1	0	0	0	0	0.216375	0.152977	0.777418	0	0
BolK_0g03950.1	17.8724	9.12257	9.965	8.04808	5.01002	9.21419	12.598	25.9012	21.2998
BolK_0g03960.1	8.50112	7.21997	7.26141	6.16272	6.61912	5.76031	6.80552	5.75329	5.54235
BolK_0g03970.1	0	0.225104	0	0.309973	0	0.292133	0.28238	0.409067	0.560205
BolK_0g03980.1	16.8974	15.1071	18.7992	19.7541	12.4835	14.9313	12.2254	22.482	21.4676
BolK_0g03990.1	2.76667	5.30074	5.19831	5.72865	4.31021	4.99908	5.05624	4.95938	4.10317
BolK_0g04000.1	55.8918	61.2016	72.0147	58.5673	62.4071	48.1788	51.1565	43.8094	44.4015
BolK_0g04010.1	9.3911	9.80857	10.9969	11.8207	10.2957	12.6014	11.3152	11.5879	8.19692
BolK_0g04020.1	93.9675	82.6863	81.1684	95.4035	81.0638	86.1805	77.6507	68.1589	56.62
BolK_0g04030.1	0	0	0	0	0	0	0	0	0
BolK_0g04040.1	0	0	0	0	0	0	0.106826	0	0
BolK_0g04050.1	11.2625	11.1723	8.28762	8.81022	11.8464	7.65451	9.60676	10.1526	10.0147
BolK_0g04050.2	0.779263	0.071539	3.16808	2.10544	0.122382	2.11518	1.1816	1.29187	0
BolK_0g04060.1	8.69565	7.79604	0.299096	4.81361	4.87331	9.6647	8.63814	10.7381	7.56486
BolK_0g04060.2	5.52669	7.48229	1.10364	2.60609	11.2019	9.26885	4.90012	11.5525	4.13705
BolK_0g04060.3	10.1225	4.78545	20.9421	9.89122	6.11444	2.34303	10.3943	1.35421	9.95735
BolK_0g04070.1	8.11031	8.32585	9.37066	6.08972	8.32689	6.29872	5.77786	3.63832	4.67105
BolK_0g04070.2	0.552037	0.159884	0.683492	0.663651	0	0.104443	1.03946	1.20719	0.438783
BolK_0g04080.1	35.1219	37.0965	43.0346	41.9499	31.8069	33.9305	33.6126	37.1158	30.9678
BolK_0g04090.1	0	0	0	0	0.026449	0	0.019703	0	0
BolK_0g04100.1	0	0.09421	0	0.065616	0.119856	0.086327	0	0.124959	0.19149
BolK_0g04110.1	0	0	0	0	0	0	0	0	0
BolK_0g04120.1	0	0	0	0	0	0	0	0	0
BolK_0g04130.1	0	0	0	0	0	0	0	0	0
BolK_0g04140.1	4.28819	3.2384	5.73123	20.9936	24.2673	19.9638	29.0362	27.0746	27.2601
BolK_0g04150.1	2.46095	2.34897	3.29151	3.03766	2.82677	1.95187	2.15386	1.24369	1.68389
BolK_0g04160.1	1.03644	0.354359	0.808518	0.45195	1.01889	0.790001	0.66263	0.199155	1.88756
BolK_0g04170.1	0	0	0	0.507786	0.033658	0.034901	1.24819	0.094277	0
BolK_0g04180.1	4.4114	3.55769	3.83034	10.0769	4.04505	7.30372	8.26142	9.33425	9.56885
BolK_0g04190.1	0.11156	0.187741	0	0.280962	0	0	1.17636	1.13688	0.683512
BolK_0g04200.1	46.8891	52.1196	49.3653	55.7315	49.419	48.4544	40.6747	50.2104	35.57
BolK_0g04200.2	2.11322	1.86174	0	3.74892	0	0.947471	0.874497	1.79643	4.28531
BolK_0g04210.1	3.28198	2.08195	4.36544	0.85366	12.6564	12.9734	4.43655	2.06874	3.43308
BolK_0g04220.1	15.7397	19.6743	18.4732	19.802	18.459	22.1777	16.6109	19.824	17.5841
BolK_0g04220.2	17.736	15.2526	17.5945	16.0911	15.6422	12.3808	15.0546	15.836	16.0133
BolK_0g04230.1	0.00013	0.003385	0.001664	0.000542	0.008816	0.001777	0.007412	0.01015	0.019527
BolK_0g04240.1	3.70002	6.10494	5.52676	8.94969	3.87549	5.19771	4.54296	8.03469	5.57856
BolK_0g04250.1	5.61503	5.721	3.75811	4.04516	3.91784	6.73789	6.1048	9.5085	6.32659
BolK_0g04250.2	4.54674	4.2942	4.5553	5.46942	7.16612	5.87702	6.61722	4.14535	2.03599
BolK_0g04260.1	0	0	0	0	0	0	0	0	0
BolK_0g04250.3	4.97032	2.6576	2.89853	6.97053	3.9368	4.68435	5.63612	2.48264	7.25403
BolK_0g04270.1	0	0	0.438308	0.198129	0.750626	0	0	0	0
BolK_0g04280.1	0	0	0	0	0	0	0.031429	0	0
BolK_0g04290.1	12.4233	16.0523	17.1032	18.7162	16.7082	19.9197	17.798	19.0822	16.6674
BolK_0g04300.1	0	0	0	0	0	0	0.132638	0	0
BolK_0g04310.1	0	0.195096	0	0.067197	0	0	0	0	0
BolK_0g04320.1	0	0	0	0	0	0	0	0	0
BolK_0g04330.1	0	0	0	0	0	0	0	0	0
BolK_0g04340.1	0	0	0	0	0	0	0.006725	0	0
BolK_0g04350.1	0	0	0	0	0	0	0	0	0
BolK_0g04360.1	0	0	0	0	0	0	0	0	0
BolK_0g04370.1	0	0	0	0	0	0	0	0	0
BolK_0g04380.1	0	0	0	0	0	0	0	0	0
BolK_0g04390.1	0	0.005633	0	0	0	0	0	0	0
BolK_0g04400.1	0	0	0	0	0	0	0	0	0
BolK_0g04410.1	0	0	0	0	0	0	0	0	0
BolK_0g04420.1	0	0	0	0	0	0	0	0	0
BolK_0g04430.1	0	0	0	0	0	0.140522	0	0	0
BolK_0g04440.1	0	0	0	0	0	0	0	0	0
BolK_0g04450.1	0	0	0	0	0	0	0	0	0
BolK_0g04460.1	0	0	0	0	0	0	0	0	0
BolK_0g04470.1	0.360214	0.366426	0	0.260376	0	0	0	0	0
BolK_0g04480.1	0	0.301429	0	0.234149	0	0	0.229334	0.433545	0
BolK_0g04490.1	0	0	0	0	0	0	0	0	0
BolK_0g04500.1	0	0	0	0	0	0	0	0	0
BolK_0g04510.1	0	0	0	0	0	0.070739	0	0	0
BolK_0g04520.1	0	0	0	0	0	0	0	0	0
BolK_0g04530.1	0	0	0	0	0	0	0	0	0
BolK_0g04540.1	0.130583	0.204283	0.187023	0.250648	0.058088	0.015058	0.086128	0.253933	0
BolK_0g04550.1	0	0	0	0	0	0	0	0	0
BolK_0g04560.1	0	0	0	0	0	0	0	0	0
BolK_0g04570.1	0	0	0	0	0	0	0	0	0
BolK_0g04580.1	0	0	0	0	0	0	0	0	0
BolK_0g04590.1	0	0	0	0	0	0	0	0	0
BolK_0g04600.1	0	0	0	0	0	0	0	0	0
BolK_0g04610.1	0	0	0	0	0	0	0	0	0
BolK_0g04620.1	0	0	0	0	0	0	0	0	0
BolK_0g04630.1	0	0	0	0	0	0	0	0	0
BolK_0g04640.1	0	0	0	0	0	0	0	0	0
BolK_0g04650.1	0	0	0	0	0	0	0	0	0
BolK_0g04660.1	0	0	0	0	0	0	0	0	0
BolK_0g04670.1	0	0	0	0	0	0	0	0	0
BolK_0g04680.1	0	0	0	0	0	0	0	0	0
BolK_0g04690.1	0	0	0	0	0	0	0	0	0
BolK_0g04700.1	1.70085	0.915601	4.93197	0.626513	0.874735	0.599094	1.11512	1.55849	1.07009
BolK_0g04710.1	0	0	0.088283	0.320344	0.238323	0	0.215025	0.226023	0
BolK_0g04720.1	0	0	0	0	0	0	0	0	0
BolK_0g04730.1	0	0	0	0	0	0	0	0	0
BolK_0g04740.1	0	0.053353	0.034012	0	0.04771	0.075993	0	0.035995	0
BolK_0g04750.1	0.242346	0.163237	0.106038	0.243469	0.128925	0.114811	0.063843	0.121611	0.044132
BolK_0g04760.1	0.730392	0.343489	0.179621	0.214292	0.508181	0.443549	0.275721	0.42846	0.818506
BolK_0g04770.1	0	0	0	0	0	0	0	0	0
BolK_0g04780.1	0	0	0	0	0	0	0	0	0
BolK_0g04790.1	0	0.726031	0.098188	0.208418	0	0	0	0.240799	0
BolK_0g04800.1	0	0	0.096841	0	0	0	0.111746	0	0
BolK_0g04810.1	0	0	0	0	0	0	0	0	0
BolK_0g04820.1	0	0	0	0	0	0	0	0	0
BolK_0g04820.2	0	0	0	0	0	0	0	0	0
BolK_0g04820.3	0	0	0	0	0	0	0	0	0
BolK_0g04830.1	0	0	0	0	0	0	0	0	0
BolK_0g04840.1	0	0	0	0	0	0	0	0	0
BolK_0g04850.1	0	0	0	0	0	0	0	0	0
BolK_0g04860.1	0.095113	0.105512	0.201473	0.336348	0.25421	0.530909	0.262079	0.471422	0.876656
BolK_0g04870.1	0	0	0	0	0	0	0	0	0
BolK_0g04880.1	0	0.101916	0.117837	0.273578	0.044311	0.102627	0.125486	1.4458	0.097114
BolK_0g04890.1	0.485079	0.742128	0.233502	0.327874	0.59452	0.617267	0.309881	0.443509	0.474588
BolK_0g04900.1	0	0	0	0	0	0	0	0	0
BolK_0g04910.1	0	0	0	0	0	0	0	0	0
BolK_0g04920.1	0	0	0	0	0	0	0	0	0
BolK_0g04930.1	0	0	0	0	0	0	0	0	0
BolK_0g04940.1	0	0	0	0	0	0	0	0	0
BolK_0g04950.1	0	0	0	0	0	0	0	0	0
BolK_0g04960.1	0	0	0	0	0	0.086301	0	0	0
BolK_0g04970.1	0.046911	0	0.043543	0	0	0	0	0	0
BolK_0g04980.1	0	0	0	0	0	0	0	0	0
BolK_0g04990.1	0	0	0	0	0	0	0	0	0
BolK_0g05000.1	0	0.015894	0	0	0	0	0	0	0
BolK_0g05010.1	0	0	0	0	0	0	0	0	0
BolK_0g05020.1	0	0.036485	0	0	0	0.031668	0.028906	0.01518	0
BolK_0g05030.1	0	0	0	0	0	0	0	0	0
BolK_0g05040.1	0	0	0	0	0	0	0	0	0
BolK_0g05050.1	0	0	0	0	0	0	0	0	0
BolK_0g05060.1	0	0	0	0	0	0	0	0	0
BolK_0g05070.1	0	0	0	0	0	0	0	0	0
BolK_0g05080.1	0	0	0	0.065779	0	0.092827	0	0	0
BolK_0g05090.1	0	0	0	0	0	0	0	0	0
BolK_0g05100.1	0	0	0	0	0	0	0	0	0
BolK_0g05110.1	0	0	0	0	0	0	0	0	0
BolK_0g05120.1	0	0	0	0	0	0	0	0	0
BolK_0g05130.1	0	0.391394	0.303669	0	0	0	0	0.128193	0
BolK_0g05140.1	0	0	0	0	0	0	0	0	0
BolK_0g05150.1	0	0	0	0	0	0	0	0	0
BolK_0g05160.1	0	0	0	0	0	0	0	0	0
BolK_0g05170.1	0	0	0	0	0	0	0	0	0
BolK_0g05180.1	0	0	0	0	0	0	0	0	0
BolK_0g05190.1	0	0	0	0	0	0	0	0	0
BolK_0g05200.1	0	0	0	0	0	0	0	0	0
BolK_0g05210.1	0.006068	0	0	0.103102	0	0	0	0	0.002035
BolK_0g05220.1	0	0	0	0	0	0	0	0	0
BolK_0g05230.1	0	0	0	0	0	0	0	0	0
BolK_0g05240.1	0	0	0	0	0	0	0	0	0
BolK_0g05250.1	0	0	0	0	0	0	0	0	0
BolK_0g05260.1	0	0	0	0	0	0	0	0	0
BolK_0g05270.1	0	0.223434	0.121635	0.231509	0.351864	0	0.108115	0	0
BolK_0g05280.1	0	0.107406	0	0.036907	0	0	0.035292	0	0.06915
BolK_0g05290.1	0	0	0	0	0	0	0	0	0
BolK_0g05300.1	0	0	0	0	0	0	0.124077	0	0
BolK_0g05310.1	0	0	0	0	0	0	0	0	0
BolK_0g05320.1	0	0.366841	0	0	0	0	0	0	0
BolK_0g05330.1	0	0	0.053598	0.070077	0	0	0	0	0
BolK_0g05340.1	0	0	0	0	0	0	0	0	0
BolK_0g05350.1	0.018743	0.005278	0.0269	0.010536	0.015845	0.017879	0.02767	0.020459	0.011217
BolK_0g05360.1	0	0.111711	0	0.128442	0.084428	0	0	0.09156	0
BolK_0g05370.1	0.774968	0.48766	0.169716	0.265531	0.113801	0.098242	0.12433	0.754291	0
BolK_0g05380.1	0	0	0	0.035973	0.156722	0.053369	0	0.108556	0
BolK_0g05390.1	0	0.194014	0.010501	0.041005	0	0.050992	0	0	0
BolK_0g05400.1	0	0	0	0	0	0	0	0	0
BolK_0g05410.1	0	0	0	0	0	0	0	0	0
BolK_0g05420.1	0	0	0	0	0	0	0	0	0
BolK_0g05430.1	0	0	0	0	0	0	0	0	0
BolK_0g05440.1	0	0	0	0	0	0	0	0	0
BolK_0g05450.1	0	0	0	0	0	0	0	0	0
BolK_0g05460.1	0	0	0	0	0	0	0	0	0
BolK_0g05470.1	0	0.063268	0	0	0	0	0	0	0
BolK_0g05480.1	0.044312	0.124577	0.031137	0.030558	0.050094	0.07327	0.011074	0.005986	0.024028
BolK_0g05490.1	0	0	0	0	0	0	0	0	0
BolK_0g05500.1	0	0	0	0	0	0	0	0.074058	0
BolK_0g05510.1	0	0	0	0	0	0	0	0	0
BolK_0g05520.1	0	0	0	0	0	0	0	0	0
BolK_0g05530.1	0	0	0	0	0	0.077151	0.12201	0	0
BolK_0g05540.1	0	0	0.107196	0	0	0	0	0	0
BolK_0g05550.1	0	0	0	0	0	0	0	0	0
BolK_0g05560.1	0	0.044165	0.047939	0	0.096767	0	0	0.162315	0
BolK_0g05570.1	0	0	0	0	0	0	0	0	0
BolK_0g05580.1	0	0	0	0	0	0	0	0	0
BolK_0g05590.1	0	0	0	0	0	0	0	0	0
BolK_0g05600.1	0.017367	0.08056	0	0	0	0	0	0	0.031057
BolK_0g05610.1	0	0	0	0	0	0	0	0	0
BolK_0g05620.1	0	0	0	0	0	0	0	0.060478	0
BolK_0g05630.1	0	0	0	0	0	0	0	0	0
BolK_0g05640.1	0	0	0	0	0	0	0	0	0
BolK_0g05650.1	0	0	0	0	0	0	0.050193	0	0
BolK_0g05660.1	0	0	0	0	0	0	0	0	0
BolK_0g05670.1	0	0	0	0	0	0	0	0	0
BolK_0g05680.1	0	0	0	0	0	0	0	0	0
BolK_0g05690.1	0	0	0	0	0	0	0	0	0
BolK_0g05700.1	0.030774	0.080461	0.113496	0.051124	0.199824	0.027933	0.044137	0.165978	0
BolK_0g05710.1	0	0	0.013017	0.062042	0	0	0	0	0.064909
BolK_0g05720.1	0	0	0	0.0234	0	0	0	0	0
BolK_0g05730.1	0	0	0	0	0	0	0	0	0
BolK_0g05740.1	0	0	0	0	0	0	0	0	0
BolK_0g05750.1	0	0	0	0	0	0	0	0	0
BolK_0g05760.1	0.043237	0.067815	0.272479	0	0.01569	0.04881	0	0	0.070539
BolK_0g05770.1	0	0.105478	0	0	0	0	0	0	0
BolK_0g05780.1	0	0	0	0	0	0	0	0.086484	0
BolK_0g05790.1	0	0	0.130386	0	0	0	0.092191	0.006589	0
BolK_0g05800.1	0	0	0	0	0	0	0	0	0
BolK_0g05810.1	0	0	0	0	0	0	0	0	0
BolK_0g05820.1	0	0	0	0	0	0	0	0	0
BolK_0g05830.1	0	0	0	0	0	0	0	0	0
BolK_0g05840.1	0	0.949736	0	0	0	0	0.23541	0.227706	0
BolK_0g05850.1	0	0.158964	0	0.027269	0	0.028063	0	0	0
BolK_0g05860.1	0	0	0	0	0	0	0	0	0
BolK_0g05870.1	0	0	0	0	0	0	0	0	0
BolK_0g05880.1	0.963237	0.842203	0.70598	0.851084	0.782348	0.670752	0.386371	0.375639	0.055432
BolK_0g05890.1	0	0.208724	0.127222	0	0.079324	0.171609	0	0	0.15206
BolK_0g05900.1	0.064604	0.114835	0	0.087496	0	0	0.003088	0.091036	0.063977
BolK_0g05910.1	0	0.098869	0	0.004721	0.155405	0.056684	0.187579	0	0.016305
BolK_0g05920.1	0	0	0	0	0	0	0	0	0
BolK_0g05930.1	0	0	0	0	0	0	0	0	0
BolK_0g05940.1	0	0	0	0	0	0	0	0	0
BolK_0g05950.1	0	0	0	0	0	0	0	0	0
BolK_0g05960.1	0.044961	0.227843	0	0.138657	0	0.096894	0	0	0
BolK_0g05970.1	0	0	0	0	0	0	0	0	0
BolK_0g05980.1	0	0	0	0	0	0	0	0	0
BolK_0g05990.1	0	0	0	0	0	0	0	0	0
BolK_0g06000.1	0	0	0	0	0	0	0	0	0
BolK_0g06010.1	0	0	0	0	0	0	0	0	0
BolK_0g06020.1	0	0	0	0	0	0	0	0	0
BolK_0g06030.1	0	0	0	0	0	0	0	0	0
BolK_0g06040.1	0	0	0	0	0	0.029892	0	0	0
BolK_0g06050.1	0	0	0	0	0	0	0	0	0
BolK_0g06060.1	0	0	0	0	0	0	0	0	0
BolK_0g06070.1	0	0	0	0	0	0	0	0	0.045782
BolK_0g06080.1	0	0	0	0	0	0	0	0	0
BolK_0g06090.1	0	0	0	0	0	0	0	0	0
BolK_0g06100.1	0	0	0	0	0	0	0	0	0
BolK_0g06110.1	0	0.110195	0	0.076108	0	0	0.119704	0	0
BolK_0g06120.1	0	0	0	0	0	0	0.079095	0	0
BolK_0g06130.1	0	0.071592	0	0	0.031498	0.001701	0	0	0
BolK_1g00010.1	0	0	0	0	0	0	0	0	0
BolK_1g00020.1	0	0	0	0	0	0	0	0	0
BolK_1g00030.1	0	0	0	0	0	0	0	0	0
BolK_1g00040.1	0	0	0	0	0	0	0	0	0
BolK_1g00050.1	0	0	0	0	0	0	0	0	0
BolK_1g00060.1	0	0	0	0	0	0	0	0	0
BolK_1g00070.1	0	0	0	0	0	0	0	0	0
BolK_1g00080.1	0.004645	0	0	0	0	0	0.026748	0	0
BolK_1g00090.1	1.21398	1.51753	1.27967	1.60162	1.94953	2.02721	1.9124	2.15506	1.82805
BolK_1g00090.2	0	0	0	0	0	0	0	0	0
BolK_1g00100.1	1.04295	2.18233	6.57372	1.62625	0.589846	5.69718	5.4785	0.949	0.842852
BolK_1g00110.1	0.219978	0.160353	0.080944	0	0.134245	0.032237	0.156445	0.034319	0
BolK_1g00120.1	0.424896	0.196521	0.212979	0.488055	0.189465	0.187942	0.159303	0	0
BolK_1g00130.1	0.1979	2.97126	0.221764	2.24077	0.022606	0.254182	0.847159	1.22392	0.184154
BolK_1g00140.1	0.607626	1.60226	0.686849	1.66867	1.49751	0	1.76893	0	0
BolK_1g00140.2	0.200438	0	0.146879	0.245389	0.106115	0.490019	0.515592	1.86692	0.73801
BolK_1g00150.1	0.229553	0.159994	0.116265	0	0.184568	0.242068	0	0	0
BolK_1g00160.1	0	0	0	0	0	0.438491	0	0	0
BolK_1g00170.1	0	0	0	0.192395	0.20237	0.115338	0	0.115244	0.142335
BolK_1g00180.1	20.6466	24.709	0	17.5415	0	14.5576	15.3599	18.4806	0
BolK_1g00180.2	0.255068	0.097666	21.4591	0.048279	14.7381	0.076107	0	0.050654	14.4344
BolK_1g00190.1	7.67179	8.56016	6.90018	3.19437	2.23221	3.99596	1.78303	1.17702	4.94979
BolK_1g00190.2	0	0.153095	0	0	0	0	0	0	0
BolK_1g00200.1	0	0	0	0	0.015085	0	0	0.014654	0
BolK_1g00210.1	0	0	0	0	0	0	0	0	0
BolK_1g00220.2	0.968409	0.669426	0.758265	1.32559	0.796165	0.5408	0.411176	0.627199	0.503516
BolK_1g00220.1	0	0	0	0.137941	0	0	0	0	0
BolK_1g00230.4	6.11281	7.5904	7.03537	15.2619	8.06065	19.8215	16.92	40.4622	16.1389
BolK_1g00230.1	0	0.000595	0	0	0	0	0.010619	0.003903	1.45516
BolK_1g00230.2	0	0	0	0	0	0	0	0	0
BolK_1g00230.3	0	0	0	0	0	0	0	0	0
BolK_1g00240.1	0	0	0	0	0	0	0	0	0
BolK_1g00240.2	55.7974	56.8713	53.01	49.9588	44.7583	50.2085	43.6853	60.5339	47.4521
BolK_1g00250.1	1.91972	0.483082	0.657411	0.305233	0.148441	0.361213	1.34851	1.48646	0.536362
BolK_1g00250.2	7.11864	6.64729	6.24645	6.62762	7.12964	7.00774	5.75045	7.76447	6.91419
BolK_1g00260.1	31.5219	34.1193	30.23	26.4324	32.2086	28.7402	19.8754	21.4223	16.0646
BolK_1g00270.1	0	0	0	0	0	0	0	0	0
BolK_1g00280.1	0.527581	0.622797	0.728654	0.755689	1.89621	0.409634	1.3889	0.732307	1.09315
BolK_1g00290.1	0	0.38259	0.610075	0.989408	1.33808	0.13987	0.913779	0.557926	0.565049
BolK_1g00300.1	0.042791	0.288002	0.147754	0	0.240652	0.07449	0.213533	0.138325	0
BolK_1g00310.1	16.3326	18.1607	16.6381	14.0891	15.427	15.4279	13.6193	12.803	13.3126
BolK_1g00320.1	0	0	0	0	0	0	0	0	0
BolK_1g00330.1	0	0	0	0	0	0	0	0	0
BolK_1g00340.1	0.114191	0	0.281498	0	0.272079	0	0	0	0
BolK_1g00350.1	0	0	0.412834	0	0	0	0	0	0
BolK_1g00360.1	0	0	0	0	0	0	0	0	0
BolK_1g00370.1	0	0	0	0	0	0	0	0	0
BolK_1g00380.1	0	0	0	0	0	0	0	0	0
BolK_1g00390.1	0	0	0	0	0	0	0	0	0
BolK_1g00400.1	0	0	0	0	0	0	0	0	0
BolK_1g00410.1	0.226619	0.212137	0.047386	0.829293	0.369541	0.510339	0.370818	0.373677	0.210426
BolK_1g00420.1	0.060813	0.017097	0.075262	0.034288	0.057244	0	0	0	0
BolK_1g00430.1	0.033971	0	0.057978	0.028796	0	0	0.021215	0.024998	0
BolK_1g00440.1	38.9991	45.9205	44.6057	41.1412	42.1854	33.2535	32.4998	29.973	28.4028
BolK_1g00450.1	15.0443	14.4171	14.5539	14.8913	13.9591	19.5434	14.8945	19.6254	17.1624
BolK_1g00460.1	3.70479	3.46713	1.96442	2.91024	4.05892	4.37807	5.31912	6.23247	5.66479
BolK_1g00470.1	22.2146	26.2669	24.5279	21.583	23.5653	19.1964	18.0863	17.0264	13.1747
BolK_1g00480.2	0	0	0	0	0	0	0	0	0
BolK_1g00480.1	0.22363	0.239759	0.132365	0.092354	0.288732	0.074295	0.165581	0	0
BolK_1g00490.1	0	0	0	0	0	0	0	0	0
BolK_1g00500.1	0.384961	0.370446	0.292663	0.284379	0.098258	0.249589	0.088652	0.062781	0
BolK_1g00510.1	1.66484	4.63222	8.13039	9.09684	6.10866	16.4259	13.4131	28.5251	27.9963
BolK_1g00520.1	3.92463	5.2615	4.69214	6.56388	4.99168	4.32029	5.40731	5.05385	6.54284
BolK_1g00530.1	0.128815	0.063993	0	0	0	0	0.009109	0.026856	0.02945
BolK_1g00540.1	2.29945	2.02128	2.51386	1.68459	1.52788	1.33087	1.62833	0.706823	1.12898
BolK_1g00550.1	4.93957	2.33023	2.33472	6.71158	2.86154	9.2369	8.89434	9.27199	26.5892
BolK_1g00560.1	0	0	0	0	0	0	0	0	0
BolK_1g00570.1	0.570571	0.339784	0.634924	0.312582	0.459471	0.043313	0.487104	0.166291	0.271254
BolK_1g00580.1	1.07039	0.751405	0.750374	0.641227	0.553604	0.758263	0.963641	0.757517	0.353452
BolK_1g00590.1	0	0.344524	0.047571	0	0	0.093287	0.111371	0.227529	0
BolK_1g00600.1	21.4863	19.3858	20.8698	22.9553	27.0925	23.7022	26.0578	23.3736	22.9385
BolK_1g00610.1	138.004	142.675	138.823	183.02	148.357	213.574	194.451	227.958	207.815
BolK_1g00620.1	1.11287	0.762942	0.340771	0.963365	0.212974	0.90421	1.57171	1.35059	0.777015
BolK_1g00630.1	0.045201	0	0	0	0	0	0	0	0
BolK_1g00640.1	0.040897	0	0	0	0	0	0	0	0
BolK_1g00650.1	1.58062	0.952594	1.1316	0.704232	0.237286	0.910833	1.91995	1.70807	2.26106
BolK_1g00650.2	0.910052	0.859455	0.825635	0.570085	1.61132	1.6417	0	1.04967	0
BolK_1g00660.1	45.0935	41.8504	43.1443	40.3278	36.4093	40.8538	48.4711	50.8711	51.4879
BolK_1g00670.1	125.475	139.614	139.737	111.293	96.8829	93.2212	98.6452	105.371	86.871
BolK_1g00680.1	117.4	99.6107	94.9066	147.457	295.539	296.649	184.143	206.739	283.066
BolK_1g00690.1	9.58461	12.0537	10.3817	6.69014	9.26402	6.95293	7.3017	4.05019	3.50469
BolK_1g00700.1	0	0	0	0.146846	0.296154	0.797697	0.098291	0	0.95936
BolK_1g00710.1	0	0	0	0	0	0	0	0	0
BolK_1g00720.1	21.5567	10.4547	13.6451	12.6159	10.8228	13.1517	14.793	10.8883	8.8455
BolK_1g00730.1	0	0.038123	0	0	0	0.140508	0	0.145325	0.285611
BolK_1g00740.2	3.22438	1.30909	0.300586	2.20395	2.63316	2.30669	2.34507	1.78959	1.26898
BolK_1g00740.3	7.3158	10.9456	8.0528	8.74123	6.96905	8.60702	7.09833	6.97541	11.0476
BolK_1g00740.1	1.66704	1.56979	2.31138	1.94772	3.08934	2.98371	3.36902	6.16908	5.92177
BolK_1g00750.1	11.3892	10.8119	9.81113	14.0439	19.3334	14.1155	12.7345	10.0284	9.66082
BolK_1g00760.2	0.648647	0.610118	0.641014	0.449498	0.244826	0.063637	0.180523	0	0
BolK_1g00760.3	0.243653	0	0.076945	0	0.525721	0.261328	0	0	0
BolK_1g00760.1	6.27361	7.29924	5.23676	3.31689	5.34054	4.07493	6.55378	2.80905	2.95539
BolK_1g00770.1	4.41032	3.64066	3.66239	3.89199	4.57479	4.38808	4.53175	5.48122	4.81917
BolK_1g00780.1	0	0	0	0	0	0	0	0	0
BolK_1g00790.1	0	0	0	0	0	0	0	0	0
BolK_1g00800.1	0.39635	0.548269	0.326894	0.413181	0.091947	0.18802	0.103937	0.139147	0.252644
BolK_1g00810.1	24.0192	19.9218	23.5528	19.4379	21.9409	19.3848	22.6725	19.0643	22.962
BolK_1g00820.1	19.8065	14.5554	18.4289	21.3095	16.9743	16.4432	16.546	20.918	18.6654
BolK_1g00830.1	0.299581	0.155967	0.246342	0.724045	0.244234	0.162269	0.125353	0.017836	0.124384
BolK_1g00840.1	0.170037	0	0	0	0	0	0	0	0
BolK_1g00850.1	5.51062	6.4868	8.19992	5.42625	4.43761	3.79571	3.5963	3.4764	2.69924
BolK_1g00860.1	9.97445	9.18558	11.5967	11.2549	8.67476	8.91743	9.06096	9.60351	6.47339
BolK_1g00870.1	10.9273	12.0949	14.4075	11.9042	11.8695	10.9012	10.1726	9.4502	9.84614
BolK_1g00880.1	0	0	0	0	0	0	0	0	0
BolK_1g00890.1	0	0	0	0	0	0.031459	0.048998	0	0
BolK_1g00900.1	0	0	0	0	0	0	0	0	0
BolK_1g00910.1	0	0	0	0	0	0	0	0	0
BolK_1g00920.1	1.59199	4.24145	2.38172	0.067881	2.63158	0.03388	2.02765	0.105704	0.044044
BolK_1g00920.2	28.6589	26.493	28.3878	23.4678	29.6177	25.2148	27.0382	21.3568	22.5826
BolK_1g00930.1	0	0	0	0	0	0	0.203882	0	0.200979
BolK_1g00940.1	1.85452	1.91867	2.83575	2.14377	2.41701	2.38017	2.49337	1.70884	2.50364
BolK_1g00950.1	0	0	0	0	0	0	0	0	0
BolK_1g00960.1	1.80801	1.58083	2.20517	0.661288	1.8039	1.74278	1.52824	2.27143	3.9285
BolK_1g00960.2	1.34154	2.52335	1.87821	2.93091	2.19342	2.40759	2.89725	0.572391	1.45041
BolK_1g00970.1	28.4239	18.4327	26.6134	24.3654	23.2471	21.235	25.6096	21.8653	23.3952
BolK_1g00970.2	0.099005	7.86191	0	0.524837	0	1.35894	0	0	0
BolK_1g00980.1	0	0	0	0	0	0	0	0	0
BolK_1g00990.1	26.8549	28.7296	29.3185	30.1142	30.3838	25.9765	26.7439	26.8885	21.9001
BolK_1g01000.1	0	0	0	0	0	0.233584	0	0	0
BolK_1g01010.1	0	0	0	0	0	0	0	0	0
BolK_1g01010.2	0	0	0	0	0	0	0	0	0
BolK_1g01010.3	0.045513	0	0	0	0	0.30644	0.326376	0.10113	0
BolK_1g01020.1	6.14694	2.01296	2.21342	1.06484	0.602715	2.96487	2.49354	0.353293	1.63616
BolK_1g01030.1	0	0	0	0	0	0	0	0	0
BolK_1g01040.1	0.071473	0	0	0	0	0.096868	0	0	0
BolK_1g01050.1	0	0	0	0	0	0	0	0	0
BolK_1g01060.1	20.9944	10.4279	13.1238	26.2224	8.61946	28.0983	52.429	22.593	37.6491
BolK_1g01070.1	0.298995	0.247756	0.656114	1.14094	0.738561	0.920917	0.315784	0.242073	0
BolK_1g01080.1	7.4642	18.2705	17.1464	14.4116	16.7178	8.13417	8.85656	7.24309	5.44775
BolK_1g01090.1	0.379885	0.276157	1.34172	0	0.187943	0.768099	0.554326	0.413203	0.498544
BolK_1g01100.1	1.12394	1.34752	2.01306	2.84305	1.56716	3.95379	9.75925	3.99436	8.28145
BolK_1g01110.1	0.278639	0.334685	0.351916	0.204021	0.903447	0.501592	0.554075	0.752922	0.294656
BolK_1g01120.1	0.109562	0.300994	0	0.681016	0	0	0.200492	0.425984	0.154682
BolK_1g01130.1	111.218	143.332	137.76	145.711	144.6	110.394	105.566	84.696	85.7144
BolK_1g01140.1	0	0	0	0	0	0	0	0	0
BolK_1g01150.1	87.116	77.1797	69.2853	92.2734	63.6598	82.3802	62.6696	95.5861	95.9896
BolK_1g01160.1	14.5424	17.6987	16.3942	10.8528	12.1096	13.0163	10.4583	10.6388	8.99044
BolK_1g01170.1	27.1996	28.8624	19.5484	16.927	24.9823	21.0609	15.093	14.7082	11.8641
BolK_1g01170.2	1.42518	3.51065	8.48954	10.3592	8.75224	5.41578	4.05769	4.40217	0.453141
BolK_1g01180.1	8.11722	11.2482	5.91382	13.5059	11.1424	6.02124	10.9188	14.8239	9.407
BolK_1g01180.2	25.6733	20.6445	27.7087	17.844	19.8169	26.2948	22.3203	19.8416	20.8941
BolK_1g01190.1	0	0	0	0	0.09784	0.593947	0.516819	0.179962	2.95494
BolK_1g01200.1	1.24293	0.231872	0.052504	0.473894	0.401961	1.92162	0.663448	1.92763	11.8634
BolK_1g01210.1	1.05465	1.19071	1.46236	1.01496	1.0288	0.953828	0.927092	0.457753	0.436004
BolK_1g01220.1	16.1117	12.7148	15.4236	22.4206	15.8094	16.886	17.2466	19.1676	25.3931
BolK_1g01220.2	13.7429	14.0245	13.156	18.9605	14.9069	18.2117	15.1641	23.5808	18.8303
BolK_1g01230.1	0.457334	0.935082	0	0.487963	0.498545	0	1.50392	0.651227	1.02674
BolK_1g01240.1	28.1704	30.5495	29.5939	40.1537	19.832	17.6788	21.3588	33.0014	30.5095
BolK_1g01250.1	13.914	19.0255	17.2557	17.938	19.0835	16.2932	16.8099	14.4693	16.6383
BolK_1g01260.1	3.74312	5.82129	6.7118	6.84149	12.6451	5.63717	5.95545	4.08779	1.40184
BolK_1g01270.1	0.048627	0.023436	0	0	0	0.117417	0	0	0
BolK_1g01280.1	0	0	0	0	0	0	0	0	0
BolK_1g01290.1	0.062362	0.153313	0.13814	0.023813	0.071637	0.054982	0.108941	0	0.182625
BolK_1g01300.1	18.6727	19.1397	23.7684	20.4248	20.0745	15.4031	13.5475	15.4475	11.616
BolK_1g01310.1	3.3528	1.68934	4.3121	1.16663	7.81585	3.96866	4.02102	1.78547	2.19516
BolK_1g01320.1	0	0	0	0	0	0	0	0	0.149289
BolK_1g01330.1	1103.53	1294.89	1313.93	1373.46	1338.08	1422.96	1263.01	1215.31	1059.46
BolK_1g01340.1	107.406	104.681	101.109	117.418	84.8509	95.5633	87.7627	113.775	92.6646
BolK_1g01350.1	11.3062	14.6594	11.4225	13.9508	12.2824	12.551	11.0999	8.75464	14.7592
BolK_1g01360.3	0.164555	1.04463	3.52239	5.41879	3.2999	1.07917	2.77978	3.15908	7.31108
BolK_1g01360.2	11.1935	12.4352	6.21608	7.60011	10.0895	9.75837	10.2731	10.5151	10.0039
BolK_1g01360.1	7.36017	5.45144	6.5774	5.10712	7.39498	9.16736	7.14613	8.00276	4.34204
BolK_1g01370.1	0	0	0	0	0	0	0	0	0
BolK_1g01380.1	90.7576	97.1033	61.5759	59.0593	46.6259	52.5285	55.6932	58.3284	60.5821
BolK_1g01390.1	0.33167	0.164476	0.137403	0.17417	0	0.222291	0.043963	1.03479	1.93754
BolK_1g01400.1	14.0039	13.3683	13.088	20.6366	13.4783	21.7181	26.1702	30.9063	33.9491
BolK_1g12740.2	3.67433	6.32192	6.64923	9.07053	5.39171	10.9238	8.79248	18.6602	17.6099
BolK_1g01410.2	0.777563	0.833994	0.524923	0.400032	0.239798	0.47747	1.38715	1.44919	2.79452
BolK_1g01410.1	16.0133	17.3584	19.6597	17.56	19.286	19.5248	19.5947	18.5276	14.1773
BolK_1g01420.1	0	0	0	0	0	0.047482	0	0.029224	0.022543
BolK_1g01430.1	2.82259	3.46227	3.3321	2.81485	2.36016	2.72414	2.13967	2.29438	1.10608
BolK_1g01440.1	1.12203	1.44668	2.05814	6.71058	5.26811	7.8489	10.6183	4.67272	5.07746
BolK_1g01450.1	0.300497	0	0.183765	0.334718	0.045582	0.22501	0.278947	0.393084	0.031093
BolK_1g01460.1	0	0	0	0	0	0	0	0	0
BolK_1g01470.1	0	0	0	0	0	0	0	0	0
BolK_1g01480.1	5.82912	2.31866	4.06973	2.79977	2.84815	3.95844	4.8733	2.98141	6.21774
BolK_1g01490.1	9.85981	10.9099	18.745	11.9648	15.684	21.0981	20.425	15.7085	16.9565
BolK_1g01500.1	18.1568	13.3759	15.8034	15.8825	12.2389	15.8743	15.4696	18.4547	16.6995
BolK_1g01510.1	59.4679	56.0142	55.8029	50.7807	72.5655	54.8544	52.4049	37.3089	43.1303
BolK_1g01520.1	22.1539	21.7322	25.4563	18.8816	22.427	27.9132	26.6844	25.4647	22.3886
BolK_1g01530.1	6.92587	5.0169	4.72174	5.79431	2.60524	3.83936	4.22095	6.40104	2.85698
BolK_1g01540.1	0	0	0	0	0	0	0	0	0
BolK_1g01550.1	0	0	0	0	0	0.094512	0	0	0
BolK_1g01560.1	237.791	243.57	281.127	325.139	328.278	232.169	233.851	132.153	148.369
BolK_1g01570.1	0	0	0	0	0	0.050416	0	0	0
BolK_1g01580.1	0	0.083572	0.261463	0.160876	1.06656	0.245263	0.662813	0.206134	0.087033
BolK_1g01590.1	0	0	0.031704	0	0	0	0	0	0
BolK_1g01600.1	2.96437	3.9869	6.47999	3.85585	4.79781	3.91154	3.36689	3.11227	1.78612
BolK_1g01610.1	0	0	0.197153	0.126402	0	0.18905	0.154747	0.141896	0
BolK_1g01620.1	12.4967	13.3457	17.954	23.0968	31.0904	21.9577	18.2165	10.6888	8.56258
BolK_1g01630.1	0	0	0	0	0	0	0	0	0
BolK_1g01640.1	0	0	0	0	0	0	0	0	0
BolK_1g01650.1	4.07214	3.28728	1.86961	4.38066	5.8208	5.56069	8.67715	6.25152	11.916
BolK_1g01660.1	0	0	0	0	0	0	0	0	0
BolK_1g01670.1	0	0	0	0	0	0	0	0	0
BolK_1g01680.1	3.10737	8.58857	21.1396	24.9394	33.3659	34.713	45.141	33.9775	34.9922
BolK_1g01690.1	22.9428	31.2951	36.0047	31.9915	42.9688	34.4663	24.6287	25.1156	19.419
BolK_1g01700.1	29.9535	33.1228	33.3573	30.282	42.8484	32.155	30.6094	9.91591	17.931
BolK_1g01710.1	2.39446	4.11971	3.0077	1.36957	1.75649	3.19125	0.452233	0.392856	0.656497
BolK_1g01720.1	52.8727	109.385	121.619	90.4356	112.151	93.6531	93.0751	108.053	82.3611
BolK_1g01730.1	13.6386	15.4971	13.694	13.4989	11.3913	10.9092	12.0575	11.0595	10.1362
BolK_1g01740.1	0	0	0	0	0	0	0	0	0
BolK_1g01750.1	2.85106	2.19782	2.54598	2.16745	1.9958	2.08092	2.26702	1.86476	2.94577
BolK_1g01760.1	0	0	0	0	0	0	0	0	0
BolK_1g01770.1	1.89447	0.429724	1.86129	1.7905	0.13365	1.16691	1.04843	1.26325	2.90691
BolK_1g01770.2	0.67027	0.735739	0.190159	0.871451	1.18793	0.585368	0.563303	0.527261	0.127287
BolK_1g01780.1	10.0841	16.5786	10.3	13.5351	8.55835	15.439	10.4385	21.3928	17.5636
BolK_1g01790.1	0	0	0	0	0	0	0	0	0
BolK_1g01800.1	33.4632	29.8914	32.0308	38.5263	19.7347	29.6363	39.667	37.8327	44.1974
BolK_1g01810.1	57.1271	52.0957	54.6982	61.4071	55.9084	74.6182	89.3922	82.1957	86.277
BolK_1g01820.1	0.166211	0.317277	0	1.73393	0	0.674549	0.328621	1.53999	0.670474
BolK_1g01830.1	0	0	0	0	0.076588	0	0	0	0
BolK_1g01840.1	11.6487	5.00424	4.23949	7.11046	10.5839	10.5414	11.822	8.01588	21.0251
BolK_1g01850.1	23.7222	22.0619	24.5058	22.8265	23.3165	23.303	22.0217	21.8466	17.9547
BolK_1g01860.1	17.2408	23.4974	20.1449	20.0496	32.0918	23.1032	24.2929	12.5542	10.2859
BolK_1g01870.1	0	0	0	0.177639	0	0.251601	0.52455	0	0.282025
BolK_1g01880.2	2.993	2.82244	1.73403	0.438255	3.34966	3.37263	3.90043	1.50279	7.93133
BolK_1g01880.1	16.0431	18.0645	20.2338	22.8479	16.8331	19.9111	21.2856	27.0291	20.2736
BolK_1g01890.1	16.0488	16.7617	10.7937	10.5666	18.6402	15.9249	24.9297	8.92711	9.26115
BolK_1g01900.1	0.503533	1.70647	1.81782	0.908743	1.43024	1.80323	2.45993	1.78601	2.93165
BolK_1g01910.1	0	0	0	0	0.194238	0	0.1	0.4108	0
BolK_1g01920.1	0	0	0	0	0	0	0	0	0
BolK_1g01930.1	0	0.241535	0	0.001476	0.082798	0	0.088	0	0.273915
BolK_1g01940.1	0.435096	0.480873	0.24502	0.17314	0.296753	0	0.410667	0	0
BolK_1g01950.1	0	0	0	0	0	0	0	0	0
BolK_1g01960.1	10.2978	9.69812	10.9535	9.82352	9.15859	9.41312	10.837	10.3177	10.8648
BolK_1g01970.1	0	0	0	0	0	0	0	0	0
BolK_1g01980.1	0	0	0	0	0.07155	0	0.129719	0	0
BolK_1g01990.1	0.354329	0.513811	0.876892	3.57706	1.81782	4.82621	6.15535	9.32926	10.1913
BolK_1g02000.1	0.224034	0.161513	0	1.2764	0	0.494931	5.23404	4.39458	6.13721
BolK_1g02010.1	12.7729	9.72286	12.4856	11.0259	8.57875	8.76388	11.086	13.5735	12.5105
BolK_1g02020.1	0	0.731402	0.094275	0.780662	0.274032	0.477917	0.392334	0	0
BolK_1g02030.1	0.110603	0	0	0	0.149205	0	0	0.071507	0.469758
BolK_1g02040.1	0	0	0	0	0	0	0	0	0
BolK_1g02050.1	0	0	0	0	0	0	0	0	0
BolK_1g02060.1	0.572061	0.640309	0.579774	0	0	0.15307	0	0	0
BolK_1g02070.1	10.0351	7.92047	14.9462	3.99515	1.67648	0.928007	0.589617	0.453685	0.317581
BolK_1g02080.1	0	0	0	0	0	0	0	0	0
BolK_1g02090.1	0	0	0	0	0	0	0	0	0
BolK_1g02100.1	0	0	0	0	0	0	0	0	0
BolK_1g02110.1	6.84858	13.1779	11.9267	13.3984	12.5407	17.5966	10.6455	18.1079	29.947
BolK_1g02120.1	0.092927	0.164207	0.9771	1.29964	1.32127	2.12856	4.74526	5.91578	4.65817
BolK_1g02130.1	0	0	0	0	0	0	0	0	0
BolK_1g02140.3	0	0	0	0	0	0	0	0	0
BolK_1g02140.2	1.85218	2.3789	2.1248	0.718083	0.433434	3.85778	4.78256	5.59169	4.75053
BolK_1g02140.1	0	0	0	0	0	0	0	0	0
BolK_1g02150.1	52.4468	58.7625	53.6991	71.3969	54.9688	68.2918	58.33	79.5641	69.9546
BolK_1g02160.1	0	0	0	0	0	0.2868	0.141256	0	0
BolK_1g02170.1	0	0	0	0	0	0	0	0	1.71657
BolK_1g02180.3	26.1921	12.9675	14.3797	13.0079	17.0054	12.4147	24.7132	14.8162	4.37724
BolK_1g02180.4	10.3054	23.744	22.2638	25.6758	23.5157	20.9443	9.70987	16.3888	15.8233
BolK_1g02180.1	0	0	0	0	0	0	0	0	5.43415
BolK_1g02180.2	0	1.37854	1.22936	0	3.31222	1.52677	0.599583	1.2613	0
BolK_1g02190.1	23.6546	24.6156	27.6735	25.335	29.6707	25.4031	29.3008	23.6729	23.3723
BolK_1g02200.1	76.3709	74.7073	65.8747	210.504	145.296	275.556	262.644	380.06	290.03
BolK_1g02210.1	7.41123	8.62612	9.08978	11.0239	7.50083	8.07888	5.78471	9.55089	4.77932
BolK_1g02220.1	5.18335	2.96977	1.79899	0.874981	1.1581	0.649095	3.86573	0.95108	0.784237
BolK_1g02230.1	15.5696	15.3995	13.7748	13.2253	16.4262	15.8642	15.0779	13.117	13.1751
BolK_1g02240.1	6.56898	4.06675	5.15555	8.68203	4.79589	8.26881	6.63298	10.0365	10.428
BolK_1g02250.1	6.97933	13.5316	10.2059	11.9247	19.2827	12.2571	9.10139	8.47368	9.19538
BolK_1g02260.1	0	0	0	0	0	0	0	0	0
BolK_1g02270.1	5.83005	7.92267	8.37082	5.3783	5.67747	4.8945	3.37817	6.40099	2.81153
BolK_1g02270.2	25.5906	33.7807	47.299	42.9801	39.2302	32.14	16.9012	26.7527	15.8886
BolK_1g02280.1	0.920376	0.414515	0.83985	0.433195	0.301765	0.30442	0.088294	0.183237	0
BolK_1g02290.1	0	0	0	0	0	0	0	0	0
BolK_1g02300.1	0	0	0	0	0	0	0	0	0
BolK_1g02310.1	0	0	0	0.252673	0	0	0	0	0
BolK_1g02320.1	21.6329	17.9568	15.9726	14.792	16.2134	14.0653	11.7092	10.771	7.51118
BolK_1g02320.2	4.9103	4.74993	5.9903	4.22996	6.62418	2.87677	4.15514	4.01251	3.50356
BolK_1g02330.1	67.8434	60.1171	62.6623	62.7129	48.9806	51.1181	49.7642	58.2664	44.2076
BolK_1g02340.1	8.87675	4.11165	6.06054	5.26879	13.9736	15.87	18.3879	9.25863	28.7927
BolK_1g02350.1	4.15116	4.35651	6.74645	5.26062	8.12969	5.77657	6.23984	4.68435	7.05912
BolK_1g02360.1	0	0	0	0	0	0	0	0.438187	0.271859
BolK_1g02370.1	0	0	0	0	0	0	0	0	0
BolK_1g02380.1	3.84769	4.05623	5.74071	4.83364	6.0862	4.06637	5.26982	2.81184	3.09828
BolK_1g02390.1	0	0	0	0	0	0	0	0	0
BolK_1g02400.1	0	0	0	0	0	0	0	0	0
BolK_1g02410.1	0	0	0	0	0	0	0	0	0
BolK_1g02420.1	2.56616	1.55293	0.027288	2.23764	7.55673	4.78172	4.03529	4.73766	0.2391
BolK_1g02420.3	0.23436	3.52214	3.03499	2.55992	1.76239	1.92916	2.95847	0.873492	3.49861
BolK_1g02420.2	4.58719	1.26676	2.83564	1.68514	0	0	0	0	0
BolK_1g02430.1	44.0872	47.8813	43.4329	38.6391	38.2571	40.5461	34.1889	37.1412	32.3116
BolK_1g02440.1	5.4232	5.38188	5.28704	3.76722	4.07132	3.77213	3.58869	4.00119	2.27276
BolK_1g02450.1	21.0324	24.7299	29.1416	19.8892	19.4168	15.962	15.5097	13.2346	13.4328
BolK_1g02460.1	2.0147	1.83502	2.41525	6.8752	6.02641	6.05196	6.09197	4.6214	6.33783
BolK_1g02470.1	14.5349	15.425	14.7874	11.5897	15.7072	12.9527	13.1675	9.6246	9.56814
BolK_1g02480.1	0	0	6.9e-05	0.012102	0.000196	0.002126	0.012207	0.022415	0.279958
BolK_1g02490.1	1.09738	1.26333	1.514	0.9759	1.01354	1.35928	1.04371	0.695474	0.809506
BolK_1g02500.1	1.84464	1.529	1.17356	3.70681	0.28374	0.966362	3.43823	3.77746	3.12386
BolK_1g02510.1	7.07125	10.46	8.52505	8.6855	11.2309	13.1253	10.3254	8.9668	9.87015
BolK_1g02520.1	26.1106	29.1899	30.5025	26.1564	22.4937	24.2642	23.7978	28.0173	25.0059
BolK_1g02530.1	0	0	0	0	0	0.200213	0.167238	0	0
BolK_1g02540.1	6.30122	3.45062	2.11968	5.03583	5.3822	6.87636	7.9425	4.11949	5.36873
BolK_1g02550.1	28.5784	27.9611	28.4199	25.4983	23.4294	26.6167	21.6722	21.8543	22.2675
BolK_1g02560.3	1.25184	1.83533	1.25286	2.44911	0.923843	1.90312	1.32856	1.84384	1.70046
BolK_1g02560.2	0	0	0	0	0	0	0	0	0
BolK_1g02560.4	0.003687	0.066655	0	0.028134	0	0.06788	0.093698	0.057623	0
BolK_1g02560.1	0	0	0	0.030982	0	0.014929	0.027282	0.039195	0
BolK_1g02570.1	9.70579	14.0967	13.7744	14.9605	15.6793	15.3383	10.2137	17.7958	18.355
BolK_1g02570.2	10.5897	3.76916	6.12504	12.7716	2.27117	4.88584	9.88707	5.66466	1.06279
BolK_1g02580.1	79.5684	28.1415	38.4678	35.3013	50.8617	46.7553	55.3821	57.893	58.7007
BolK_1g02590.1	0	0.082323	0.070516	0.132374	0	0	0.203333	0.065094	0.167279
BolK_1g02600.1	21.5682	27.0793	24.1274	23.1724	21.8327	24.4128	23.1337	19.9119	24.6024
BolK_1g02610.1	65.6501	89.8708	90.7977	90.4339	62.5267	64.9799	68.5869	86.7554	81.647
BolK_1g02620.1	9.92877	8.5844	11.4595	10.1588	6.35764	8.16106	9.00388	9.48902	10.5109
BolK_1g02630.1	19.6083	13.4357	16.5715	19.5811	18.1752	27.0647	32.7243	37.2892	35.0061
BolK_1g02640.1	0	0	0	0	0	0	0	0	0
BolK_1g02650.1	0	0	0	0	0	0	0	0	0
BolK_1g02660.1	1.9733	2.37328	1.51755	1.02201	0.964119	0.787982	1.39107	2.08553	0.540877
BolK_1g02670.1	6.68327	4.81184	3.72462	10.3692	1.87183	20.4173	35.4675	71.6885	170.654
BolK_1g02680.1	12.6263	9.34333	18.6975	8.01177	8.91051	13.6202	16.4095	23.2733	16.286
BolK_1g02680.3	2.11776	3.74399	1.46278	5.65927	3.19391	6.19116	5.42007	5.5961	11.8215
BolK_1g02680.2	3.94583	6.52935	2.08716	6.05657	0.737298	5.56163	6.57156	10.766	5.89804
BolK_1g02690.1	0.110874	0.158383	0	0	0.144578	0.087921	0	0	0.13089
BolK_1g02700.1	0	0	0	0	0	0.051652	0	0	0
BolK_1g02710.1	0	0.036009	0.065967	0	0	0	0.16223	0.215955	0.480213
BolK_1g02720.1	12.4689	18.2308	18.4187	21.055	18.383	15.6876	15.4659	18.2187	15.4678
BolK_1g02730.1	4.34259	4.20697	4.28679	5.12235	2.8574	5.17492	4.86324	7.64861	4.80184
BolK_1g02740.1	5.42603	8.10968	4.97081	6.84159	6.38866	7.90423	5.86096	6.3171	4.21449
BolK_1g02750.1	40.0965	33.5429	38.8012	33.0645	34.4417	36.5921	38.4534	45.4832	44.8675
BolK_1g02760.1	13.8571	13.1953	11.4662	13.9438	13.3266	17.3137	21.3409	19.8019	19.2534
BolK_1g02770.1	3.71552	2.73282	3.37826	3.04801	3.53138	4.47142	8.90095	2.18967	3.44418
BolK_1g02780.1	0	0	0	0	0	0	0	0	0
BolK_1g02790.1	0.278474	0.879821	0.825158	0.164381	0.99299	0.972539	0.683481	0.561566	0.275195
BolK_1g02800.1	0.749856	0.605186	0.381111	0.597441	0.86353	0.468037	1.03486	1.41943	0.807173
BolK_1g02810.1	3.46788	3.02664	2.95551	3.8429	5.12322	3.47667	5.0236	3.90202	3.99182
BolK_1g02820.1	0.686331	0.5865	0.510939	0.569384	1.4954	0.478343	2.16009	1.15109	0.111769
BolK_1g02830.4	4.32383	1.80702	2.2736	1.49017	2.57804	2.96478	0.701741	0.551808	1.12066
BolK_1g02830.1	1.90285	1.09442	0.663652	1.55898	2.21338	1.89523	0.325923	1.32275	1.07363
BolK_1g02830.2	4.61313	5.63208	6.34361	5.25542	7.48406	5.4568	6.12799	4.04173	4.31987
BolK_1g02830.3	1.87364	3.2438	2.68371	4.36702	4.52226	2.86125	1.98592	3.77246	1.55844
BolK_1g02840.1	0	0	0.368776	0	0.076954	0	0.089492	0	0
BolK_1g02850.1	0	0	0	0	0	0	0	0	0
BolK_1g02860.1	0	0	0	0	0	0	0	0	0
BolK_1g02870.1	0	0	0	0	0	0	0	0	0
BolK_1g02880.1	0	0	0	0	0	0	0	0	0
BolK_1g02890.2	0.221475	0.333376	0.518187	0.177305	0.38068	0	0.86916	0	0.717744
BolK_1g02890.1	0.015968	0.045188	0.01288	0.100692	0	0.475436	0.035547	0.170651	0.159896
BolK_1g02900.1	25.5933	24.4368	32.1742	23.4429	51.6279	27.248	39.0558	14.1265	14.7226
BolK_1g02910.1	46.2621	60.5571	72.9853	86.1876	132.28	97.5683	104.213	66.0363	50.4352
BolK_1g02920.1	12.9965	6.5151	13.0379	5.1653	12.6527	13.9392	4.55675	10.6367	14.6346
BolK_1g02920.3	7.72462	6.69406	5.47747	5.00022	1.16193	1.37637	9.23743	2.66974	1.89667
BolK_1g02920.2	2.0073	3.22233	1.19495	5.9781	4.02419	2.83051	6.29012	5.223	0.949197
BolK_1g02930.1	0.054848	0.08745	0.452962	0.184504	0	1.49139	0.166315	0.677761	1.65133
BolK_1g02940.1	3.45453	1.3422	2.59532	2.25942	1.21735	6.39414	5.06832	7.27697	17.858
BolK_1g02950.1	2.40538	2.88392	3.83061	2.67713	6.71716	3.95844	5.29132	3.80501	3.33957
BolK_1g02960.1	1.46385	0.442386	2.35315	0.820882	1.12612	0.397229	1.63276	0.909021	1.38554
BolK_1g02970.1	4.73586	2.46984	3.89608	3.6383	1.97522	2.70478	3.07937	4.99618	2.78952
BolK_1g02980.1	4.43439	4.32522	3.94159	3.61205	2.92219	2.34802	3.62919	3.49541	2.12594
BolK_1g02990.1	0	0	0	0	0	0	0	0	0.065818
BolK_1g03000.1	13.8466	14.8789	14.2497	14.4566	16.6336	14.6116	12.4935	13.2363	11.708
BolK_1g03010.1	2.50318	1.41527	1.12803	0.313126	1.15854	1.27095	1.71982	0.612614	1.87672
BolK_1g03020.1	4.60336	2.09148	3.40529	4.74762	2.87993	5.8366	2.70586	5.92897	9.41024
BolK_1g03030.1	0	0	0	0	0	0	0	0	0
BolK_1g03040.1	22.6787	17.4539	21.2224	20.8844	17.0664	19.1553	19.9812	24.6973	25.0281
BolK_1g03050.1	4.38539	7.80173	6.09708	4.83526	12.7996	6.39859	6.16332	4.14749	3.25645
BolK_1g03060.1	0	0	0	0	0	0	0	0	0
BolK_1g03070.1	5.58533	6.49237	8.65159	7.0736	5.6629	4.08532	4.01301	3.97954	4.0115
BolK_1g03070.2	24.1791	29.677	35.9802	21.0892	25.3756	22.989	27.0057	19.2504	26.6865
BolK_1g03080.1	39.2723	34.5426	41.4048	35.287	34.8421	35.8722	39.4052	30.758	28.1554
BolK_1g03090.1	19.7859	23.3676	22.5036	19.8797	22.5854	18.0706	20.712	15.6817	11.6433
BolK_1g03100.1	0.902571	1.27128	0.723546	1.40349	2.06634	1.21951	0.913966	0.523024	1.72
BolK_1g03110.1	3.49427	6.08948	4.52225	9.83807	12.4923	8.01798	8.9797	10.5501	10.4435
BolK_1g03120.1	0	0	0	0	0	0	0	0	0
BolK_1g03130.1	0	0	0	0	0	0	0	0	0
BolK_1g03140.1	0	0	0	0	0	0	0	0	0
BolK_1g03150.1	0.714732	0.12989	0.356508	0.565936	0.343087	0.373754	0.67497	0.426505	0.086936
BolK_1g03160.1	1.62409	3.22429	7.52286	7.78613	19.894	12.8666	19.9158	8.02031	21.833
BolK_1g03170.1	18.5778	24.0331	21.002	19.568	20.2007	21.8051	22.4872	20.2525	19.7982
BolK_1g03180.2	7.52307	6.69118	1.79973	4.63561	4.60857	5.24677	4.89828	1.75302	4.29437
BolK_1g03180.1	18.1822	20.011	23.049	23.0046	20.9995	19.2924	18.6428	20.3947	14.9694
BolK_1g03190.3	0.174043	0.359093	0.131249	0.09297	0.488698	0.643683	0.702315	0.203021	0.097601
BolK_1g03190.1	0	0	0	0	0	0	0	0	0
BolK_1g03190.2	29.2542	38.5761	31.1827	26.7002	46.434	25.2987	33.3841	14.2877	13.0556
BolK_1g03200.1	0.987378	0.956965	0.476976	0.687151	0.742061	0.699382	1.0311	1.43526	0.856035
BolK_1g03210.1	0	0	0	0	0	0	0	0	0
BolK_1g03220.1	0	0	0	0	0	0	0	0	0
BolK_1g03230.1	0	0	0	0	0	0	0	0	0
BolK_1g03240.1	7.00587	6.30182	5.90824	4.63106	4.51551	5.59797	6.21891	4.90066	5.27352
BolK_1g03250.1	0.999762	0.913658	1.66457	4.03395	1.04197	0.564055	0.843606	0.604019	0.729743
BolK_1g03260.1	0.094708	0.020394	0	0.044735	0	0	0	0	0
BolK_1g03270.1	163.122	211.601	185.458	176.067	152.722	147.523	134.241	112.153	118.305
BolK_1g03280.1	6.26988	5.00532	3.88198	2.61663	5.78554	3.55911	4.89116	2.94047	2.09515
BolK_1g03290.1	1.20486	1.28837	2.63047	1.58923	2.32301	2.79411	0.743818	2.30263	2.53499
BolK_1g03290.2	1.0091	1.37116	1.4585	0	0	2.38741	0.272563	0.555247	1.56072
BolK_1g03290.3	1.75842	0.337269	0.950928	0.249036	1.45859	1.47505	0.221133	0.5539	0.468442
BolK_1g03290.4	1.28346	2.11552	0	0.746263	1.25019	0.582509	0.852665	0	0
BolK_1g03290.5	7.5832	8.1512	11.2709	11.0859	7.08021	6.29465	9.80154	10.6927	8.74123
BolK_1g03300.1	0.222271	0.061107	0.148576	0.028118	0.212525	0	0	0	0
BolK_1g03310.1	0	0	0	0	0	0	0	0	0
BolK_1g03320.1	9.59917	7.34264	8.02646	6.94461	9.12029	8.02411	8.1576	8.50487	6.1481
BolK_1g03330.1	0.017469	0	0.571113	0.608546	0	0	0.413255	0.157707	1.54636
BolK_1g03340.1	0.720947	0.158052	0.107485	0.294484	0.234603	0.130633	0.272856	0	0.175355
BolK_1g03350.1	9.31562	11.0179	12.7963	14.0517	12.9694	11.5479	9.73578	10.2772	10.3825
BolK_1g03360.1	10.6265	13.9469	10.8688	18.9989	13.9373	24.4508	23.2719	16.6709	40.3833
BolK_1g03370.1	76.9227	169.947	120.111	84.0684	100.455	90.3622	89.5215	62.2083	53.7588
BolK_1g03380.1	14.1969	13.0769	13.8436	11.7543	12.763	12.3431	12.6023	12.8877	12.8426
BolK_1g03390.1	15.0824	17.6379	16.5329	18.7813	12.756	13.3609	15.7316	18.1515	13.2086
BolK_1g03400.1	1.20015	0.525221	0.46087	0.811186	1.36824	2.02456	1.49275	0.86025	1.2417
BolK_1g03410.1	0	0.083339	0	0	0.041077	0	0	0	0
BolK_1g03420.1	5.71633	5.11812	6.04648	4.61585	3.78409	3.21875	4.44823	5.01013	2.41636
BolK_1g03430.1	0.027787	0	0	0	0.029285	0	0.020167	0	0
BolK_1g03440.1	0.629137	0	0.299809	0.44916	0.353136	0	0.665216	0	0
BolK_1g03450.1	0	0	0	0	0	0	0	0	0
BolK_1g03460.1	0	0	0	0	0	0	0	0	0.373291
BolK_1g03470.1	98.4028	77.8337	112.796	101.788	86.4251	89.7826	68.9227	101.56	65.4694
BolK_1g03480.1	0.13942	0	0.191479	0	0	0	0	0	0
BolK_1g03480.2	13.4008	11.5229	13.9994	9.00444	14.9368	12.6011	10.6648	13.4584	12.9483
BolK_1g03480.3	4.71859	6.85572	5.39631	11.0373	8.05891	6.07833	5.93915	4.3957	4.00749
BolK_1g03490.1	12.7593	12.6026	13.1743	11.5052	11.5232	10.3839	10.0541	7.13812	6.65822
BolK_1g03500.1	0	0	0	0	0	0.100341	0	0	0
BolK_1g03510.1	10.9643	9.54035	12.039	11.3183	11.124	12.1623	11.6701	12.0166	9.57717
BolK_1g03520.1	21.688	25.9818	27.2967	27.4434	28.4338	22.5395	25.0603	21.7494	21.0885
BolK_1g03530.3	22.8937	21.5748	26.0233	25.2792	20.5059	23.6962	26.0358	23.1079	21.1771
BolK_1g03530.1	0	0	0	0	0	0	0	0	0
BolK_1g03530.2	0	0	0	0	3.77207	1.50967	0	0	0
BolK_1g03540.1	44.8139	44.7268	41.2182	42.9723	34.0598	37.776	41.2195	48.1706	51.4582
BolK_1g03550.1	0	0	0	0	0.009019	0.067576	0	0	0
BolK_1g03560.1	0	0	0	0	0	0	0	0	0
BolK_1g03570.1	0	0.592567	1.18167	0.279034	0.56311	0.315449	0.440286	0.466514	0.407208
BolK_1g03570.2	0.883395	0.914193	0.535432	0.113056	0.137878	0.262898	0.123965	0.497676	0
BolK_1g03580.2	5.98571	7.59857	5.25055	7.29728	4.51153	4.82167	5.00635	6.22964	9.37733
BolK_1g03580.3	9.05389	13.712	11.7958	5.47314	11.1007	7.3636	8.66695	9.46796	9.7831
BolK_1g03580.1	14.2871	16.2167	14.2164	17.273	15.5531	16.1646	15.9305	14.2199	9.54409
BolK_1g03590.1	0	0.057931	0	0.888936	0.399223	0.777447	3.13855	3.9571	10.0451
BolK_1g03600.1	15.0808	13.3623	13.6843	15.2259	15.4183	15.8885	14.5498	14.822	13.8923
BolK_1g03610.1	116.914	75.053	92.8656	102.114	134.856	139.907	150.127	147.917	129.547
BolK_1g03620.1	12.4251	11.8908	15.5991	15.5379	13.5421	22.4361	9.13905	8.81933	10.6798
BolK_1g03620.3	16.5998	17.4095	15.4027	15.779	15.5263	8.68566	13.0674	8.15592	11.6449
BolK_1g03620.2	0	5.45561	1.52414	0	16.5473	5.9938	17.4864	10.8326	3.05866
BolK_1g03630.1	0	0.376379	0	0	0	0	0	0	0
BolK_1g03640.1	0	0	0	0	0	0	0	0	0
BolK_1g03650.1	0	0	0	0	0	0	0	0	0
BolK_1g03660.1	34.388	8.70944	9.56145	26.9069	1.49137	31.445	60.9919	62.1117	56.1234
BolK_1g03670.1	3.04449	1.49984	0.990698	1.65226	0.292796	3.11918	6.574	8.52754	7.70392
BolK_1g03680.1	0.004235	0	0	0.003837	0	0	0	0	0
BolK_1g03690.1	0.344742	0.471758	0.158051	0.748329	0.060282	1.89996	1.1049	1.20736	3.65601
BolK_1g03700.1	2.49031	4.88343	4.00169	2.85499	2.49845	2.37726	1.99726	3.44652	3.20729
BolK_1g03700.2	0.981892	1.7571	0.687009	2.73736	0.85839	1.38542	0.778193	0.713679	0.8544
BolK_1g03710.1	0	0	0	0	0.196849	0	0.142452	0	0
BolK_1g03720.1	226.622	235.934	305.818	277.442	223.355	210.975	217.252	304.287	239.747
BolK_1g03730.1	21.1911	18.8242	19.4761	22.6129	10.7346	19.4491	16.3934	25.1895	27.0573
BolK_1g03740.1	6.26086	5.43226	6.43916	4.16242	4.36233	5.05126	4.78998	4.10636	4.49579
BolK_1g03750.1	3.8521	2.58189	1.5047	3.0705	1.92554	2.85329	2.01785	1.56788	1.71362
BolK_1g03760.1	7.58953	5.73641	6.63541	5.76391	3.05442	11.0178	3.58728	7.34083	15.0051
BolK_1g03770.1	4.22825	4.37313	3.87751	5.18991	3.70866	3.99761	3.01871	3.87867	2.19543
BolK_1g03770.2	7.96006	9.49931	11.6325	9.52116	10.6756	8.98887	9.18155	8.34192	11.5551
BolK_1g03780.1	10.7026	11.364	9.54571	9.79661	5.19262	11.3849	11.2463	18.3391	24.8005
BolK_1g03790.1	5.76371	7.32225	5.57419	5.16064	5.74638	6.11767	7.54961	10.7466	6.87925
BolK_1g03790.2	4.08087	1.96251	2.48982	1.41918	0.512253	1.92323	1.47882	2.07767	0.369464
BolK_1g03800.4	17.8447	5.28495	11.8579	8.91682	6.57038	7.23201	16.1161	13.636	11.9822
BolK_1g03800.1	12.1833	10.8323	4.3078	15.9641	14.4802	8.01424	10.0238	6.75232	19.6303
BolK_1g03800.2	23.3459	9.07745	4.39964	10.1387	15.5166	12.5718	14.8541	10.5565	7.32074
BolK_1g03800.3	35.1184	61.8158	71.9536	68.8573	42.6209	77.8771	54.9089	102.534	82.1198
BolK_1g03810.1	7.82095	7.82867	8.5232	8.96689	5.71619	10.0098	8.84619	10.1128	8.19959
BolK_1g03820.1	0	0	0	0	0	0	0	0.146332	0
BolK_1g03830.1	0	0	0	0	0	0	0	0	0
BolK_1g03840.1	16.9126	18.5027	18.3819	15.6932	11.1444	14.9671	9.98783	12.7107	13.1025
BolK_1g03850.1	0	0.27095	0.184372	0.223014	0.466969	0.251451	0.327024	0.057085	0.116848
BolK_1g03860.2	0.010613	0	0.018772	0	0.009422	0.012645	0.010965	0.04682	0
BolK_1g03860.1	0.25402	0.188302	0.144919	0.106931	0.343038	0.136026	0.134251	0.117488	0.028124
BolK_1g03870.1	7.79122	7.85371	8.51866	10.302	6.77608	6.9965	7.04236	6.2586	5.33853
BolK_1g03880.1	34.0233	37.6687	39.1465	36.7589	46.2133	40.4213	41.0506	31.9901	37.161
BolK_1g03890.1	8.20657	14.1282	18.6307	11.9515	27.0039	20.3505	20.0051	8.3072	6.73889
BolK_1g03900.1	110.166	113.824	114.85	110.894	140.177	165.949	170.928	189.397	206.055
BolK_1g03910.1	0.448577	0.342387	0.505011	0.295994	0	0.184797	0.584236	0	0
BolK_1g03910.2	12.6097	18.6134	20.1623	10.9879	17.7613	9.76662	14.5551	3.31926	6.74308
BolK_1g03910.3	43.8944	42.6871	39.191	26.4374	36.1792	37.6321	38.075	47.0921	40.5457
BolK_1g03920.1	14.4964	11.0123	14.1288	10.5697	14.5769	12.5592	12.674	13.8794	11.0611
BolK_1g03920.2	0.003229	0	0	0	0	0	0	0.003156	0
BolK_1g03930.1	1.342	1.63566	1.40854	3.03016	1.06251	1.87234	1.23666	2.26071	2.12378
BolK_1g03930.2	0.66126	1.3468	1.44337	1.3504	1.42874	0.786969	1.15107	2.45413	2.36734
BolK_1g03930.3	0.734238	0.437685	0.602557	0	0	0.656233	0.27013	0	0
BolK_1g03940.1	0	0	0	0	0	0	0	0	0
BolK_1g03950.1	4.08109	2.76395	4.14744	2.63305	4.3007	3.67954	3.71816	1.79797	2.59882
BolK_1g03960.1	26.3753	28.0562	28.8901	27.9488	36.5684	32.1356	31.7991	23.1513	27.4354
BolK_1g03970.1	25.558	22.2442	22.9708	23.9275	19.0008	25.6399	22.3532	23.1675	23.8531
BolK_1g03980.1	10.4291	9.5953	9.47152	7.45871	10.5308	9.59051	10.2447	8.7509	8.74723
BolK_1g03990.1	20.5933	18.3625	19.7791	18.5699	22.3016	29.0333	28.7463	24.4423	43.9326
BolK_1g04000.1	0.03483	0	0	0	0.015662	0.110691	0	0	0.491735
BolK_1g04010.1	17.9305	17.9168	17.4559	14.9226	11.0713	15.6271	13.3201	15.2204	13.9137
BolK_1g04020.1	2.44409	0.656289	1.73128	0.045925	0.411396	0.462449	0.692911	0.918245	2.37267
BolK_1g04020.2	2.74774	1.45781	1.63671	2.42154	0.100315	1.54035	1.52691	2.1172	0.681702
BolK_1g04020.3	0.327438	0.65196	0.095091	0.190016	0.296023	1.12197	1.2473	1.35286	2.84932
BolK_1g04030.1	0.964801	0.553823	1.09278	1.82343	1.36129	7.49599	6.5896	6.10976	46.9653
BolK_1g04040.2	10.8238	4.33785	3.08012	4.28815	1.89493	3.15815	6.48421	11.5361	3.61188
BolK_1g04040.1	5.51174	13.0827	14.1929	10.9939	12.2241	10.3349	9.03766	4.95298	11.0663
BolK_1g04050.1	2.68017	2.07164	3.32023	2.04536	2.14656	1.98036	1.25206	0.962883	1.67877
BolK_1g04060.1	3.31461	7.78577	6.23477	6.04496	4.32471	7.94474	5.59145	11.0247	16.271
BolK_1g04060.2	0.06314	0.505516	0	0	0	0	0	0.568978	1.948
BolK_1g04060.4	0.248842	0.271676	0.025179	1.94583	0.071272	0.585155	0.94821	1.92626	1.41755
BolK_1g04060.3	6.66058	3.72838	6.8845	7.19141	5.72565	5.18739	8.51204	8.97565	10.2338
BolK_1g04070.2	234.435	253.836	227.199	236.126	270.326	311.543	330.137	358.915	250.618
BolK_1g04070.1	3.55374	3.02631	2.32834	3.30205	3.3911	5.72457	4.50683	6.17404	20.6948
BolK_1g04080.1	0	0	0	0	0	0	0	0	0
BolK_1g04090.1	0	0	0	0	0	0	0	0	0
BolK_1g04100.1	28.4873	31.6836	26.2709	35.0278	31.4269	39.774	27.2126	36.9738	36.2022
BolK_1g04110.1	1.35077	1.36244	1.1962	0.294714	0.886433	1.35256	0.91892	0.779055	1.31715
BolK_1g04120.1	0	0	0	0	0	0	0	0	0
BolK_1g04130.1	0	0	0	0.198587	0	0.06292	0.209712	0	0
BolK_1g04140.1	5.9775	6.30734	6.33877	5.7414	6.05703	5.57707	5.84985	3.95962	4.12863
BolK_1g04150.1	0	0	0	0	0	0	0	0	0
BolK_1g04160.1	126.774	122.712	123.771	152.807	124.475	119.214	112.054	118.127	109.889
BolK_1g04170.1	0	0	0	0	0.013177	0	0	0	0
BolK_1g04180.1	5.0202	3.67205	4.50419	17.1328	23.0237	24.8578	23.0331	17.4667	20.336
BolK_1g04190.1	0.479029	1.1996	4.08096	2.99248	0.688549	0.860305	1.02564	2.09457	1.68524
BolK_1g04200.1	34.2069	36.3109	33.0361	28.5471	32.1005	27.1195	28.2268	23.7431	25.1572
BolK_1g04210.1	2.39517	1.07365	0.774696	3.2454	2.45602	6.14321	10.0838	6.7309	8.22466
BolK_1g04220.1	0	0	0	0	0	0	0	0	0
BolK_1g04230.1	0	0	0	0	0	0	0	0	0
BolK_1g04240.1	19.852	18.384	19.7589	17.7537	17.5544	15.4714	14.1734	14.212	21.6919
BolK_1g04250.1	7.18969	7.63982	6.38176	9.1081	7.06067	8.13029	9.35687	10.9054	12.0042
BolK_1g04260.1	0	0	0	0	0	0	0	0	0
BolK_1g04270.1	0	0	0	0	0	0	0	0	0
BolK_1g04280.1	748.286	973.205	814.897	1151.34	854.446	803.746	750.509	890.166	756.455
BolK_1g04290.1	31.9092	35.6216	27.5297	34.2719	27.2028	31.2379	41.6143	50.3908	44.9617
BolK_1g04300.1	0.290002	0.22802	0	0.148205	0.125648	0.084562	0.203468	0	0
BolK_1g04310.1	2.94248	4.19344	5.46073	8.22247	6.41439	7.99582	8.27137	12.9698	10.1398
BolK_1g04320.1	0	0	0	0	0	0	0	0	0
BolK_1g04330.1	0	0	0	0	0	0	0	0	0
BolK_1g04340.1	0	0.148206	0	0	0	0	0	0	0
BolK_1g04350.1	4.92643	4.86029	5.88691	5.67216	4.43303	3.31469	2.93457	4.1585	3.30818
BolK_1g04360.1	9.22226	9.83325	13.875	17.2668	19.5715	15.1885	12.8616	13.7928	18.0146
BolK_1g04370.1	6.37806	8.58943	11.4722	14.6417	9.90658	13.7899	16.7909	20.198	15.2917
BolK_1g04380.1	62.5464	72.9794	62.7855	83.3599	82.4887	86.1705	95.0481	92.0854	82.3255
BolK_1g04390.1	13.9794	13.6224	22.5575	15.4051	14.3203	11.3953	17.2934	11.2011	10.6593
BolK_1g04400.1	0	0	0	0	1.13811	1.86708	1.04154	0	0
BolK_1g04410.1	0.157237	0	0	0.021323	0.13281	0.217273	0.149611	0.095165	0.052862
BolK_1g04420.1	0	0	0	0	0	0	0	0	0
BolK_1g04430.1	0.022967	0.041658	0.023611	0.105699	0.218844	0.106247	0.282771	0.172609	0
BolK_1g04440.1	0.658776	0.551226	0.455652	0.649925	0.571639	0.59977	0.249076	0.568976	0.231892
BolK_1g04450.1	0.02659	0.093572	0.084886	0	0.043014	0.895641	0.684615	1.8355	2.17278
BolK_1g04450.2	0	0.181872	0	0	0	0	0.331664	1.21998	1.79945
BolK_1g04450.3	0.824248	0.392188	1.08696	1.28904	1.26575	1.092	1.83794	0.49503	2.31165
BolK_1g04460.1	132.02	159.382	159.307	145.668	122.435	115.42	112.517	104.559	109.384
BolK_1g04470.1	15.4482	11.0123	8.31368	10.6646	14.9248	9.8187	10.0581	10.0676	7.18053
BolK_1g04480.1	0.359326	4.25508	10.1702	4.30243	6.17182	5.23044	8.96668	6.81122	6.21508
BolK_1g04490.1	6.63191	8.03086	6.92412	3.23429	5.7125	6.69072	0.808724	0.186318	9.68252
BolK_1g04490.2	8.99085	9.96473	8.79083	13.4608	9.40654	7.6297	13.6955	15.7501	7.60429
BolK_1g04500.1	21.4128	27.903	29.9273	23.7607	33.3774	34.3947	29.9473	17.6456	17.7536
BolK_1g04510.1	105.019	104.83	93.498	152.765	83.9578	130.777	116.558	186.257	157.086
BolK_1g04520.1	0	0.079134	0	0	0	0.234743	0.160906	0.181686	0.296763
BolK_1g04530.1	114.549	76.0353	77.7718	134.928	146.819	153.571	142.536	122.782	179.894
BolK_1g04540.1	0	0	0	0	0	0	0	0	0
BolK_1g04550.1	0	0	0	0	0	0	0	0	0
BolK_1g04560.1	0	0	0	0	0	0	0	0	0
BolK_1g04570.2	2.6674	2.67227	0.058773	6.1912	3.81646	0.082323	0.030475	0.003661	2.69278
BolK_1g04570.3	0	0.489756	0	1.07537	0.63424	0	0	0	0
BolK_1g04570.4	2.11258	0.403355	6.53579	0.820528	0	1.14072	2.20374	0	0.823492
BolK_1g04570.5	2.07272	3.53142	4.04676	2.67529	6.61212	4.56742	4.72474	2.33109	3.39271
BolK_1g04570.1	4.72819	5.70142	2.1099	1.83266	2.60299	4.69107	1.89902	4.67629	3.03639
BolK_1g04580.1	1.48886	0.724876	0.82866	0.051696	1.07358	2.08526	2.33351	0.615359	1.25572
BolK_1g04590.1	6.53185	7.42532	4.21814	4.30751	3.94127	3.46081	3.81	3.57126	5.23786
BolK_1g04600.1	0	0	0	0	0	0	0	0	0
BolK_1g04610.1	0	0	0	0.005745	0	0	0	0	0
BolK_1g04620.1	1.36144	0.733091	0.968174	0.868001	0.030996	0.491044	0.425094	0.734137	1.21319
BolK_1g04630.1	0	0	0	0	0	0	0	0	0
BolK_1g04640.1	16.7095	20.2375	17.6117	19.2709	23.9486	21.4327	23.454	14.8184	10.9113
BolK_1g04650.1	32.563	33.2867	29.4458	29.6137	33.1156	33.3787	31.0473	29.4469	29.5835
BolK_1g04660.1	54.4433	52.6184	49.6298	49.5838	59.6179	42.5435	53.8954	39.1135	44.4001
BolK_1g04670.1	0	0	0	0	0	0	0	0	0
BolK_1g04680.1	19.7281	21.9707	18.8565	17.9032	17.7308	16.8189	16.7359	16.2275	13.0568
BolK_1g04690.1	0	0.041583	0	0	0	0	0	0	0
BolK_1g04700.1	0	0	0	0	0	0	0	0	0
BolK_1g04710.1	6.6716	4.96256	4.44812	3.70898	3.10977	2.09976	3.28819	2.6009	2.41548
BolK_1g04720.1	0.534496	1.78493	1.06285	1.86154	1.63826	0.483415	1.55265	0.297964	0.674316
BolK_1g04730.1	0	0	0	0	0	0	0	0	0
BolK_1g04740.1	0	0	0	0	0	0	0	0	0
BolK_1g04750.1	14.6158	11.0274	16.0281	21.649	21.1801	18.8695	18.0797	21.1107	22.5443
BolK_1g04760.1	11.0862	12.575	13.5463	16.2156	17.3186	13.7458	14.9014	16.4482	16.1566
BolK_1g04770.1	0	0	0	0	0.064493	0	0	0	0
BolK_1g04780.1	0.017169	0	0	0.123488	0	0.05854	0.02671	0	0.059488
BolK_1g04790.1	8.40137	6.88439	8.08415	9.19697	8.99334	10.8622	11.0897	10.0388	13.8743
BolK_1g04800.1	0	0	0	0	0	0	0	0	0
BolK_1g04810.2	3.34187	5.08098	1.89885	3.39267	2.67004	4.76087	2.95223	3.09551	5.38714
BolK_1g04810.3	0.216383	0.439313	1.69565	1.46988	1.13535	0.624263	1.30963	3.15693	0.74644
BolK_1g04810.1	10.3848	9.02211	10.7058	8.25523	8.83666	8.12399	7.43033	7.14258	6.56011
BolK_1g04820.1	14.0378	22.8249	19.6477	19.49	17.3443	13.9517	12.9483	11.3754	13.3359
BolK_1g04830.1	0.032655	0.044514	0	0.065514	0.137088	0.155636	0.275409	0.214763	1.00882
BolK_1g04840.1	8.75069	8.94533	8.92874	7.40937	8.33324	8.86037	8.06045	8.7928	6.57996
BolK_1g04850.1	1.89262	0.724507	0.783048	1.62188	0.838916	0.503715	2.32117	1.22093	3.82098
BolK_1g04850.2	0.0085	1.38542	0.866302	0.067387	2.05275	0.875252	0.51261	0	0
BolK_1g04850.3	2.50356	1.71334	3.34702	2.56264	2.34777	3.36633	1.98571	2.79466	1.82617
BolK_1g04860.1	65.2919	78.1431	84.1611	71.5277	70.0163	68.2138	55.7662	70.0074	66.61
BolK_1g04870.4	2.43652	0.037021	0.13533	0	0	0.708498	3.77635	0.228704	0.017986
BolK_1g04870.1	1.2935	4.51253	5.39498	3.78233	5.95041	4.2745	2.746	4.91748	10.795
BolK_1g04870.3	5.80057	4.62777	3.74303	4.80251	2.17655	3.83963	1.87699	4.28922	1.44761
BolK_1g04870.2	0	0	0	0.069003	0.016213	0.118696	0	0.042936	0
BolK_1g04880.1	43.7775	51.0913	49.4606	52.7327	44.2109	45.4579	40.1396	39.7929	40.2967
BolK_1g04890.1	23.5877	29.9223	30.4782	26.9673	30.937	27.4457	23.7084	22.8237	24.1992
BolK_1g04900.1	44.2684	41.112	49.3961	39.0647	33.4899	42.41	31.4719	40.4443	43.3344
BolK_1g04910.1	0	0	0	0	0	0	0	0	0
BolK_1g04920.1	4.41716	5.60056	4.79571	5.51766	6.13441	4.84862	4.4335	3.19285	3.06873
BolK_1g04930.1	8.15096	8.75089	6.34365	15.9465	11.3127	14.5718	12.8228	14.2786	13.8696
BolK_1g04940.3	0.446444	0.966617	4.6682	5.83426	11.2421	3.99415	4.78432	4.49556	0.007746
BolK_1g04940.1	2.27927	4.51961	6.44933	8.86721	7.01583	9.63196	10.2805	6.84697	14.0767
BolK_1g04940.2	2.16605	3.04168	6.75964	8.80189	5.53137	7.93453	8.80655	10.0152	7.13009
BolK_1g04950.1	0	0	0	0	0	0	0	0	0.316803
BolK_1g04960.1	1.90186	2.55871	3.1608	3.28753	1.95285	1.12857	1.22212	2.12538	2.94066
BolK_1g04960.2	1.53518	1.13973	2.64973	2.44066	1.46692	1.18134	1.18941	1.45425	0.896388
BolK_1g04970.1	103.717	89.9152	82.2129	59.0918	60.296	56.6855	58.2811	47.2902	42.1409
BolK_1g04980.1	30.742	35.8573	36.5142	39.6033	39.5641	38.6898	34.0008	28.746	27.2665
BolK_1g04990.1	0.843139	0.71776	1.80885	0.911271	0.487206	0.647575	0.201393	0.604099	0.100402
BolK_1g05000.1	16.1299	15.9118	12.6567	8.39131	31.9753	14.1275	14.9969	4.17539	10.0724
BolK_1g05010.1	31.4139	31.1269	35.9941	44.9587	28.0837	53.3538	44.875	65.1201	63.3008
BolK_1g05020.1	28.3324	22.0517	22.5132	22.091	26.4899	21.434	25.4047	20.3487	21.7467
BolK_1g05030.1	0	0	0	0	0	0	0	0	0
BolK_1g05040.1	0	0	0	0	0	0	0	0	0
BolK_1g05050.1	15.8443	23.8913	25.7062	24.9921	20.5389	17.0234	13.9374	15.2112	11.5513
BolK_1g05060.1	9.68351	8.55704	9.57638	8.29615	8.62561	8.67706	7.13948	9.07906	9.17915
BolK_1g05070.1	13.16	23.2444	27.9405	30.9685	38.2292	45.7563	50.7633	48.8907	92.016
BolK_1g05070.2	3.03013	1.14546	2.05159	3.8103	4.12772	5.66258	6.41822	4.02343	7.58748
BolK_1g05080.1	0	0	0.096148	0.08735	0	0	0.094286	0	1.53126
BolK_1g05090.1	0	0	0	0	0	0	0	0	0
BolK_1g05100.1	2.96364	1.97918	2.50777	1.84364	6.18416	4.29113	3.29439	3.294	4.89033
BolK_1g05110.1	38.7177	35.7928	31.6505	41.9749	26.0467	45.5777	43.042	66.2122	82.7561
BolK_1g05120.1	30.207	34.5958	22.651	19.9684	36.0761	33.6753	26.0219	28.2144	22.3221
BolK_1g05120.2	15.167	11.7355	23.2142	20.3083	8.52196	12.5031	20.669	17.8613	19.9738
BolK_1g05130.1	7.45112	5.30023	4.86691	7.55422	5.73822	5.40908	5.92693	5.67385	4.48934
BolK_1g05130.2	4.93323	7.25034	7.3521	6.33358	10.9915	6.77726	5.78511	6.69212	3.65388
BolK_1g05140.1	5.44044	5.70384	5.20916	6.95467	5.86471	7.41863	7.24269	5.84867	7.58744
BolK_1g05150.1	2.64122	2.62528	1.79047	2.55386	1.62305	5.2192	4.98984	6.51827	5.41281
BolK_1g05160.2	4.67535	5.11219	8.17605	9.32124	3.49514	7.54497	8.10491	14.8682	13.4785
BolK_1g05160.1	0.617289	0.889793	1.20161	1.7904	0	0.835544	0.750682	1.54574	0
BolK_1g05170.1	11.0638	3.5944	5.40667	14.6262	9.35241	17.3731	9.22279	20.7558	14.8534
BolK_1g05170.2	3.18101	1.14065	2.10944	0.799923	0.460278	0	1.48612	4.17642	4.04592
BolK_1g05170.3	1.83355	3.38128	1.37549	7.64806	5.58087	7.77816	2.55986	2.45876	2.82456
BolK_1g05180.1	10.4516	6.49797	5.05401	7.73076	3.48623	8.69083	13.7861	9.63497	8.8923
BolK_1g05190.1	2.41326	2.38031	3.19082	4.03405	6.72551	8.50367	12.1345	9.04261	10.9903
BolK_1g05200.1	17.3418	17.3026	21.2638	18.3599	12.4721	13.0433	11.331	14.1872	13.5588
BolK_1g05210.1	8.03848	10.7356	10.6159	11.4821	10.0617	8.33452	9.65942	6.86689	7.07836
BolK_1g05210.2	0.978117	0.959293	1.89815	0.062074	0.967414	0	0.53409	1.31116	0.696715
BolK_1g05220.1	12.6868	10.0467	11.5435	10.8839	9.13382	7.51129	9.50516	10.5443	4.54459
BolK_1g05230.1	110.027	133.717	98.6819	135.151	85.2184	97.1958	77.2871	87.983	87.3009
BolK_1g05240.1	0	0	0	0	0	0	0	0	0
BolK_1g05250.1	0	0	0	0	0	0	0	0	0
BolK_1g05260.1	0.241327	0.665279	1.41021	0.507658	1.04619	0.684529	0.415539	0.347124	0
BolK_1g05270.1	0	0.259316	0	0.174213	0.395556	0.611157	0.771485	0.727201	0.839418
BolK_1g05280.2	0.286946	0.123703	0.31458	10.907	8.85988	13.5475	11.9951	25.99	21.7201
BolK_1g05280.1	4.94602	5.11247	9.7117	51.735	65.5099	76.5463	114.869	64.5616	75.8893
BolK_1g05290.1	13.0274	12.4911	14.1842	13.1895	12.0311	9.5274	12.7706	10.6476	9.13403
BolK_1g05300.1	0	0	0	0	0	0	0	0	0
BolK_1g05310.1	3.33317	4.4793	3.87392	3.24443	5.53097	4.08347	4.84723	3.47504	3.62992
BolK_1g05320.1	3.67445	4.17516	5.31275	5.02616	6.67288	4.75115	5.4568	2.7274	4.42446
BolK_1g05330.1	25.6359	21.5685	24.7769	18.3194	18.42	16.374	22.0742	20.5348	29.3728
BolK_1g05340.1	0	0	0	0	0	0	0	0	0
BolK_1g05350.1	0	0	0	0	0	0	0	0	0
BolK_1g05360.1	1.08016	1.11535	1.17728	0.888889	0.23319	0.53284	1.37697	0.829505	2.19282
BolK_1g05370.1	18.5058	18.9218	20.2411	17.5815	18.4188	16.7434	16.5926	17.5851	16.4214
BolK_1g05370.2	1.24277	0.099472	1.08354	0.114936	0.106516	0.152733	0.135851	0.049905	0.567039
BolK_1g05380.1	3.06592	2.63925	2.72451	2.16601	2.47668	4.00925	3.08039	2.69199	2.95262
BolK_1g05390.1	1.234	1.87946	1.39564	4.13057	3.00867	2.88621	2.54878	1.75742	1.37306
BolK_1g05400.1	0	0	0	0	0	0	0	0	0
BolK_1g05410.1	3.1873	8.06538	10.175	11.593	8.88253	14.0633	12.4302	15.9373	16.6674
BolK_1g05420.1	32.4671	29.2589	26.9849	23.5979	25.6848	25.1582	26.3736	25.5234	24.4329
BolK_1g05430.1	159.919	135.058	130.949	149.02	113.625	144.81	123.482	153.93	126.582
BolK_1g05440.1	1.55293	0.608298	0.722124	0.912265	1.03386	1.80785	1.61001	2.1045	2.56647
BolK_1g05450.1	4.12768	2.59423	3.01729	3.91668	5.44457	3.52624	3.33735	4.11061	3.9541
BolK_1g05450.2	0	1.19407	2.15198	1.16063	0	1.28375	1.26464	0.507857	1.54674
BolK_1g05460.1	0	0	0	0	0	0	0	0	0
BolK_1g05470.1	0	0	0	0	0	0	0	0	0
BolK_1g05480.1	0	0	0	0	0	0	0	0	0
BolK_1g05490.1	4.24312	5.7527	6.24672	3.79865	7.40166	6.76045	7.35938	5.11813	5.04792
BolK_1g05500.1	38.221	33.0579	37.6643	44.6023	43.105	61.83	64.5365	82.9846	103.601
BolK_1g05510.1	10.6291	8.06104	11.6761	9.79359	10.0903	13.8309	12.3893	12.1475	7.84768
BolK_1g05510.2	4.94454	4.84314	2.96024	3.70426	6.46118	5.67198	9.91011	10.8837	12.1089
BolK_1g05520.1	43.8396	33.4872	37.7408	36.2235	40.6219	39.5291	37.6041	36.7437	38.106
BolK_1g05530.1	9.91275	9.25774	10.7845	11.268	11.5799	9.59097	9.75894	9.18796	8.36999
BolK_1g05540.1	14.8618	13.8917	13.2876	12.5719	12.571	11.2476	12.7679	12.4343	10.866
BolK_1g05550.1	2.79901	3.12157	3.28818	3.2822	2.63687	3.90656	3.04626	4.03263	3.63655
BolK_1g05560.1	0	0	0.209482	0	0	0	0	0	0
BolK_1g05570.1	7.5942	3.67966	5.65527	5.61905	1.99934	5.74186	4.24708	8.99165	6.72292
BolK_1g05580.1	7.42492	7.86188	7.53928	8.45107	7.71472	7.1825	7.52851	8.67998	7.77539
BolK_1g05590.1	0	0	0	0	0	0	0	0	0
BolK_1g05600.1	0	0	0	0	0.02503	0	0	0	0
BolK_1g05600.2	0.129482	0.40367	0.418374	0.085653	0.470373	0.269325	0.44639	0.289708	0.407605
BolK_1g05610.1	27.3542	27.6425	30.9935	27.3209	31.8568	29.0196	31.5562	29.8729	32.8799
BolK_1g05620.1	7.88318	2.8138	2.55643	3.10909	0.689528	7.07633	7.22994	4.77306	11.4051
BolK_1g05630.1	1.21487	2.86914	2.00225	2.69902	2.89285	4.19822	1.54069	1.00742	3.43961
BolK_1g05630.2	4.00072	4.31575	4.17126	3.4983	4.53209	3.65794	5.57603	4.5817	2.03877
BolK_1g05640.1	23.5871	27.3223	27.4539	20.1813	28.8957	19.9778	20.5763	12.5574	8.49861
BolK_1g05650.1	0.424135	0.466179	0.530842	0.178712	0.734595	0.458432	0.359178	0.296854	0.114833
BolK_1g05660.1	17.3694	15.0222	19.7325	15.0435	17.2617	16.3081	16.1718	14.3359	16.9164
BolK_1g05670.1	7.82364	9.89522	8.30228	7.49062	8.57115	6.90487	7.10215	5.71144	9.0164
BolK_1g05680.1	0.092137	0	0.08173	0.080857	0.145315	0.305089	0.042205	0.407162	0.209167
BolK_1g05690.1	21.6184	14.8521	19.3269	20.883	23.154	39.0402	39.7661	44.4277	86.788
BolK_1g05700.1	8.11556	9.51688	7.67495	10.0085	6.88612	7.34476	9.4617	10.9736	6.13105
BolK_1g05710.1	2.3126	1.28176	1.28548	1.44885	2.07049	2.1452	2.14217	1.1663	1.10683
BolK_1g05720.1	1.81862	0.953171	1.03309	1.38516	1.18758	1.66638	2.42452	0.785011	1.37818
BolK_1g05730.1	0	0	0.425854	0	0	0.138103	0.148211	0	0
BolK_1g05740.1	0	0	0.101638	0	0	0	0	0	0
BolK_1g05750.1	0	0	0	0	0	0	0	0	0
BolK_1g05760.1	101.514	147.566	135.185	109.632	136.706	96.6117	109.941	72.0069	43.3545
BolK_1g05770.1	57.9836	69.764	66.6702	58.4006	62.4556	46.5061	49.2827	53.009	43.6871
BolK_1g05780.1	3.57005	4.17601	0	2.75623	4.87952	3.10282	6.93934	4.65715	5.75665
BolK_1g05780.2	11.9855	11.6998	14.8746	15.3277	15.0447	14.7472	16.6407	16.417	12.4691
BolK_1g05790.4	2.55749	4.43935	3.59595	2.6173	3.84233	2.1845	3.94572	2.68078	1.3964
BolK_1g05790.1	0.407648	1.30045	0.931686	1.55014	2.38781	1.05699	1.038	1.99529	2.91928
BolK_1g05790.2	1.55881	0.606345	1.04209	2.43538	2.36582	2.4548	0.75912	1.27683	0.687469
BolK_1g05790.3	0.548097	0.858719	0.757847	0.800442	0.46966	0.128342	1.24114	1.60434	0.134044
BolK_1g05800.1	1.20295	0.932407	1.0334	3.5303	4.3932	0.033898	0.336985	1.7741	0.954547
BolK_1g05800.2	5.3671	4.61704	7.87597	4.86031	5.55724	5.30024	7.15989	3.79489	3.2852
BolK_1g05800.3	22.7889	21.6932	18.2231	15.4183	12.4822	18.5171	20.8269	24.3758	20.4349
BolK_1g05810.1	9.95991	9.60822	10.6173	8.75421	10.1143	7.92239	8.56442	9.04141	7.67634
BolK_1g05820.1	3.90499	2.38924	2.61243	4.38763	3.44123	4.20436	6.32106	4.50387	9.52554
BolK_1g05830.1	0.555498	0.257117	0.598972	0.48274	0.272998	0.138926	0.227587	0.219974	0.200207
BolK_1g05840.1	5.38311	4.41521	8.52203	4.50716	6.96461	5.83639	4.25163	5.06255	4.18271
BolK_1g05850.1	3.49755	7.31088	3.04384	4.38735	14.8536	21.1645	23.3373	20.8618	37.5287
BolK_1g05850.2	3.40188	5.67626	9.7557	3.72609	9.34736	16.047	36.3788	12.8307	18.554
BolK_1g05850.3	9.64548	0.07085	0.028778	11.6871	0.024893	4.12743	3.6601	23.849	40.4463
BolK_1g05860.1	0	0	0	0	0	0	0	0	0
BolK_1g05870.1	0	0	0	0	0	0	0	0	0
BolK_1g05880.1	9.43073	14.8019	11.7862	12.873	13.532	11.0122	12.3386	10.0706	9.17084
BolK_1g05890.1	5.92393	6.63828	8	4.66394	8.64925	4.03722	4.28935	3.43795	2.42673
BolK_1g05890.2	5.31794	8.36826	5.25823	4.44912	7.24861	6.0103	4.57835	3.62545	3.91962
BolK_1g05900.1	0	0	0	0.136684	0.040437	0	0.133838	0.053601	0
BolK_1g05910.1	0	0	0	0	0	0	0	0	0
BolK_1g05920.1	1.27462	1.51516	2.1139	1.75259	1.57414	1.3878	1.36969	2.12832	1.93138
BolK_1g05930.1	0.165774	0.487719	0.473626	0.570504	0.551999	0.64908	0.364143	0.767744	0.645363
BolK_1g05940.1	60.2795	62.8209	63.4224	64.9917	69.0957	66.0263	65.7452	53.0344	55.2764
BolK_1g05950.1	48.6788	29.8223	34.1472	36.9301	39.0246	29.9249	27.5553	24.5849	26.0898
BolK_1g05950.2	1.39444	1.30169	0.615343	1.69747	0.145517	1.21956	1.33395	1.45726	0.518768
BolK_1g05950.3	2.76704	2.20149	3.62884	2.58102	1.37029	2.67915	3.14029	2.24317	2.151
BolK_1g05960.1	17.1461	18.8686	21.2178	19.889	21.0748	19.4493	18.0107	15.6081	15.0571
BolK_1g05960.2	0	0	0	0	0	0	0	0	0
BolK_1g05970.1	0.715825	0.469122	1.60106	1.13971	0.780446	3.73444	2.70465	6.62376	22.4123
BolK_1g05980.1	25.5511	15.696	20.9044	16.0835	31.5847	21.3493	25.5346	22.6766	40.2148
BolK_1g05990.1	16.7352	15.4785	16.5054	14.5926	16.7549	17.0503	17.9926	12.6307	13.3433
BolK_1g06000.1	0.043353	0	0	0	0.03704	0	0	0	0
BolK_1g06010.2	53.1724	24.9642	48.558	42.126	17.7864	41.5136	62.316	68.2317	32.6291
BolK_1g06010.1	114.92	113.423	97.5215	91.8256	121.31	118.792	100.445	134.687	175.908
BolK_1g06020.1	6.26914	4.49362	3.29325	4.27327	2.73268	6.82556	8.31497	10.7836	14.7279
BolK_1g06030.1	0	0	0	0	0	0	0	0	0
BolK_1g06040.1	0	0	0	0	0	0	0	0	0
BolK_1g06050.1	1.73938	5.00416	0.499188	2.47268	3.4163	4.47816	4.57074	4.18701	2.50222
BolK_1g06050.2	1.88515	3.74275	4.20165	5.43234	9.66019	2.94128	5.6492	4.24693	6.87841
BolK_1g06060.2	0.131255	0.28527	0.020178	0.630913	0.073948	1.3189	1.08157	2.39568	1.97851
BolK_1g06060.1	0	0	0	0	0	0	0	0	0
BolK_1g06070.1	0	0	0	0	0.030699	0.038332	0.149828	0.084496	0.037516
BolK_1g06080.1	0.304717	0	0	0	0	0.368185	0	0	0.568019
BolK_1g06090.1	0	0	0	0	0	0	0	0	0
BolK_1g06100.1	8.21709	7.99981	11.1067	16.4537	10.1261	11.1294	6.12768	10.3024	10.6983
BolK_1g06110.1	0	0	0	0	0	0.347148	0.066071	0.138263	0
BolK_1g06120.1	283.569	236.886	267.7	153.984	327.513	381.476	367.748	369.326	316.358
BolK_1g06120.2	16.3376	27.8635	27.7652	9.35163	34.8572	49.336	27.6198	8.42832	6.03083
BolK_1g06130.1	19.8531	22.0221	17.7415	17.9961	13.3157	13.5045	20.6182	17.7823	15.9894
BolK_1g06140.1	3.00774	3.48975	4.41869	4.88623	3.83722	3.33477	3.06064	4.91434	2.50517
BolK_1g06150.1	51.6329	47.2627	49.1609	54.5162	45.8666	45.402	43.7536	48.6818	40.0871
BolK_1g06160.1	18.239	16.0756	17.8969	20.7512	20.8595	21.5721	21.4716	21.9907	17.1899
BolK_1g06170.1	0	0	0	0	0	0	0	0	0
BolK_1g06180.1	3.13585	4.90896	2.08139	3.05092	1.6955	2.2933	1.97901	2.20104	2.08644
BolK_1g06190.1	7.90692	6.41285	7.51726	11.1997	6.60725	6.44669	7.06459	10.5994	8.32871
BolK_1g06200.1	10.3101	12.4271	8.53597	6.9642	12.3706	20.166	16.7105	7.63399	14.2967
BolK_1g06210.1	13.4696	9.28903	11.5063	12.0652	15.7304	8.15219	10.2653	21.5463	7.38789
BolK_1g06220.1	10.0439	7.8066	7.49777	11.5223	10.5246	11.1295	8.75923	12.3286	14.7837
BolK_1g06230.1	0	0	0	0	0	0	0	0	0
BolK_1g06240.1	0	0	0	0	0	0	0	0	0
BolK_1g06250.1	0	0	0	0	0	0	0	0	0
BolK_1g06260.1	0.466188	1.3421	1.06143	1.33311	0.913539	0.530861	1.09883	0.509901	0.820186
BolK_1g06270.1	0	0	0	0	0	0	0	0	0
BolK_1g06280.1	0.531428	0.148885	0.181827	0.734074	0.071279	0.689507	0.211413	0.375259	0
BolK_1g06280.2	0.816014	2.31776	1.34432	1.22154	6.27239	1.17284	1.57584	0.729501	1.38559
BolK_1g06290.1	8.84007	6.95488	7.452	8.01236	6.38533	8.00131	5.88516	9.79513	9.07132
BolK_1g06300.1	3.25611	3.77138	5.45274	4.75911	6.63028	5.37642	4.24171	2.84205	4.42345
BolK_1g06310.1	34.7814	19.5342	38.9771	19.8471	22.8723	23.6836	31.2911	27.744	36.9813
BolK_1g06310.2	81.1457	83.126	85.5908	90.2375	83.2287	87.9267	76.8618	76.8606	85.8156
BolK_1g06320.1	0	0	0	0	0	0	0	0	0
BolK_1g06330.1	6.64487	6.10353	4.27738	4.79	2.27448	3.69762	3.07072	5.50799	4.03982
BolK_1g06340.1	18.8889	26.0426	21.5376	22.4174	15.329	22.0511	23.6515	18.7281	16.8077
BolK_1g06350.1	0	0	0	0	0	0	0	0	0
BolK_1g06360.1	6.02955	8.78432	7.38928	6.9096	10.7784	11.0466	7.75535	7.56336	9.10978
BolK_1g06370.1	38.0518	57.5345	55.4872	67.3097	56.8882	47.3326	44.1868	42.4527	36.4781
BolK_1g06380.1	27.3278	28.0733	29.5662	31.4843	21.0744	25.0522	25.6712	33.8034	32.5881
BolK_1g06380.2	66.957	56.104	58.5417	56.6999	43.2753	49.042	46.6495	57.3921	57.1098
BolK_1g06390.1	0	0	0	0	0	0	0	0	0
BolK_1g06400.1	0	0	0	0	0	0	0	0	0
BolK_1g06410.1	0	0	0	0	0	0	0	0	0
BolK_1g06420.1	0	0	0	0	0	0	0	0	0
BolK_1g06430.1	35.9699	31.6369	29.7338	36.8558	36.3841	40.1426	34.0441	34.9405	37.5438
BolK_1g06430.2	49.7921	62.9789	67.455	66.8192	61.7018	69.3329	68.9682	56.4128	72.3024
BolK_1g06440.1	188.347	183.33	205.769	209.786	176.361	191.282	174.461	134.095	144.501
BolK_1g06450.1	0	0	0	0	0	0	0	0	0
BolK_1g06460.1	1.77696	1.35692	1.30119	2.44611	2.35903	0.563601	1.30425	2.73472	0.883881
BolK_1g06470.1	6.89349	9.27787	6.5799	7.70257	11.5812	8.1957	7.23796	7.59159	6.49971
BolK_1g06480.1	4.70005	3.76884	3.62838	2.71762	4.02672	3.019	3.21259	1.19692	2.32797
BolK_1g06490.1	1.15569	1.00866	1.53773	2.25633	1.47182	3.10978	2.79454	1.55953	2.46179
BolK_1g06500.1	0.864718	0.496059	0.099145	0	1.1503	0.37909	0.273677	0	0
BolK_1g06510.1	7.02921	6.04756	2.88525	4.42171	4.4483	2.50425	2.7563	7.19453	5.34886
BolK_1g06510.2	3.18878	1.52368	0.757495	3.02455	1.09052	1.15764	1.1337	3.29595	3.90524
BolK_1g06510.3	14.2247	12.8162	14.923	8.18913	15.557	8.26524	7.88349	13.7861	10.9581
BolK_1g06510.4	9.21238	10.0582	6.04021	6.68588	11.5383	4.79802	3.18294	8.34093	8.6169
BolK_1g06510.9	13.1354	8.53419	14.4965	14.0705	3.59341	18.4444	19.5565	7.80973	7.88118
BolK_1g06510.7	0	0.676691	0	0	0	0	0	0	0
BolK_1g06510.5	0.452495	0	0.045209	0	0	0	0	0.483646	0
BolK_1g06510.8	0.026226	0.050531	0.488221	0.024573	0.018664	0.139199	0.04836	0.233185	0.049582
BolK_1g06510.6	0.03374	1.2695	0.038694	0	0	0	0.865993	0	0.397374
BolK_1g06520.1	0	0	0	0	0	0	0	0	0
BolK_1g06530.1	21.7982	26.2626	22.6427	22.356	22.7387	18.5428	14.2054	13.7108	10.7656
BolK_1g06540.1	15.2251	21.039	15.8303	16.1404	30.9265	17.7957	24.4326	11.4059	9.57914
BolK_1g06550.1	4.32291	3.19486	2.73068	2.42156	0.839029	0.849936	1.67787	0.494629	0
BolK_1g06560.2	0	0	0	0	0	0	0	0	0
BolK_1g06560.1	9.0664	8.17347	8.26558	8.07989	7.86196	7.15364	8.22091	6.17113	6.33309
BolK_1g06570.1	0.684632	0.196369	0.162638	0.437125	0.41227	1.99263	1.56871	2.28651	1.51898
BolK_1g06580.1	0	0	0	0	0	0	0	0	0
BolK_1g06590.1	0	0	0	0	0	0	0	0	0
BolK_1g06600.1	0	0	0	0	0	0	0	0	0
BolK_1g06610.1	0	0.123402	0.198658	0.062136	0.092075	0.093962	0.073949	0.060743	0.267971
BolK_1g06620.1	0.119813	0.198591	0.176331	0.129614	0.168112	0.087235	0.14624	0.138683	0.212974
BolK_1g06630.1	0	0	0	0	0	0	0	0	0
BolK_1g06640.1	9.47448	11.117	11.2447	32.819	20.2714	42.3997	46.3602	79.721	60.5496
BolK_1g06650.1	3.89135	4.51869	4.48396	2.52499	3.27511	2.7397	2.33897	1.15093	1.35495
BolK_1g06660.1	0.034785	0	0.197344	0.133149	0.301723	0	0.596783	0.359286	0.270333
BolK_1g06670.1	0	0	0.117168	0.069882	0	0.044368	0.158946	0	0
BolK_1g06680.1	2.16796	4.26849	4.08863	4.22471	4.55476	4.44781	5.01855	3.92113	2.8869
BolK_1g06680.2	20.8764	19.8021	17.0632	21.5105	23.0061	25.0498	26.2074	27.4936	24.3634
BolK_1g06690.1	0	0.09229	0	0	0	0	0	0	0
BolK_1g06700.1	4.69782	3.52701	4.99329	3.71475	5.91275	3.45542	3.91494	2.43185	3.02613
BolK_1g06700.2	0	1.01754	0	0	0.070906	0.172576	0.276235	0	0
BolK_1g06710.1	113.15	100.426	116.186	103.55	107.173	90.1409	83.5371	87.4132	96.9827
BolK_1g06720.1	0	0	0	0	0	0	0	0	0
BolK_1g06730.1	0	0	0	0	0	0	0	0	0
BolK_1g06740.1	0	0	0	0	0	0	0	0	0
BolK_1g06750.1	0	0	0	0	0	0	0	0	0
BolK_1g06760.1	0	0	0	0	0	0	0	0	0
BolK_1g06730.2	0	0	0	0	0.08775	0	0	0	0
BolK_1g06770.1	40.3597	38.8481	39.1671	30.9482	25.2696	22.7748	25.3897	24.6446	21.695
BolK_1g06780.1	1.39557	1.42082	1.63672	1.16914	1.74252	0.843713	0.981669	0.703069	0.549602
BolK_1g06790.1	4.16246	4.81324	6.971	8.65789	15.1201	7.6776	6.28578	5.77118	8.59188
BolK_1g06800.1	0	0	0	0	0	0	0	0	0
BolK_1g06810.1	0	0.063067	0	0.272849	0.211526	0.334623	1.00046	0.199422	0.371924
BolK_1g06820.1	0	0	0	0	0	0	0	0	0
BolK_1g06830.1	0.125487	0	0	0	0	0	0	0	0
BolK_1g06840.3	22.2741	33.1544	33.3414	30.4548	22.2441	32.6547	23.3194	25.2439	27.2376
BolK_1g06840.1	14.4305	4.99943	3.67701	6.20808	12.1973	4.09744	11.6856	12.4296	2.89048
BolK_1g06840.2	0.832623	2.5988	4.84759	8.21518	4.64019	1.58987	3.84366	1.40695	0.215832
BolK_1g06850.1	2.41104	2.04551	1.70539	2.56793	0.881665	0.90489	1.02921	2.16833	1.72145
BolK_1g06860.2	0	0.098661	0	0	0	0.576989	0.35616	0	1.35727
BolK_1g06860.1	29.2072	28.8414	26.9475	24.8348	31.4709	23.9134	28.4354	23.0717	21.9102
BolK_1g06870.1	0	0	0	0	0	0	0	0	0
BolK_1g06870.2	0	0	0	0	0	0	0	0	0
BolK_1g06870.3	0	0	0	0	0	0	0	0	0
BolK_1g06880.1	11.3331	11.3595	9.62053	8.43508	7.86173	8.12858	9.44928	7.44805	7.66697
BolK_1g06880.2	0.914344	0.6558	2.43711	0.54419	3.08993	1.34395	1.53767	1.84961	0.460519
BolK_1g06890.1	20.3417	25.9933	22.756	19.2718	19.2176	17.2844	15.3615	14.5578	13.0831
BolK_1g06900.1	14.7433	13.8115	13.8365	12.103	12.135	13.4079	13.1853	13.1087	14.6579
BolK_1g06900.2	0.885508	0.978015	1.33296	1.90106	3.60251	2.97873	1.61898	3.87226	1.67305
BolK_1g06910.1	2.23066	2.32101	1.44663	5.89152	5.26109	5.52925	5.76679	8.11879	6.64762
BolK_1g06920.1	18.7556	17.6541	18.4097	16.1133	20.8542	13.8591	15.4579	11.6694	9.98955
BolK_1g06930.1	0	0.105753	0	0	0	0	0	0	0
BolK_1g06940.1	6.65395	5.51017	6.13128	5.85676	5.83013	5.45211	4.82645	5.54679	6.01613
BolK_1g06950.1	0	0	0	0.079544	0.122061	0.138761	0	0	0
BolK_1g06960.1	0	0	0	0	0	0	0	0	0
BolK_1g06970.1	0.691629	0.683671	0.886706	1.2254	0.671308	0.613998	0.617975	1.00985	1.63608
BolK_1g06980.1	0	0	0	0	0	0	0	0	0
BolK_1g06990.1	1.89196	3.16293	3.0449	3.47687	3.25275	2.71899	2.57748	3.15271	1.77436
BolK_1g07000.1	0.408468	0.116945	0.145619	0.14572	0.843977	0.523223	0.836796	1.56983	3.99584
BolK_1g07010.1	0	0	0	0	0	0	0	0	0
BolK_1g07020.1	57.101	61.0031	49.4688	47.9714	50.8306	50.3251	48.6097	44.4276	48.0177
BolK_1g07030.1	19.7352	19.6772	22.3336	16.7727	21.1545	14.6743	12.3011	12.8635	12.3161
BolK_1g07040.1	0	0	0	0	0.028513	0	0	0	0
BolK_1g07050.1	0	0.05448	0	0.056711	0.103101	0.081898	0.070085	0.183863	0.311141
BolK_1g07060.1	27.0724	21.9853	23.3581	19.812	23.0668	17.5311	20.3703	20.2845	21.7797
BolK_1g07070.1	81.7475	80.797	103.781	61.348	149.918	79.1176	72.9216	35.7303	26.0002
BolK_1g07080.1	5.05037	5.17052	5.15565	3.52509	4.85531	4.13261	4.20398	3.26218	3.75173
BolK_1g07090.1	2.52333	3.27516	2.96657	4.64733	2.50165	4.44948	3.40199	3.13456	2.37533
BolK_1g07090.4	0.40384	1.88939	0.544327	1.59113	0	1.29654	1.0161	0.67877	0
BolK_1g07090.2	1.73077	1.38068	0.163798	0.439645	0.811627	1.30333	1.10386	1.48226	0.259724
BolK_1g07090.3	3.14147	1.16557	3.5194	0.217313	0.676857	1.24712	0.939296	3.27042	1.9944
BolK_1g07090.5	3.11709	2.56424	4.39194	2.53824	2.75287	2.39158	3.19439	3.17953	4.34062
BolK_1g07100.1	1.38794	1.54907	1.33926	2.12645	1.61046	1.78227	1.30218	0.952719	1.69999
BolK_1g07110.1	38.0186	34.8268	39.2731	30.9048	30.0648	27.0814	26.0223	28.6775	24.8319
BolK_1g07120.1	126.351	112.713	124.636	121.34	135.379	142.605	145.498	146.517	139.425
BolK_1g07130.1	0	0.056141	0	0	0	0	0	0	0
BolK_1g07140.1	9.7751	12.2699	11.1392	9.94501	10.8597	10.395	8.00775	9.05468	8.59928
BolK_1g07150.1	91.9136	112.327	95.6665	85.8029	80.8678	79.7384	80.3703	81.5727	79.0263
BolK_1g07160.1	0	0	0	0	0	0	0	0	0
BolK_1g07170.1	7.61843	7.08832	6.7594	5.7611	7.1842	7.10561	8.51478	6.56964	5.59764
BolK_1g07180.1	7.69176	8.32784	2.20532	4.632	3.20821	7.35004	9.72134	5.93137	0.613101
BolK_1g07180.2	58.2449	47.5729	60.4834	52.6078	63.3628	45.2532	48.92	41.8167	49.6124
BolK_1g07190.1	0	0.052675	0	0	0	0	0	0	0
BolK_1g07200.1	0	0.01853	0	0.063523	0.017496	0.187287	0.186958	0.102272	0.20979
BolK_1g07210.1	6.52086	6.6524	6.66588	7.73465	6.99171	9.14256	7.76769	12.7885	12.5064
BolK_1g07220.1	19.8166	25.1025	28.7521	41.835	30.1117	24.6026	18.2468	27.9961	19.0309
BolK_1g07230.1	1.35486	3.06224	2.22089	2.37419	2.27962	1.24664	1.5596	2.10731	0.805641
BolK_1g07240.2	0.46455	43.0491	0	22.0425	1.21826	23.8092	13.843	0	0
BolK_1g07240.3	48.9365	1.90223	31.8964	5.77706	44.3071	22.107	33.4242	44.8167	43.0213
BolK_1g07240.1	0	3.84109	17.4946	14.2355	0	0	0	1.91179	0
BolK_1g07250.2	4.71992	4.6698	5.93922	4.72563	3.57586	1.98534	2.70994	4.19307	4.49089
BolK_1g07250.1	1.14788	1.46937	6.69067	2.48694	3.48224	4.60067	1.27504	2.34903	5.71557
BolK_1g07260.1	0	0	0	0	0	0	0	0	0
BolK_1g07270.1	0	0.246406	0.292638	0	0.237835	0.158124	0.219037	0	0.323684
BolK_1g07280.1	14.6632	10.6279	12.7721	8.68945	10.4928	9.07508	11.3423	16.4943	16.0733
BolK_1g07290.1	12.5734	10.862	11.3811	7.05451	10.2891	8.85148	8.10911	11.573	11.7088
BolK_1g07290.3	2.56224	3.61855	6.77177	8.44867	3.74593	3.27826	7.23507	3.19637	1.87306
BolK_1g07290.2	0.132307	0.149246	0.522637	0.003769	1.28672	2.09365	0.609159	0.207803	0.971821
BolK_1g07300.1	76.3	88.6603	102.167	106.302	86.7968	91.1652	87.9715	103.882	97.9423
BolK_1g07310.1	24.9561	35.4298	47.9211	38.8439	37.8136	39.4834	49.744	53.2513	55.0683
BolK_1g07310.2	0	1.45156	0.562851	0	0	1.99763	1.75321	0.443563	0
BolK_1g07320.1	16.395	16.2291	17.2864	15.6827	11.8233	15.7919	14.5551	15.0151	18.4614
BolK_1g07320.2	1.48622	1.57327	1.7234	1.62606	5.09195	2.14568	1.23639	1.08172	1.0076
BolK_1g07330.1	10.1751	10.0169	10.3686	13.6947	10.5919	13.9968	14.9827	19.1546	19.0049
BolK_1g07340.1	19.4746	16.0453	15.1967	17.6251	13.7095	20.6263	19.0428	27.6967	23.9772
BolK_1g07350.1	38.4543	40.1915	41.7571	32.2631	38.8868	37.3331	36.0279	31.0992	35.3388
BolK_1g07360.1	8.8426	8.58328	9.68247	9.187	8.81944	10.075	10.7071	9.85214	8.09538
BolK_1g07370.1	0	0.787277	0	0	0.305667	0	0	0	0
BolK_1g07380.1	0.005794	0	0	0	0	0	0	0	0
BolK_1g07390.1	0.579476	0.295987	0.047158	0.371084	0.881152	0.564843	0.269224	0	0.381856
BolK_1g07400.1	0	0	0.131119	0	0	0	0	0.186993	0
BolK_1g07410.1	0	0	0	0	0	0	0	0	0
BolK_1g07420.1	0	0	0	0	0	0	0	0	0
BolK_1g07430.1	2.2841	2.37186	2.05346	2.9143	3.46652	2.86792	2.59254	2.43557	4.61252
BolK_1g07440.1	32.8513	36.8393	35.4225	46.2614	17.1169	26.1877	27.7615	50.2082	34.583
BolK_1g07450.3	3.9132	5.96494	6.57253	3.29828	3.4303	2.63506	3.87086	2.26143	1.21805
BolK_1g07450.1	12.1131	9.03575	8.17267	8.04045	7.3637	7.67478	4.60396	9.27516	9.71848
BolK_1g07450.2	0.214009	0.116077	0.277894	0.081628	0.227604	0.070936	0.203243	0.206746	0.727427
BolK_1g07460.1	32.5388	27.5137	32.4087	28.3037	25.1467	30.5412	25.2982	32.1672	36.8673
BolK_1g07460.2	0	0	0	0	0	0	1.8603	0	0
BolK_1g07470.1	18.3811	15.8009	18.9207	13.7979	15.2001	17.5598	15.2942	16.8405	17.3778
BolK_1g07480.1	127.129	132.116	155.509	206.201	221.496	220.288	174.458	179.063	206.684
BolK_1g07490.1	0	0.203609	0	0	0	0	0	0	0
BolK_1g07500.1	2.3763	1.42138	1.06248	1.81184	1.71222	2.18872	2.1067	1.51581	1.62976
BolK_1g07510.1	18.0605	21.6691	19.8238	22.1459	14.5613	14.4151	16.388	18.5769	15.2991
BolK_1g07510.2	10.565	5.58344	5.8252	4.29461	5.9244	7.80808	7.20949	5.27988	8.2484
BolK_1g07520.1	189.234	175.347	158.841	168.291	146.133	134.545	114.356	164.103	129.81
BolK_1g07530.1	0.567458	0.171292	1.14599	0.086224	0.312412	0.506705	0.377329	0.312748	0.307997
BolK_1g07540.1	0	0	0	0	0	0	0	0	0
BolK_1g07550.1	0	0	0	0	0	0	0	0	0
BolK_1g07560.2	0.233787	0.991648	0.791839	0.196585	0.409163	0.742202	0.353819	0.491893	0.366113
BolK_1g07560.1	2.83016	2.42855	2.41428	1.23571	0.503111	0.052089	0.711177	1.0076	1.77029
BolK_1g07570.1	0	0	0	0	0	0	0	0	0
BolK_1g07580.1	0	0	0	0	0	0	0	0	0
BolK_1g07590.1	27.3704	24.0742	27.5478	14.5488	20.8929	15.8243	17.8227	7.81284	6.55753
BolK_1g07600.1	0	0	0	0	0	0	0	0	0
BolK_1g07610.1	0	0	0	0	0	0	0	0	0
BolK_1g07620.1	1.95929	1.25835	2.13352	1.61934	1.42468	1.15663	1.79196	1.35448	1.66428
BolK_1g07630.1	67.1343	110.372	87.5904	67.9291	98.9723	79.3878	90.8546	39.5347	40.4704
BolK_1g07640.1	0	0	0	0	0	0	0	0	0
BolK_1g07650.1	0.56905	0	0.679277	0.109212	0.192632	0.077577	0.226224	0.085841	0
BolK_1g07660.2	11.3853	11.0567	17.429	19.3182	24.8241	20.1263	14.1556	12.741	9.74204
BolK_1g07660.1	14.2637	21.2199	20.5334	29.4739	33.231	21.9771	21.1068	17.3468	9.38624
BolK_1g07670.1	0	0	0	0	0	0.056456	0	0.098158	0
BolK_1g07680.1	2.80953	1.87054	3.42653	3.31648	2.68986	5.44288	5.066	7.33827	45.3259
BolK_1g07690.1	0	0	0	0	0	0	0	0	0
BolK_1g07700.1	0	0	0	0	0	0	0	0	0
BolK_1g07710.1	30.8576	26.6746	31.3685	25.5694	20.3953	18.9084	16.3202	26.2475	21.7661
BolK_1g07720.1	11.9561	11.7582	12.0836	10.7327	13.4803	11.4896	12.3197	10.0612	7.63176
BolK_1g07730.1	22.3069	24.9022	23.4659	23.4466	18.5265	19.0196	17.8708	20.612	18.704
BolK_1g07740.1	25.5977	32.7324	31.5331	32.8085	24.2008	28.8407	27.2551	22.6575	17.4188
BolK_1g07750.1	0	0.170312	0.321314	0	0	0	0	0	0
BolK_1g07760.1	0	0	0	0	0	0	0	0	0
BolK_1g07770.1	15.2967	14.2579	16.6514	18.7422	11.3187	15.9918	15.1046	22.8835	15.3915
BolK_1g07780.1	54.5531	54.7744	58.0153	59.076	36.4672	53.1678	51.2026	77.0932	71.7663
BolK_1g07790.1	0	0.101515	0.173971	0	0	0	0	0	0
BolK_1g07800.1	114.183	137.41	133.785	117.959	119.778	96.2969	96.0081	101.552	113.349
BolK_1g07810.1	16.0329	14.1455	15.7539	9.77854	10.8131	10.2069	12.1196	8.91822	9.38273
BolK_1g07820.1	2.4859	3.70618	5.59435	3.85004	3.20272	2.66907	4.99137	1.44141	1.57467
BolK_1g07820.2	2.92974	4.44115	4.90752	6.35867	18.3138	7.76365	7.24572	2.75714	3.29014
BolK_1g07830.1	5.19102	5.0309	7.85994	12.4027	17.4634	6.69813	7.39908	1.94617	1.84884
BolK_1g07840.1	0	0	0	0.087744	0	0	0	0	0
BolK_1g07850.1	0	0	0	0.04915	0	0	0	0	0
BolK_1g07860.1	0	0	0	0	0	0	0	0	0
BolK_1g07870.1	0	0	0	0	0	0	0	0	0
BolK_1g07880.1	0	0.746915	0.075053	0	0.072719	0	0.063514	0.026019	0
BolK_1g07890.1	0.435885	0.619559	0.43953	0.763433	0.597276	0.935465	0.409371	0.250932	0.096826
BolK_1g07900.1	0	0	0	0	0	0	0	0	0
BolK_1g07910.1	0	0	0	0	0	0	0	0	0
BolK_1g07920.1	1.07501	0.365649	1.48655	0.548612	1.53664	1.70135	1.70242	0	1.21587
BolK_1g07920.2	0	0.466553	0.29604	0.248992	0.70033	0.803381	0.774005	0	0.171733
BolK_1g07920.3	2.82539	0.979611	0.3417	0.862876	0.385053	0.233481	0.180638	0.205438	0
BolK_1g07920.4	0.474225	0.833189	0.434597	0.354089	1.31651	0.281151	0.956844	0.512429	0
BolK_1g07920.5	0.819612	0.293888	1.4393	0.725034	3.50745	0.148812	0.272057	0	0
BolK_1g07930.1	23.6579	29.274	32.3839	23.86	37.6185	22.3872	18.0156	10.6779	4.82845
BolK_1g07930.2	13.2801	12.2444	17.9335	9.46513	18.8668	9.55177	8.27996	8.23047	2.62099
BolK_1g07940.1	12.1435	12.4996	13.2	10.1714	14.2573	8.831	12.1557	7.69062	7.31843
BolK_1g07950.1	6.00617	3.99797	4.08759	3.46202	6.21012	5.19151	3.32814	3.58926	5.50225
BolK_1g07950.2	1.12685	2.94096	3.99645	2.01898	1.53141	0.470274	3.31454	2.27039	0
BolK_1g07960.1	14.0287	8.63761	8.79248	7.95678	6.64909	9.99828	8.95692	6.55435	10.3244
BolK_1g07970.1	17.5587	16.6827	23.7443	12.8782	17.5855	11.8091	13.9621	9.59657	14.4308
BolK_1g07980.1	7.17739	6.31562	7.05385	6.49914	6.56675	6.31102	7.21858	7.21044	5.45039
BolK_1g07990.1	0	0	0	0	0	0	0	0	0
BolK_1g08000.1	0	0	0	0	0	0	0	0	0
BolK_1g08010.1	32.0373	28.8145	31.4036	29.2871	31.9166	30.4973	33.7041	30.3883	32.6163
BolK_1g08020.1	0	0	0	0	0	0	0	0	0
BolK_1g08030.1	24.6755	24.6961	27.3648	28.0666	22.4474	20.6483	18.4998	18.1537	15.5908
BolK_1g08040.1	0	0	0	0	0	0	0	0	0
BolK_1g08050.1	0	0	0	0	0	0	0	0	0.027769
BolK_1g08060.1	0	0	0	0	0	0	0	0	0
BolK_1g08070.1	3.05267	1.63162	2.81073	1.33723	0.947348	1.3979	2.11144	1.16246	1.83544
BolK_1g08080.1	3.7191	3.67234	5.22207	4.51037	4.50731	3.7875	3.4731	4.6922	4.43603
BolK_1g08090.1	10.1757	10.0225	9.81112	9.67858	9.6656	8.04741	7.55853	10.1126	11.9169
BolK_1g08090.2	8.35254	9.57134	10.6023	8.03891	7.26887	8.18785	9.07323	9.94173	6.46066
BolK_1g08100.1	33.1141	33.5909	32.6806	32.9571	25.6674	32.1053	33.26	38.8783	30.5815
BolK_1g08110.1	7.10101	4.37193	5.63382	9.5928	8.72766	12.4253	8.43648	9.88252	8.37959
BolK_1g08110.2	6.59155	6.78668	7.99636	6.3126	6.72215	7.93776	6.76015	4.07336	2.76573
BolK_1g08110.3	6.64442	8.55278	6.331	10.0604	7.68462	4.8023	5.59446	7.6869	11.4004
BolK_1g08120.1	4.00577	5.48962	4.8528	7.95319	6.03895	6.52307	6.49141	8.24474	7.60865
BolK_1g08130.1	0	0	0	0	0	0	0.099175	0	0
BolK_1g08140.1	115.672	101.481	108.317	117.534	110.743	105.977	82.5597	110.909	93.2124
BolK_1g08150.1	29.6909	31.9657	32.4431	39.179	40.4686	38.191	39.1878	37.9135	36.5987
BolK_1g08160.1	10.8976	10.7416	8.76239	10.9241	10.4676	9.12955	11.206	10.989	9.23409
BolK_1g08170.1	0	0	0	0	0	0	0	0	0
BolK_1g08180.1	0	0	0	0	0.01808	0	0	0	0
BolK_1g08190.2	0.893214	0.927531	0.448983	0.215479	1.39582	0.465896	0.574424	0.159962	0.423808
BolK_1g08190.1	45.8585	40.8809	44.1846	39.3092	41.9287	46.0998	54.0353	49.8784	51.5615
BolK_1g08200.1	0	0.059895	0.122066	0.086666	0	0.210271	0.336696	0.338208	0.577255
BolK_1g08210.1	0	0	0	0	0	0	0	0	0
BolK_1g08220.1	0	0	0	0	0	0	0	0	0
BolK_1g08230.1	0	0.045352	0	0.145227	0	0	0	0	0
BolK_1g08240.1	65.6593	78.9322	64.9899	86.5337	75.831	71.4248	64.8949	63.16	50.4148
BolK_1g08250.1	5.0546	9.13152	8.74492	14.3279	8.33949	8.70828	8.15776	16.2296	15.7604
BolK_1g08260.1	1.27398	1.51802	1.17834	1.61997	0.619738	1.70868	1.67473	2.24401	2.52114
BolK_1g08270.1	16.9923	11.4834	13.789	15.4339	12.7808	26.6274	20.9825	27.3862	25.9633
BolK_1g08280.1	20.7638	20.3636	20.1605	19.7018	17.779	22.0481	20.4217	31.8714	19.162
BolK_1g08290.1	11.8712	13.0064	12.918	10.9417	13.9492	11.711	13.1171	11.2219	12.8761
BolK_1g08300.1	60.2025	68.2728	61.5205	60.7721	69.9342	52.7068	55.6567	48.4886	47.6939
BolK_1g08310.1	12.8002	14.0134	12.035	11.4769	12.822	13.9244	12.9247	13.408	10.3098
BolK_1g08320.1	32.797	38.9265	40.298	36.3538	39.6007	40.2199	38.5684	36.8995	40.4547
BolK_1g08330.1	25.6544	49.8913	39.719	24.4014	53.5299	39.1151	42.9429	31.9115	28.0768
BolK_1g08340.1	21.3482	26.5463	25.4511	20.5712	22.5658	24.5856	24.7101	25.9692	29.3455
BolK_1g08350.1	0.47011	0.633519	0.417773	0.576997	0.196224	0.633924	0.6249	0.196614	1.1868
BolK_1g08360.1	0	0	0	0	0	0	0	0	0
BolK_1g08370.1	0	0	0	0	0	0	0	0	0
BolK_1g08380.1	0	0	0	0	0	0	0	0	0
BolK_1g08390.1	0.150957	0.032138	0.291059	0.138948	0.20147	0.274314	0.186456	0.332985	0
BolK_1g08390.2	0.138189	0.160519	0	0	0	0	0	0	0.204127
BolK_1g08400.1	0	0	0	0	0	0	0	0	0
BolK_1g08410.1	0.022286	0.030254	0	0.091013	0.137829	0.016513	0.058486	0.047676	0.348044
BolK_1g08420.1	1.47883	1.89643	1.98148	2.48646	3.26166	3.30834	1.79695	1.5134	0.727008
BolK_1g08430.1	4.94041	7.1559	6.75147	10.3947	7.60358	5.29179	6.55782	5.74484	6.23819
BolK_1g08440.1	4.826	6.69343	10.0006	11.4516	9.43094	15.0012	15.4655	20.3886	17.4339
BolK_1g08450.1	5.49311	4.26805	4.46061	2.83064	2.80356	4.67849	3.45239	1.905	3.26426
BolK_1g08460.1	4.61009	5.3758	5.95467	5.19991	3.55515	4.83928	5.88562	5.41556	6.62268
BolK_1g08470.1	35.9185	50.7243	43.7015	32.5997	47.6515	47.1385	42.4138	26.9986	22.5293
BolK_1g08480.1	10.8717	7.52332	6.82134	10.2078	7.1165	9.84915	10.5516	11.6562	11.7158
BolK_1g08490.1	12.5857	10.1905	7.60868	13.4648	11.6151	13.9429	15.8984	14.5387	15.4857
BolK_1g08490.2	0	0	0	0	0	0	2.66302	0	0
BolK_1g08500.1	13.0235	8.67574	9.3705	19.8009	15.0979	17.4809	16.1463	17.5517	18.3942
BolK_1g08510.1	1.11796	0.771655	0.860959	1.4161	2.67305	2.41273	1.09195	2.75351	2.22373
BolK_1g08520.1	0	0	0	0	0	0	0	0	0
BolK_1g08530.1	0	0	0	0	0	0	0	0	0
BolK_1g08540.1	218.952	128.743	112.499	157.963	141.914	209.73	234.07	218.01	286.774
BolK_1g08550.1	0.845299	0.271311	0.143657	0.128726	0.252981	0.807253	0.726597	0.777742	0.268189
BolK_1g08560.1	0.227032	0.301742	0.074904	0.349046	1.08863	0.370259	0.367783	0.313036	0.279487
BolK_1g08570.2	3.65887	5.76567	7.87502	3.01565	2.1749	3.19746	6.50466	0.170735	0
BolK_1g08570.1	6.41099	3.07201	7.1996	14.3917	19.9853	14.6162	6.52077	16.1931	17.5544
BolK_1g08570.3	8.94966	12.3365	8.02816	4.6203	1.38966	5.2127	7.69771	1.09859	1.34615
BolK_1g08580.1	0	0	0	0	0	0	0	0	0
BolK_1g08590.1	0	0	0	0	0	0	0	0	0
BolK_1g08600.1	0	0	0	0	0	0	0	0	0
BolK_1g08610.1	16.1209	18.813	18.12	15.9361	15.5452	13.0831	11.917	10.7575	13.0506
BolK_1g08620.1	20.1278	19.8779	18.6053	19.8241	21.4553	18.1364	19.93	17.2626	19.647
BolK_1g08630.1	0	0	0	0	0	0	0	0	0
BolK_1g08630.2	13.9826	14.1985	15.5908	16.0615	13.2353	17.4297	13.6843	18.4461	17.1837
BolK_1g08640.1	32.0115	29.9721	31.8803	28.4974	33.4807	27.7868	31.2339	26.2552	26.7943
BolK_1g08650.1	0	0	0	0	0.057623	0	0	0	0
BolK_1g08660.1	0	0	0	0	0	0	0	0	0
BolK_1g08670.1	13.7171	16.1699	16.8183	15.7722	23.7333	21.7845	27.0151	17.9284	16.8765
BolK_1g08680.1	0.856772	1.2334	1.5686	0.733002	0.678536	0.898049	0.929981	0.647191	0.508719
BolK_1g08690.1	4.32947	3.85765	3.26601	3.70525	4.26845	3.95523	3.94601	3.04405	3.07648
BolK_1g08700.1	0	0	0	0	0	0	0	0	0
BolK_1g08710.1	143.667	120.064	124.671	96.5883	112.084	110.586	139.7	109.324	104.22
BolK_1g08720.1	1.3799	0.689041	0.73082	0.84765	0.494774	0.494718	0.775811	0.802079	0.641917
BolK_1g08720.2	9.72493	6.61912	5.67632	6.85904	7.65869	9.37525	13.2013	8.03023	8.03651
BolK_1g08720.3	5.07888	4.1971	5.68911	1.7859	4.67353	2.508	3.17865	3.63564	3.58541
BolK_1g08730.1	16.1727	12.2754	13.5511	16.9603	17.1148	19.1419	20.6833	18.051	17.7217
BolK_1g08740.1	0	0	0	0	0	0	0	0	0
BolK_1g08750.2	6.68728	6.75625	6.40255	7.88757	8.2374	7.30642	8.4761	5.80973	4.77852
BolK_1g08750.1	0.071865	0.534871	2.63978	0.389712	0	0	0.171089	0.215587	0
BolK_1g08760.1	2.65393	3.27937	3.14265	2.55249	2.94737	2.7047	2.03098	1.44677	1.79823
BolK_1g08770.1	2.95885	2.86228	3.53853	4.57752	5.15862	4.14696	2.32497	3.95853	5.65186
BolK_1g08780.1	34.6572	27.4152	28.2389	30.4816	27.1371	23.6818	20.5439	23.6802	22.2702
BolK_1g08790.1	6.33709	10.3	8.47615	6.31888	3.79818	2.60914	2.80402	4.09747	2.27767
BolK_1g08800.1	0	0	0	0	0	0	0	0	0
BolK_1g08810.1	14.6825	22.1851	19.6789	17.1348	26.9278	18.9821	13.5592	11.2044	6.0892
BolK_1g08820.1	28.4338	28.4788	29.5038	35.2514	32.3265	31.6433	26.4499	39.7096	42.8833
BolK_1g08830.1	370.745	836.646	559.771	348.59	391.836	462.768	430.43	376.147	355.101
BolK_1g08840.1	3.82594	3.82952	3.55704	4.59174	5.78144	5.56347	5.068	4.78602	4.82754
BolK_1g08850.1	0	0	0	0	0	0	0	0	0
BolK_1g08860.1	0	0	0	0	0	0	0	0	0
BolK_1g08870.1	0	0	0	0	0	0	0	0	0
BolK_1g08880.1	0	0	0	0	0	0	0	0	0
BolK_1g08890.1	0	0	0	0	0	0	0	0	0
BolK_1g08900.1	7.51133	7.46185	10.3083	7.70407	5.83679	5.58505	6.84003	7.43765	9.21349
BolK_1g08910.1	39.7614	38.9283	42.3571	38.2008	39.2629	42.4138	39.47	48.1289	57.6719
BolK_1g08910.2	3.09129	8.09329	6.29687	9.93848	5.05064	6.70362	8.90154	9.84719	13.7511
BolK_1g08920.1	21.7002	18.3418	17.2952	30.1038	25.0627	26.7234	37.0653	24.097	32.3032
BolK_1g08930.1	0	0	0	0	0	0	0	0	0
BolK_1g08940.1	0	0	0	0	0	0	0	0	0
BolK_1g08950.1	9.99071	6.46591	10.0546	9.24483	13.387	11.0569	12.2301	13.0999	7.53926
BolK_1g08960.1	0.090086	0.19525	0.265763	0.111056	0.121527	0.198792	0	0	0.078678
BolK_1g08970.1	0	0	0	0.285997	0.11526	0	0	0.15375	0
BolK_1g08980.1	0	0	0	0	0	0	0	0	0
BolK_1g08990.1	0	0	0	0	0	0	0	0	0
BolK_1g09000.1	19.9273	24.5401	26.3243	19.2573	17.5271	14.6337	15.3532	16.0089	15.8613
BolK_1g09010.1	3.34304	2.78537	2.74073	2.79178	2.58853	1.62297	2.09021	2.35731	2.20607
BolK_1g09020.1	0	0	0	0	0	0	0	0	0
BolK_1g09030.1	0	0	0	0	0	0	0	0	0
BolK_1g09040.1	1.05728	3.09539	2.9527	1.19982	1.34977	1.43104	1.2014	2.69221	1.35093
BolK_1g09050.1	0	0.121772	0.066719	0	0	0.12713	0.165258	0	0
BolK_1g09060.1	0	0	0	0	0	0	0	0	0
BolK_1g09070.1	0	0	0	0	0	0	0	0	0
BolK_1g09080.1	14.0565	16.5829	12.5936	12.9247	14.5988	23.8367	23.0321	20.8614	22.2988
BolK_1g09090.1	0	0	0	0	0	0	0	0	0
BolK_1g09100.1	0	0	0	0	0	0	0	0	0
BolK_1g09110.1	0.48223	0.247255	0.202825	0.25324	0.120908	0.077801	0.472664	0.318519	0.146655
BolK_1g09120.1	0.162567	0	0	0	0	0	0	0	0
BolK_1g09120.2	0.75056	2.15053	1.43214	1.80256	1.79337	0.707018	1.95999	1.15115	0.778078
BolK_1g09130.1	2.5278	2.95513	3.40818	3.619	4.27036	3.2341	3.68425	3.22084	3.18346
BolK_1g09140.1	0	0	0.288774	0	0	0	0	0	0
BolK_1g09150.1	9.01156	7.54703	7.46569	5.36961	3.33068	7.936	7.43315	13.7255	11.7106
BolK_1g09160.1	15.713	10.3907	13.5516	12.2473	12.0809	13.535	14.5526	18.5904	18.602
BolK_1g09170.1	0	0.182392	0.199786	0.334876	0	0	0.222031	0	0
BolK_1g09180.1	0.114706	0.06748	0	0.177549	0	0.524191	0.238417	0	0
BolK_1g09190.1	2.0159	2.44811	3.77515	3.20005	3.56669	3.24919	3.83861	3.53702	2.96114
BolK_1g09200.1	3.41237	3.80743	3.00687	11.5916	12.7539	15.3667	20.0998	12.7133	10.7703
BolK_1g09210.1	0	0	0	0	0	0	0	0	0
BolK_1g09220.1	0	0	0	0	0	0	0	0	0
BolK_1g09230.1	0	0	0	0.119256	0.147441	0.479644	0.747539	0.771337	1.06063
BolK_1g09240.1	0.718193	0.798279	0.256715	1.59847	2.25661	4.31886	3.77536	0.431441	5.41866
BolK_1g09250.1	0.512066	1.52588	1.07442	1.33157	1.44171	2.80809	1.39906	3.56173	4.57961
BolK_1g09260.1	29.3724	32.0505	25.3185	21.9525	19.8115	27.8626	23.6006	23.0614	27.9127
BolK_1g09270.1	12.2153	30.8468	34.4884	33.9578	77.0151	38.9273	30.8057	16.9113	14.1458
BolK_1g09280.1	0	0	0	0	0	0	0	0	0
BolK_1g09290.1	11.7551	11.9048	12.6254	15.8014	18.1667	16.0259	16.1622	15.9176	16.6712
BolK_1g09300.1	0.122707	0.307215	0.266555	0.105116	0	0	0.06875	0.12815	1.49088
BolK_1g09310.1	0	0	0	0	0	0	0	0	0
BolK_1g09320.1	13.9005	21.4896	35.7964	39.5602	48.0474	46.8492	47.0231	46.0371	46.8247
BolK_1g09330.1	4.27068	4.04523	7.48717	1.79362	2.27111	2.85618	2.32306	4.10393	3.71369
BolK_1g09330.3	4.13823	11.942	6.47405	13.5332	7.21068	11.1826	10.0402	4.59699	4.94273
BolK_1g09330.2	8.75769	2.43135	7.29285	6.34333	11.2752	3.47575	4.88474	7.22423	5.14369
BolK_1g09340.1	60.6593	61.1797	58.4369	50.2819	104.885	72.4996	85.8459	53.3926	88.656
BolK_1g09340.2	0.051504	0.062541	0.23336	0.020485	0.236865	0	0.304725	0	7.2867
BolK_1g09350.1	0.088793	0.079388	0.869608	0.591928	0.245773	0.342044	0.514333	0.362658	0.062842
BolK_1g09360.1	0.041861	0.062219	0	0.046171	0	0.15487	0.175695	0	0
BolK_1g09370.1	0	0	0	0	0	0	0	0.076581	0
BolK_1g09380.2	20.1113	17.4382	17.5121	17.6062	21.7911	17.845	15.0822	17.906	17.5351
BolK_1g09380.1	0.229269	1.89977	1.01248	0.682254	0.17646	0.583695	4.75705	1.5076	0.070164
BolK_1g09390.1	14.3897	13.4875	15.847	10.3846	12.7193	8.58629	8.67781	10.4171	7.94388
BolK_1g09400.1	0	0	0	0	0	0	0	0	0
BolK_1g09410.1	0	0	0	0	0	0	0	0	0
BolK_1g09420.1	4.66612	3.97825	3.68723	3.79975	3.36698	2.70836	2.84265	2.96133	2.77231
BolK_1g09430.1	0	0	0	0	0	0	0	0	0
BolK_1g09430.2	0	0	0	0	0	0	0	0	0
BolK_1g09440.2	0.244097	0.235946	0.251493	0.129431	0.06428	0.100265	0.390276	0.152653	0.389296
BolK_1g09440.1	0.455719	0	0.245516	0	0	0	0.039633	0	0
BolK_1g09450.1	0.12579	0	0.047164	0	0	0	0.271024	0.064423	0
BolK_1g09460.1	0.00688	0	0	0	0	0	0	0	0
BolK_1g09470.1	0	0	0	0	0	0	0	0	0
BolK_1g09480.1	0	0	0	0	0	0	0	0.216535	0
BolK_1g09480.2	0.051537	0.292131	0.072206	0	0.052471	0	0	0	0
BolK_1g09490.1	3.29292	3.48332	0.920674	1.40928	1.72257	1.76555	1.30212	0.452849	2.06228
BolK_1g09490.2	1.45046	2.42158	3.0082	2.04327	3.20461	1.95781	1.73754	0.866354	0.371112
BolK_1g09490.3	0.415219	2.75276	4.98451	0.762065	2.14689	1.01368	2.5288	0.867501	1.48301
BolK_1g09500.1	4.49607	3.98733	4.37349	4.17469	3.27339	4.26741	5.8106	5.842	5.28066
BolK_1g09510.1	0	0	0	0	0	0	0	0	0
BolK_1g09520.1	29.9864	24.4396	22.9811	17.0411	20.3298	18.9905	20.4373	16.9858	16.5402
BolK_1g09530.1	0.047916	0	0	0	0	0	0.232344	0	0
BolK_1g09540.1	0	0	0	0	0	0	0.120975	0	0
BolK_1g09550.1	3.78536	3.28	4.23488	3.34713	3.4905	3.74326	3.46322	3.31742	3.36331
BolK_1g09560.1	15.0848	16.482	18.2197	13.8755	12.3192	14.1935	14.7981	13.664	13.2737
BolK_1g09570.1	20.5093	10.099	14.2453	15.1751	17.5416	21.7383	24.0414	22.6008	25.7705
BolK_1g09580.1	0	0	0	0	0	0	0	0	0
BolK_1g09590.2	0	0	1.6416	0	1.74167	0	0	0.971124	0
BolK_1g09590.1	5.54413	4.79553	3.93272	6.44374	4.58918	5.33031	5.36204	5.08001	4.44418
BolK_1g09600.1	0	0	0	0	0	0	0	0	0
BolK_1g09610.1	0	0	0	0.26096	0.052965	0.054921	0	0	0.493167
BolK_1g09620.1	0.837966	0.686829	0.685609	0.239338	0.227278	0.479946	0.243357	0.413177	0.279597
BolK_1g09630.1	0	0.082045	0.117887	0	0.209827	0.043254	0.043308	0	0
BolK_1g09640.1	47.0859	55.1796	59.8589	72.9032	58.9489	60.215	52.7504	65.1052	49.4495
BolK_1g09650.1	41.8814	53.1109	48.7404	48.1023	45.6433	44.3715	42.5406	38.3415	40.8128
BolK_1g09660.1	0	0	0	0	0	0	0	0	0
BolK_1g09670.1	0	0.043786	0	0	0.055789	0	0.04224	0.053044	0
BolK_1g09680.1	0	0	0	0	0	0	0	0	0
BolK_1g09690.1	0	0	0.006587	0	0	0	0	0.013329	0
BolK_1g09700.1	0.207979	1.60485	2.86692	0	0	1.21687	0.371556	1.20729	0.388918
BolK_1g09710.1	0	0	0	0	0	0	0	0	0
BolK_1g09720.1	0	0	0	0	0	0	0	0	0
BolK_1g09730.1	11.7324	12.7794	12.6178	13.9823	13.7333	13.4122	12.1935	13.6886	12.7489
BolK_1g09730.2	0.163085	0.015729	0.058762	0.208966	1.14871	0.881072	1.69985	0.368698	0.10755
BolK_1g09740.1	0	0	0	0	0	0	0	0	0
BolK_1g09750.1	1.15358	1.96455	1.51207	0	0	0.421328	0	2.97671	1.57079
BolK_1g09750.2	10.7161	10.3433	10.3901	10.6879	10.7631	9.51351	10.9261	9.18103	9.61488
BolK_1g09760.1	13.5737	17.9341	15.7466	15.9928	15.7262	12.0327	11.2589	12.5038	12.1844
BolK_1g09770.1	26.3701	35.3022	32.4669	35.9916	29.9309	29.3591	24.4744	24.4052	23.9205
BolK_1g09780.1	44.1294	42.2066	43.0057	38.0364	30.8588	37.992	34.7639	53.8702	42.8351
BolK_1g09790.1	42.7121	46.483	45.4123	45.8776	47.4169	45.1178	49.6164	38.1946	54.9701
BolK_1g09800.1	0.45207	0.336349	0.321589	0.676917	0.430362	0.540114	0.21811	0.407653	0.506358
BolK_1g09810.2	2.87554	0	0	0	1.52443	0.180089	3.99961	0	0
BolK_1g09810.3	0.581493	1.47853	2.73699	0.172975	1.66061	0.424997	1.12389	1.84849	0.553977
BolK_1g09810.1	3.94002	6.52203	4.92352	6.59809	5.26895	6.82522	2.83707	5.63686	6.86764
BolK_1g09820.1	4.53331	1.55631	2.71826	2.53072	3.5305	3.10225	2.95489	2.86435	3.84743
BolK_1g09830.1	0	0	0	0	0	0	0	0	0
BolK_1g09840.1	0	0	0.098843	0	0	0.095578	0	0	0
BolK_1g09850.1	0.418481	0.180739	0.576194	0.284697	0.386259	0.468477	0.480041	0.543478	0.711768
BolK_1g09860.1	22.0702	20.7104	20.0456	16.7362	10.7683	11.551	12.2909	11.3345	10.0876
BolK_1g09870.1	15.2129	19.1177	21.8546	15.43	16.6046	11.4364	10.355	9.09281	4.34551
BolK_1g09880.1	15.2567	10.9978	12.9563	14.4884	15.9264	14.0559	15.9326	11.1012	11.5956
BolK_1g09890.1	0	0	0	0	0	0	0	0	0
BolK_1g09900.1	0	0	0	0	0	0	0	0	0
BolK_1g09910.1	0	0	0	0	0	0	0	0	0
BolK_1g09920.1	0	0	0	0	0	0	0	0	0
BolK_1g09930.1	292.444	129.248	138.782	94.1423	89.6864	63.5983	109.598	46.3588	43.5998
BolK_1g09940.1	214.119	285.876	299.253	286.893	238.25	180.124	157.484	150.861	97.4397
BolK_1g09950.1	13.85	15.4725	17.1853	16.8301	21.1559	19.9163	19.3994	13.4702	16.1031
BolK_1g09960.1	17.5466	25.3119	21.1345	19.1204	15.3723	16.6779	13.4978	18.0923	16.1783
BolK_1g09970.1	0	0	0	0	0.057622	0	0	0	0
BolK_1g09980.1	2.73915	2.43162	2.34352	3.17307	1.60814	2.33496	2.03317	1.9916	0.963039
BolK_1g09990.1	0	0	0	0	0	0	0	0	0
BolK_1g10000.1	0	0	0	0	0	0	0	0	0
BolK_1g10010.1	0	0	0	0	0	0	0	0	0
BolK_1g10020.1	4.37756	4.08804	5.59014	5.22783	3.37333	3.58899	7.32428	5.3039	5.44075
BolK_1g10030.1	0	0	0	0	0.054954	0	0	0	0.051359
BolK_1g10040.1	3.50938	3.30701	2.83588	3.24467	2.75167	2.3564	2.97419	4.44679	1.34233
BolK_1g10050.1	39.3622	36.9894	34.3217	35.9248	25.897	28.9859	24.6756	31.1834	28.4301
BolK_1g10060.1	0	0	0	0	0	0	0	0	0
BolK_1g10070.1	0	0	0	0	0	0	0	0	0
BolK_1g10080.1	0	0	0	0	0	0	0	0	0
BolK_1g10090.1	0	0	0	0	0	0	0	0	0.017835
BolK_1g10100.1	50.7899	49.7242	52.5801	49.3671	34.2909	45.5549	40.9476	49.3433	39.2436
BolK_1g10110.1	0	0.052165	0	0	0	0	0	0	0
BolK_1g10120.1	12.2616	10.8931	14.7209	15.5644	14.5271	13.8564	12.1472	15.6689	11.0785
BolK_1g10130.1	1.03192	0	0.85018	0	0	0	0	0	0
BolK_1g10130.2	8.31738	9.00217	11.4532	8.51076	7.51446	7.53129	8.07333	5.12373	6.37547
BolK_1g10140.1	39.1979	44.9733	44.492	40.933	47.1785	41.7079	38.7864	39.9673	58.2184
BolK_1g10150.1	27.474	28.2859	25.8524	26.1402	24.8291	25.1722	25.6672	22.3351	23.7067
BolK_1g10160.1	53.7271	65.2105	56.3538	68.4115	40.6541	51.1321	50.8686	50.6756	53.581
BolK_1g10170.1	0	0.082783	0.085197	0.031873	0	0	0	0	0
BolK_1g10180.1	0	0	0	0	0	0	0	0	0
BolK_1g10180.2	0	0	0	0	0	0	0	0	0
BolK_1g10190.1	0	0	0	0	0	0	0	0	0.130601
BolK_1g10200.1	0	0.137953	0	0.454749	0	0	0.287114	0.39269	1.47064
BolK_1g10210.1	0.000195	0.009709	0	0	0	0	0.000198	0.000879	0
BolK_1g10220.1	10.4096	6.94963	8.75944	6.39522	7.8602	8.51363	10.4185	9.24344	10.1016
BolK_1g10230.1	62.379	67.2801	62.8084	55.0842	61.2137	48.3542	45.9442	43.6474	45.8026
BolK_1g10240.1	2.98352	2.62706	2.5622	1.89918	2.52339	2.20196	2.20592	1.22926	2.78166
BolK_1g10250.1	10.7095	11.1827	13.5848	19.9163	10.3271	11.223	9.7141	18.9677	9.27816
BolK_1g10250.2	95.6365	112.09	106.972	113.716	87.1896	84.5422	88.3915	75.0867	85.8188
BolK_1g10260.1	16.5572	15.3973	20.7168	16.5008	17.456	13.9919	10.9792	10.8708	12.1399
BolK_1g10270.1	81.1951	91.2049	59.2198	75.6908	45.3179	71.6321	35.9421	55.3897	47.3894
BolK_1g10280.1	12.9359	9.91114	11.5199	11.0825	13.0285	13.4837	16.5123	13.5327	13.3081
BolK_1g10290.1	11.6832	16.6073	16.2669	13.5203	14.2362	8.95503	12.4455	6.45464	5.61094
BolK_1g10300.1	129.079	103.808	110.415	108.596	105.248	132.559	103.868	89.9129	120.501
BolK_1g10310.1	0	0	0	0	0	0	0	0	0
BolK_1g10320.1	47.1047	51.7117	51.0354	42.1401	45.1384	45.0137	44.0412	44.0555	40.1699
BolK_1g10330.1	0	0	0	0	0	0	0	0	0
BolK_1g10340.1	2.5365	4.02215	1.50694	1.74384	2.26078	1.55595	1.65398	0.86714	0.377422
BolK_1g10340.2	0.501586	0.555439	0.347409	0.070223	0.296823	0.107916	0.564263	0.071928	0.166788
BolK_1g10350.1	0	0	0	0	0	0	0	0	0
BolK_1g10360.1	0	0	0	0	0	0	0	0	0
BolK_1g10370.1	2.05938	2.69185	4.92022	1.72363	1.55533	1.85834	1.42296	0.933804	1.03322
BolK_1g10380.1	0	0	0	0	0	0	0	0	0
BolK_1g10390.1	0	0	0	0	0	0.218718	0	0	0
BolK_1g10400.1	1.00352	1.97813	0.154667	2.04349	0.149609	0.624594	1.39299	0.208313	1.53558
BolK_1g10400.2	0.88012	0.756055	0.831527	0	0.332788	0.664281	0.608816	1.864	1.22097
BolK_1g10400.3	2.46668	1.28319	2.40254	0.702663	1.2672	1.60503	0.525524	2.01473	0.554872
BolK_1g10410.1	0	0	0	0	0	0	0	0	0
BolK_1g10420.2	0	0	0.414291	0	0.058707	0	0	0.07335	0.155162
[truncated: 68,414 more rows]
