# Supplementary material for: Study on the changes of miRNAs and their target genes in regulating anthocyanin synthesis during purple discoloration of cauliflower curd under low temperature stress
Source: Front Plant Sci. 2024 Dec 3;15:1460914. doi: 10.3389/fpls.2024.1460914 (PMC11649399; doi:10.3389/fpls.2024.1460914)
Supplement: Supplementary file 7 [file Table7.xlsx]

## Sheet: Sheet1
Supplementary Table 7 Prinmer informations for q-RTPCR
Primer name	F-primer ( 5' to 3' )	R-primer ( 5' to 3' )
Ath-miR156b	TGACAGAAGAGAGTGAGCAC
Bna-miRN289	GGGCTGCTTGAGCTGCATA
Ath-miR157a	TTGACAGAAGATAGAGAGCAC
BolK_7g41780.1	ACGGATGCTGTGAGGCTTAG	ATACGAAATGCGAACATACCC
BolK_9g11680.1	ATGAAAGCAGCAGTGGAGGCA	TGTGGAAGCGTGAAGAATGGA
BolK_3g02740.1	AAGCTTCCGGCTTTCAAGGG	TCTCCAGAAATTTCAGCCTCCC
BolK_3g72970.1	GAAACGTTAGCATGGGATACAACT	TCCTACACCTTTGCTGGGAAG
BolK_3g68050.1	TCCCGGACAACTATGGTGGA	AGTTGGAGTTCCCCTTGCAG
BolK_3g48940.1	AGATGCTTCCCGTGGCTTCA	AGATGAGCAGTTGCAGTGCC
